# Supplementary material for: Crystal structure and Hirshfeld surface analysis of ethyl 6′-amino-2′-(chloro­meth­yl)-5′-cyano-2-oxo-1,2-di­hydro­spiro­[indoline-3,4′-pyran]-3′-carboxyl­ate
Source: Acta Crystallogr E Crystallogr Commun. 2021 Jun 25;77(Pt 7):739–43. doi: 10.1107/S2056989021006459 (PMC8382051; doi:10.1107/S2056989021006459)
Supplement: Supplementary file 1 [file e-77-00739-sup1.cif]

##############################################################################
#                                                                            #
# This CIF contains the data in a paper accepted for publication in          #
# Acta Crystallographica Section E. It conforms to the requirements of       #
# Notes for Authors for Acta Crystallographica Section E, and has been       #
# peer reviewed under the auspices of the IUCr Commission on Journals.       #
#                                                                            #
# Full details of the Crystallographic Information File format               #
# are given in the paper "The Crystallographic Information File (CIF):       #
# a New Standard Archive File for Crystallography" by S. R. Hall, F. H.      #
# Allen and I. D. Brown [Acta Cryst. (1991), A47, 655-685].                  #
#                                                                            #
# The current version of the core CIF dictionary is obtainable from          #
# ftp://ftp.iucr.org/pub/cif_core.dic.                                       #
#                                                                            #
# Software is freely available for graphical display of the structure(s)     #
# in this CIF. For information consult the CIF software page                 #
# http://www.iucr.org/resources/cif/software.                                #
#                                                                            #
# This file may be used for bona fide research purposes within the           #
# scientific community so long as proper attribution is given to the journal # 
# article from which it was obtained.                                        #
#                                                                            #
##############################################################################
data_I
_audit_creation_method     SHELXL-2013
_journal_date_recd_electronic     2021-06-14
_journal_date_accepted     2021-06-21
_journal_name_full     'Acta Crystallographica, Section E'
_journal_year     2021
_journal_volume     77
_journal_issue      7
_journal_page_first     739
_journal_page_last     743
_journal_paper_category     GO
_journal_paper_doi     10.1107/S2056989021006459
_journal_coeditor_code     VM2250
_publ_contact_author_name
;
Anzurat A. Akobirshoeva
;
_publ_contact_author_address
;
Acad Sci Republ Tadzhikistan,
Kh Yu Yusufbekov Pamir Biol Inst,
1 Kholdorova St, Khorog 736002,
Gbao, Tajikistan
;
_publ_contact_author_email     'anzurat2003@mail.ru'
_publ_contact_author_fax     ?
_publ_contact_author_phone     ?
_publ_section_title
;\
Crystal structure and Hirshfeld surface analysis of ethyl
6'-amino-2'-(chloromethyl)-5'-cyano-2-oxo-1,2-dihydrospiro[indoline-3,4'-\
pyran]-3'-carboxylate
;
_publ_section_title_footnote     .
loop_
    _publ_author_name
    _publ_author_address
    'Farid N. Naghiyev'
;
Department of Chemistry,
Baku State University,
Z. Khalilov str. 23, Az,
1148 Baku,
Azerbaijan
;
    'Maria M. Grishina'
;
Peoples' Friendship University of Russia (RUDN University),
Miklukho-Maklay St. 6, Moscow,
117198
Russian Federation
;
    'Victor N. Khrustalev'
;
Peoples' Friendship University of Russia (RUDN University),
Miklukho-Maklay St. 6, Moscow,
117198
Russian Federation
N. D. Zelinsky Institute of Organic Chemistry RAS,
Leninsky Prosp. 47, Moscow,
119991
Russian Federation
;
    'Akkurt, Mehmet'
;
Department of Physics,
Faculty of Sciences,
Erciyes University,
38039 Kayseri,
Turkey
;
    'Afet T. Huseynova'
;
Department of Chemistry,
Baku State University,
Z. Khalilov str. 23, Az,
1148 Baku,
Azerbaijan
;
    'Anzurat A. Akobirshoeva'
;
Acad Sci Republ Tadzhikistan,
Kh Yu Yusufbekov Pamir Biol Inst,
1 Kholdorova St, Khorog 736002,
Gbao, Tajikistan
;
    '\.Ibrahim G. Mamedov'
;
Department of Chemistry,
Baku State University,
Z. Khalilov str. 23, Az,
1148 Baku,
Azerbaijan
;
_publ_section_synopsis
;
The molecules are connected in the crystal by N---H...O hydrogen-bond pairs
along the <i>b-</i>axis direction as dimers with <i>R</i>^2^~2~(8) and
<i>R</i>^2^~2~(14) ring motifs and as ribbons by intermolecular C---H...N
hydrogen bonds. Between the ribbons, there are weak van der Waals contacts.
;
_chemical_name_systematic
;\
Ethyl 6'-amino-2'-(chloromethyl)-5'-cyano-2-oxo-1,2-dihydrospiro[indoline-\
3,4'-pyran]-3'-carboxylate
;
_chemical_name_common     ?
_chemical_formula_moiety     'C17 H14 Cl N3 O4'
_chemical_formula_sum     'C17 H14 Cl N3 O4'
_chemical_formula_iupac     'C17 H14 Cl N3 O4'
_chemical_formula_weight     359.76
_chemical_melting_point     ?
_space_group_crystal_system     triclinic
_space_group_name_H-M_alt     'P -1'
_space_group_name_Hall     '-P 1'
loop_
    _space_group_symop_operation_xyz
    'x, y, z'
    '-x, -y, -z'
_cell_length_a     8.0218(2)
_cell_length_b     10.2278(3)
_cell_length_c     10.6714(3)
_cell_angle_alpha     98.8503(7)
_cell_angle_beta     108.0048(7)
_cell_angle_gamma     96.3852(6)
_cell_volume     810.92(4)
_cell_formula_units_Z     2
_cell_measurement_reflns_used     6340
_cell_measurement_theta_min     2.59
_cell_measurement_theta_max     32.51
_cell_measurement_temperature     100(2)
_exptl_crystal_description     prism
_exptl_crystal_colour     colourless
_exptl_crystal_size_max     0.25
_exptl_crystal_size_mid     0.20
_exptl_crystal_size_min     0.15
_exptl_crystal_density_diffrn     1.473
_exptl_crystal_density_meas     ?
_exptl_crystal_density_method     ?
_exptl_crystal_F_000     372
_exptl_absorpt_coefficient_mu     0.264
_exptl_absorpt_correction_type     multi-scan
_exptl_absorpt_process_details
;
(SADABS; Krause <i>et al.</i>,  2015)
;
_exptl_absorpt_correction_T_min     0.903
_exptl_absorpt_correction_T_max     0.949
_exptl_special_details     ?
_diffrn_ambient_temperature     100(2)
_diffrn_source     ?
_diffrn_radiation_type     MoK\a
_diffrn_radiation_wavelength     0.71073
_diffrn_measurement_device_type     'Bruker D8 QUEST PHOTON-III CCD'
_diffrn_measurement_method     '\f and \w scans'
_diffrn_detector_area_resol_mean     ?
_diffrn_reflns_number     18865
_diffrn_reflns_av_R_equivalents     0.0388
_diffrn_reflns_av_unetI/netI     0.0433
_diffrn_reflns_theta_min     2.590
_diffrn_reflns_theta_max     32.589
_diffrn_reflns_theta_full     25.242
_diffrn_measured_fraction_theta_max     0.997
_diffrn_measured_fraction_theta_full     0.996
_diffrn_reflns_limit_h_min     -12
_diffrn_reflns_limit_h_max     12
_diffrn_reflns_limit_k_min     -15
_diffrn_reflns_limit_k_max     15
_diffrn_reflns_limit_l_min     -16
_diffrn_reflns_limit_l_max     16
_refine_special_details     ?
_reflns_number_total     5899
_reflns_number_gt     4685
_reflns_threshold_expression     'I > 2\s(I)'
_refine_ls_structure_factor_coef     Fsqd
_refine_ls_matrix_type     full
_refine_ls_R_factor_all     0.0612
_refine_ls_R_factor_gt     0.0444
_refine_ls_wR_factor_gt     0.0955
_refine_ls_wR_factor_ref     0.1064
_refine_ls_goodness_of_fit_ref     1.033
_refine_ls_restrained_S_all     1.033
_refine_ls_number_reflns     5899
_refine_ls_number_parameters     236
_refine_ls_number_restraints     0
_refine_ls_hydrogen_treatment     mixed
_refine_ls_weighting_scheme     calc
_refine_ls_weighting_details
              'w=1/[\s^2^(Fo^2^)+(0.0366P)^2^+0.4187P] where P=(Fo^2^+2Fc^2^)/3'
_atom_sites_solution_hydrogens     mixed
_atom_sites_solution_primary     difmap
_atom_sites_solution_secondary     difmap
_refine_ls_shift/su_max     0.001
_refine_ls_shift/su_mean     0.000
_refine_diff_density_max     0.435
_refine_diff_density_min     -0.628
_refine_ls_extinction_method     none
_refine_ls_extinction_coef     .
loop_
    _atom_type_symbol
    _atom_type_description
    _atom_type_scat_dispersion_real
    _atom_type_scat_dispersion_imag
    _atom_type_scat_source
    'C' 'C' 0.0033 0.0016
                         'International Tables Vol C Tables 4.2.6.8 and 6.1.1.4'
    'H' 'H' 0.0000 0.0000
                         'International Tables Vol C Tables 4.2.6.8 and 6.1.1.4'
    'N' 'N' 0.0061 0.0033
                         'International Tables Vol C Tables 4.2.6.8 and 6.1.1.4'
    'O' 'O' 0.0106 0.0060
                         'International Tables Vol C Tables 4.2.6.8 and 6.1.1.4'
    'Cl' 'Cl' 0.1484 0.1585
                         'International Tables Vol C Tables 4.2.6.8 and 6.1.1.4'
_computing_data_collection
;
APEX3 (Bruker, 2018)
;
_computing_cell_refinement
;
SAINT (Bruker, 2013)
;
_computing_data_reduction
;
SAINT (Bruker, 2013)
;
_computing_structure_solution
;
<i>SHELXT2014/5</i> (Sheldrick, 2015a)
;
_computing_structure_refinement
;
<i>SHELXL2018/3</i> (Sheldrick, 2015b)
;
_computing_molecular_graphics
;
ORTEP-3 for Windows (Farrugia, 2012)
;
_computing_publication_material
;
PLATON (Spek, 2020)
;
loop_
    _atom_site_type_symbol
    _atom_site_label
    _atom_site_fract_x
    _atom_site_fract_y
    _atom_site_fract_z
    _atom_site_U_iso_or_equiv
    _atom_site_adp_type
    _atom_site_calc_flag
    _atom_site_occupancy
    _atom_site_disorder_assembly
    _atom_site_disorder_group
    Cl Cl1 -0.00786(5) 0.62296(4) 0.86942(4) 0.03426(11) Uani d 1 . .
    O O1 0.20564(12) 0.57639(8) 0.66693(9) 0.01580(17) Uani d 1 . .
    O O2 0.34827(14) 0.39501(10) 1.01602(9) 0.0221(2) Uani d 1 . .
    O O3 0.24269(13) 0.20082(9) 0.86649(9) 0.01705(17) Uani d 1 . .
    O O4 -0.01410(11) 0.18103(8) 0.54781(9) 0.01560(17) Uani d 1 . .
    N N1 0.22730(14) 0.07160(10) 0.58525(11) 0.01426(19) Uani d 1 . .
    H H1 0.171(2) -0.0075(17) 0.5472(17) 0.017 Uiso d 1 . .
    N N2 0.20156(16) 0.58493(11) 0.45919(12) 0.0189(2) Uani d 1 . .
    H H2A 0.198(2) 0.5484(18) 0.3819(19) 0.023 Uiso d 1 . .
    H H2B 0.158(2) 0.6601(18) 0.4714(18) 0.023 Uiso d 1 . .
    C C1 0.14677(15) 0.18025(11) 0.59191(11) 0.0124(2) Uani d 1 . .
    C C2 0.23180(15) 0.51172(11) 0.55510(12) 0.0137(2) Uani d 1 . .
    C C3 0.28549(15) 0.38996(11) 0.54920(12) 0.0131(2) Uani d 1 . .
    C C4 0.29313(15) 0.30748(11) 0.65670(11) 0.01141(19) Uani d 1 . .
    C C5 0.27019(15) 0.39250(11) 0.77759(11) 0.01218(19) Uani d 1 . .
    C C6 0.23527(15) 0.51749(12) 0.77729(12) 0.0138(2) Uani d 1 . .
    C C7 0.32238(18) 0.33266(13) 0.43295(13) 0.0182(2) Uani d 1 . .
    N N7 0.3547(2) 0.28501(14) 0.33968(13) 0.0300(3) Uani d 1 . .
    C C8 0.29278(15) 0.33459(12) 0.90096(12) 0.0139(2) Uani d 1 . .
    C C9 0.2632(2) 0.12998(14) 0.97758(14) 0.0231(3) Uani d 1 . .
    H H9A 0.1751 0.1491 1.0225 0.028 Uiso calc 1 . .
    H H9B 0.3840 0.1588 1.0446 0.028 Uiso calc 1 . .
    C C10 0.2340(3) -0.01675(15) 0.91875(16) 0.0317(3) Uani d 1 . .
    H H10A 0.2419 -0.0684 0.9899 0.048 Uiso calc 1 . .
    H H10B 0.3251 -0.0348 0.8779 0.048 Uiso calc 1 . .
    H H10C 0.1160 -0.0431 0.8500 0.048 Uiso calc 1 . .
    C C11 0.21988(17) 0.61386(13) 0.89102(13) 0.0187(2) Uani d 1 . .
    H H11A 0.2843 0.7039 0.8960 0.022 Uiso calc 1 . .
    H H11B 0.2752 0.5848 0.9765 0.022 Uiso calc 1 . .
    C C12 0.41277(15) 0.10561(12) 0.64735(12) 0.0137(2) Uani d 1 . .
    C C13 0.53735(17) 0.02074(13) 0.66518(13) 0.0181(2) Uani d 1 . .
    H H13 0.5037 -0.0737 0.6349 0.022 Uiso calc 1 . .
    C C14 0.71502(17) 0.08061(14) 0.72987(13) 0.0201(2) Uani d 1 . .
    H H14 0.8044 0.0255 0.7431 0.024 Uiso calc 1 . .
    C C15 0.76464(16) 0.21894(14) 0.77546(13) 0.0188(2) Uani d 1 . .
    H H15 0.8866 0.2568 0.8189 0.023 Uiso calc 1 . .
    C C16 0.63576(16) 0.30242(12) 0.75758(12) 0.0150(2) Uani d 1 . .
    H H16 0.6684 0.3968 0.7893 0.018 Uiso calc 1 . .
    C C17 0.45955(15) 0.24390(12) 0.69254(11) 0.0126(2) Uani d 1 . .
loop_
    _atom_site_aniso_label
    _atom_site_aniso_U_11
    _atom_site_aniso_U_22
    _atom_site_aniso_U_33
    _atom_site_aniso_U_12
    _atom_site_aniso_U_13
    _atom_site_aniso_U_23
    Cl1 0.01877(16) 0.0398(2) 0.0354(2) 0.00475(13) 0.00875(14) -0.01772(16)
    O1 0.0210(4) 0.0116(4) 0.0157(4) 0.0066(3) 0.0060(3) 0.0028(3)
    O2 0.0293(5) 0.0206(4) 0.0140(4) -0.0004(4) 0.0064(4) 0.0013(3)
    O3 0.0244(4) 0.0127(4) 0.0150(4) 0.0044(3) 0.0067(3) 0.0042(3)
    O4 0.0128(4) 0.0121(4) 0.0196(4) 0.0027(3) 0.0029(3) 0.0014(3)
    N1 0.0146(4) 0.0092(4) 0.0171(5) 0.0030(3) 0.0032(4) 0.0006(3)
    N2 0.0264(6) 0.0154(5) 0.0196(5) 0.0099(4) 0.0099(4) 0.0080(4)
    C1 0.0139(5) 0.0103(5) 0.0128(5) 0.0022(4) 0.0041(4) 0.0020(4)
    C2 0.0137(5) 0.0124(5) 0.0157(5) 0.0032(4) 0.0052(4) 0.0033(4)
    C3 0.0152(5) 0.0114(5) 0.0137(5) 0.0037(4) 0.0055(4) 0.0030(4)
    C4 0.0125(5) 0.0091(4) 0.0129(5) 0.0029(4) 0.0044(4) 0.0021(4)
    C5 0.0114(5) 0.0124(5) 0.0121(5) 0.0021(4) 0.0037(4) 0.0009(4)
    C6 0.0136(5) 0.0130(5) 0.0135(5) 0.0029(4) 0.0032(4) 0.0010(4)
    C7 0.0233(6) 0.0174(5) 0.0178(6) 0.0101(5) 0.0079(5) 0.0079(4)
    N7 0.0461(8) 0.0317(6) 0.0223(6) 0.0239(6) 0.0170(6) 0.0113(5)
    C8 0.0127(5) 0.0144(5) 0.0156(5) 0.0028(4) 0.0059(4) 0.0029(4)
    C9 0.0362(7) 0.0196(6) 0.0195(6) 0.0091(5) 0.0134(5) 0.0097(5)
    C10 0.0528(10) 0.0182(6) 0.0293(7) 0.0106(6) 0.0163(7) 0.0111(6)
    C11 0.0182(5) 0.0175(5) 0.0169(5) 0.0065(4) 0.0029(4) -0.0032(4)
    C12 0.0142(5) 0.0137(5) 0.0136(5) 0.0047(4) 0.0045(4) 0.0027(4)
    C13 0.0220(6) 0.0171(5) 0.0173(6) 0.0106(4) 0.0071(5) 0.0035(4)
    C14 0.0194(6) 0.0270(6) 0.0171(6) 0.0131(5) 0.0066(5) 0.0056(5)
    C15 0.0130(5) 0.0288(6) 0.0157(5) 0.0065(4) 0.0049(4) 0.0049(5)
    C16 0.0145(5) 0.0185(5) 0.0128(5) 0.0030(4) 0.0056(4) 0.0033(4)
    C17 0.0136(5) 0.0144(5) 0.0111(5) 0.0041(4) 0.0050(4) 0.0027(4)
_geom_special_details
;
 All esds (except the esd in the dihedral angle between two l.s. planes)
 are estimated using the full covariance matrix.  The cell esds are taken
 into account individually in the estimation of esds in distances, angles
 and torsion angles; correlations between esds in cell parameters are only
 used when they are defined by crystal symmetry.  An approximate (isotropic)
 treatment of cell esds is used for estimating esds involving l.s. planes.
;
loop_
    _geom_bond_atom_site_label_1
    _geom_bond_atom_site_label_2
    _geom_bond_site_symmetry_2
    _geom_bond_distance
    _geom_bond_publ_flag
    Cl1 C11 . 1.7842(13) ?
    O1 C2 . 1.3595(15) ?
    O1 C6 . 1.3725(14) ?
    O2 C8 . 1.2063(15) ?
    O3 C8 . 1.3417(14) ?
    O3 C9 . 1.4586(15) ?
    O4 C1 . 1.2308(14) ?
    N1 C1 . 1.3495(14) ?
    N1 C12 . 1.4064(15) ?
    N1 H1 . 0.853(17) ?
    N2 C2 . 1.3379(15) ?
    N2 H2A . 0.843(19) ?
    N2 H2B . 0.889(18) ?
    C1 C4 . 1.5592(16) ?
    C2 C3 . 1.3610(15) ?
    C3 C7 . 1.4183(17) ?
    C3 C4 . 1.5156(16) ?
    C4 C5 . 1.5138(16) ?
    C4 C17 . 1.5183(16) ?
    C5 C6 . 1.3390(16) ?
    C5 C8 . 1.4944(16) ?
    C6 C11 . 1.4871(17) ?
    C7 N7 . 1.1550(18) ?
    C9 C10 . 1.497(2) ?
    C9 H9A . 0.9900 ?
    C9 H9B . 0.9900 ?
    C10 H10A . 0.9800 ?
    C10 H10B . 0.9800 ?
    C10 H10C . 0.9800 ?
    C11 H11A . 0.9900 ?
    C11 H11B . 0.9900 ?
    C12 C13 . 1.3837(16) ?
    C12 C17 . 1.3907(16) ?
    C13 C14 . 1.3966(19) ?
    C13 H13 . 0.9500 ?
    C14 C15 . 1.393(2) ?
    C14 H14 . 0.9500 ?
    C15 C16 . 1.3995(17) ?
    C15 H15 . 0.9500 ?
    C16 C17 . 1.3840(16) ?
    C16 H16 . 0.9500 ?
loop_
    _geom_angle_atom_site_label_1
    _geom_angle_atom_site_label_2
    _geom_angle_atom_site_label_3
    _geom_angle_site_symmetry_1
    _geom_angle_site_symmetry_3
    _geom_angle
    _geom_angle_publ_flag
    C2 O1 C6 . . 119.01(9) ?
    C8 O3 C9 . . 115.95(10) ?
    C1 N1 C12 . . 111.77(10) ?
    C1 N1 H1 . . 123.4(11) ?
    C12 N1 H1 . . 124.8(11) ?
    C2 N2 H2A . . 118.0(12) ?
    C2 N2 H2B . . 119.3(11) ?
    H2A N2 H2B . . 120.6(16) ?
    O4 C1 N1 . . 126.32(11) ?
    O4 C1 C4 . . 125.13(10) ?
    N1 C1 C4 . . 108.42(9) ?
    N2 C2 O1 . . 110.94(10) ?
    N2 C2 C3 . . 127.13(11) ?
    O1 C2 C3 . . 121.91(10) ?
    C2 C3 C7 . . 118.87(11) ?
    C2 C3 C4 . . 122.67(10) ?
    C7 C3 C4 . . 118.26(10) ?
    C5 C4 C3 . . 109.52(9) ?
    C5 C4 C17 . . 112.86(9) ?
    C3 C4 C17 . . 112.55(9) ?
    C5 C4 C1 . . 113.49(9) ?
    C3 C4 C1 . . 107.25(9) ?
    C17 C4 C1 . . 100.85(9) ?
    C6 C5 C8 . . 120.03(10) ?
    C6 C5 C4 . . 121.88(10) ?
    C8 C5 C4 . . 118.07(9) ?
    C5 C6 O1 . . 123.81(11) ?
    C5 C6 C11 . . 127.27(11) ?
    O1 C6 C11 . . 108.91(10) ?
    N7 C7 C3 . . 178.80(14) ?
    O2 C8 O3 . . 123.11(11) ?
    O2 C8 C5 . . 127.00(11) ?
    O3 C8 C5 . . 109.89(10) ?
    O3 C9 C10 . . 106.89(11) ?
    O3 C9 H9A . . 110.3 ?
    C10 C9 H9A . . 110.3 ?
    O3 C9 H9B . . 110.3 ?
    C10 C9 H9B . . 110.3 ?
    H9A C9 H9B . . 108.6 ?
    C9 C10 H10A . . 109.5 ?
    C9 C10 H10B . . 109.5 ?
    H10A C10 H10B . . 109.5 ?
    C9 C10 H10C . . 109.5 ?
    H10A C10 H10C . . 109.5 ?
    H10B C10 H10C . . 109.5 ?
    C6 C11 Cl1 . . 110.59(9) ?
    C6 C11 H11A . . 109.5 ?
    Cl1 C11 H11A . . 109.5 ?
    C6 C11 H11B . . 109.5 ?
    Cl1 C11 H11B . . 109.5 ?
    H11A C11 H11B . . 108.1 ?
    C13 C12 C17 . . 122.36(11) ?
    C13 C12 N1 . . 128.15(11) ?
    C17 C12 N1 . . 109.49(10) ?
    C12 C13 C14 . . 116.79(12) ?
    C12 C13 H13 . . 121.6 ?
    C14 C13 H13 . . 121.6 ?
    C15 C14 C13 . . 121.72(11) ?
    C15 C14 H14 . . 119.1 ?
    C13 C14 H14 . . 119.1 ?
    C14 C15 C16 . . 120.36(12) ?
    C14 C15 H15 . . 119.8 ?
    C16 C15 H15 . . 119.8 ?
    C17 C16 C15 . . 118.24(11) ?
    C17 C16 H16 . . 120.9 ?
    C15 C16 H16 . . 120.9 ?
    C16 C17 C12 . . 120.53(11) ?
    C16 C17 C4 . . 130.24(11) ?
    C12 C17 C4 . . 109.23(10) ?
loop_
    _geom_torsion_atom_site_label_1
    _geom_torsion_atom_site_label_2
    _geom_torsion_atom_site_label_3
    _geom_torsion_atom_site_label_4
    _geom_torsion_site_symmetry_1
    _geom_torsion_site_symmetry_2
    _geom_torsion_site_symmetry_3
    _geom_torsion_site_symmetry_4
    _geom_torsion
    _geom_torsion_publ_flag
    C12 N1 C1 O4 . . . . -179.07(12) ?
    C12 N1 C1 C4 . . . . 4.71(13) ?
    C6 O1 C2 N2 . . . . -178.30(10) ?
    C6 O1 C2 C3 . . . . 0.39(17) ?
    N2 C2 C3 C7 . . . . 2.90(19) ?
    O1 C2 C3 C7 . . . . -175.56(11) ?
    N2 C2 C3 C4 . . . . -171.94(12) ?
    O1 C2 C3 C4 . . . . 9.61(18) ?
    C2 C3 C4 C5 . . . . -11.44(15) ?
    C7 C3 C4 C5 . . . . 173.69(10) ?
    C2 C3 C4 C17 . . . . -137.85(12) ?
    C7 C3 C4 C17 . . . . 47.28(14) ?
    C2 C3 C4 C1 . . . . 112.13(12) ?
    C7 C3 C4 C1 . . . . -62.74(13) ?
    O4 C1 C4 C5 . . . . 58.07(15) ?
    N1 C1 C4 C5 . . . . -125.66(10) ?
    O4 C1 C4 C3 . . . . -63.02(15) ?
    N1 C1 C4 C3 . . . . 113.24(10) ?
    O4 C1 C4 C17 . . . . 179.05(11) ?
    N1 C1 C4 C17 . . . . -4.69(12) ?
    C3 C4 C5 C6 . . . . 4.62(15) ?
    C17 C4 C5 C6 . . . . 130.85(11) ?
    C1 C4 C5 C6 . . . . -115.19(12) ?
    C3 C4 C5 C8 . . . . -173.65(9) ?
    C17 C4 C5 C8 . . . . -47.42(13) ?
    C1 C4 C5 C8 . . . . 66.54(13) ?
    C8 C5 C6 O1 . . . . -177.31(10) ?
    C4 C5 C6 O1 . . . . 4.46(18) ?
    C8 C5 C6 C11 . . . . 1.96(18) ?
    C4 C5 C6 C11 . . . . -176.28(11) ?
    C2 O1 C6 C5 . . . . -7.59(17) ?
    C2 O1 C6 C11 . . . . 173.03(10) ?
    C9 O3 C8 O2 . . . . -1.51(17) ?
    C9 O3 C8 C5 . . . . 178.03(10) ?
    C6 C5 C8 O2 . . . . -29.78(18) ?
    C4 C5 C8 O2 . . . . 148.52(12) ?
    C6 C5 C8 O3 . . . . 150.69(11) ?
    C4 C5 C8 O3 . . . . -31.00(14) ?
    C8 O3 C9 C10 . . . . -169.29(12) ?
    C5 C6 C11 Cl1 . . . . -103.28(13) ?
    O1 C6 C11 Cl1 . . . . 76.07(11) ?
    C1 N1 C12 C13 . . . . 176.98(12) ?
    C1 N1 C12 C17 . . . . -2.67(14) ?
    C17 C12 C13 C14 . . . . -0.81(18) ?
    N1 C12 C13 C14 . . . . 179.59(12) ?
    C12 C13 C14 C15 . . . . 0.58(19) ?
    C13 C14 C15 C16 . . . . 0.2(2) ?
    C14 C15 C16 C17 . . . . -0.69(18) ?
    C15 C16 C17 C12 . . . . 0.48(17) ?
    C15 C16 C17 C4 . . . . -178.77(11) ?
    C13 C12 C17 C16 . . . . 0.29(18) ?
    N1 C12 C17 C16 . . . . 179.96(10) ?
    C13 C12 C17 C4 . . . . 179.68(11) ?
    N1 C12 C17 C4 . . . . -0.65(13) ?
    C5 C4 C17 C16 . . . . -56.14(16) ?
    C3 C4 C17 C16 . . . . 68.46(15) ?
    C1 C4 C17 C16 . . . . -177.56(12) ?
    C5 C4 C17 C12 . . . . 124.55(10) ?
    C3 C4 C17 C12 . . . . -110.86(11) ?
    C1 C4 C17 C12 . . . . 3.13(12) ?
loop_
    _geom_hbond_atom_site_label_D
    _geom_hbond_atom_site_label_H
    _geom_hbond_atom_site_label_A
    _geom_hbond_site_symmetry_A
    _geom_hbond_distance_DH
    _geom_hbond_distance_HA
    _geom_hbond_distance_DA
    _geom_hbond_angle_DHA
    _geom_hbond_publ_flag
    N1 H1 O4 2_556 0.853(17) 1.981(17) 2.8292(14) 173.0(17) yes
    N2 H2B O4 2_566 0.887(18) 2.095(18) 2.9636(15) 166.0(17) yes
    C11 H11B O2 . 0.99 2.15 2.9039(17) 131 yes
    C13 H13 N7 2_656 0.95 2.56 3.333(2) 138 yes
_shelx_space_group_comment
;
The symmetry employed for this shelxl refinement is uniquely defined
by the following loop, which should always be used as a source of
symmetry information in preference to the above space-group names.
They are only intended as comments.
;
_shelx_estimated_absorpt_T_min     0.937
_shelx_estimated_absorpt_T_max     0.961
_shelx_hkl_file
;
  -1   0   0    7.20    1.20
  -1   0   0    5.00    1.10
  -1   0   0    8.40    1.40
   1   0   0    5.40    1.10
   1   0   0    6.60    1.30
   1   0   0    4.70    0.90
  -3   0   0 1956.40   54.19
   3   0   0 1987.40   53.69
   3   0   0 1988.00   52.99
  -4   0   0 7769.92  185.18
   4   0   0 7683.43  184.08
   4   0   0 7679.13  182.88
  -5   0   0 1127.69   40.70
   5   0   0 1134.09   39.60
   5   0   0  954.80   43.60
  -6   0   0   30.30    7.30
   6   0   0   22.70    5.90
   6   0   0   28.60    6.90
  -7   0   0   77.09   12.90
   7   0   0   80.39   10.80
   7   0   0   78.39   12.90
  -8   0   0  405.06   28.30
   8   0   0  420.26   27.00
   8   0   0  385.86   27.20
  -9   0   0  350.36   28.60
   9   0   0  350.16   26.10
   9   0   0  369.06   27.60
 -10   0   0   15.90    8.70
  10   0   0   17.50    8.10
  10   0   0   13.90    8.10
 -11   0   0   30.70   11.40
  11   0   0   17.90    8.50
  11   0   0   24.20   10.60
  11  -1   0   17.30    9.60
  11  -1   0   38.90   11.10
 -11   1   0   29.00   11.90
  10  -1   0  152.68   19.10
  10  -1   0   96.59   15.90
 -10   1   0  120.99   19.80
   9  -1   0   51.39   10.90
   9  -1   0   32.40    9.50
  -9   1   0   59.19   12.90
   8  -1   0   72.69   16.30
  -8   1   0   63.49   12.90
   7  -1   0   70.79   11.10
   7  -1   0   59.69   10.30
  -7   1   0   72.59   11.80
   6  -1   0 1624.14   52.19
   6  -1   0 1578.04   54.59
  -6   1   0 1528.65   54.79
   5  -1   0  192.58   13.80
   5  -1   0  170.88   12.10
  -5   1   0  163.68   13.20
   4  -1   0   76.19    7.60
   4  -1   0   74.79    6.80
  -4   1   0   78.59    8.10
   3  -1   0 1430.46   42.00
   3  -1   0 1473.25   40.00
  -3   1   0 1493.15   42.50
   2  -1   0  150.58    6.90
   2  -1   0  161.18    8.20
  -2   1   0  157.88    5.00
  -2   1   0  153.18    8.10
   1  -1   0  899.81   22.50
   1  -1   0  887.71   20.80
   1  -1   0  875.41   22.30
   1  -1   0  912.11   20.30
  -1   1   0  760.22   21.90
  -1   1   0  743.93   21.70
  -1   1   0  846.62   20.20
   0  -1   0 2361.16   53.79
  -1  -1   0 6904.31  154.28
  -1  -1   0 6824.92  152.18
  -1  -1   0 6464.95  152.38
   1   1   0 6976.30  152.28
   1   1   0 6950.00  154.08
   1   1   0 6681.23  153.88
  -2  -1   0 5966.30  142.69
   2   1   0 6094.59  137.79
   2   1   0 6211.18  142.69
   2   1   0 6200.08  137.99
   2   1   0 6114.09  141.09
  -3  -1   0  973.00   32.20
   3   1   0  962.10   30.70
   3   1   0  970.90   25.60
   3   1   0  970.40   25.40
   3   1   0  975.00   31.60
  -4  -1   0 1156.68   39.90
   4   1   0 1188.78   38.80
   4   1   0 1154.18   30.20
   4   1   0 1188.88   30.20
  -5  -1   0  272.37   17.90
   5   1   0  283.07   17.40
   5   1   0  295.07   17.90
  -6  -1   0   50.99   10.00
   6   1   0   47.10    9.30
   6   1   0   52.69    9.60
  -7  -1   0    0.70    2.50
   7   1   0   -4.20    2.80
   7   1   0    2.20    3.70
  -8  -1   0  216.88   21.20
   8   1   0  265.97   21.20
   8   1   0  236.68   20.20
  -9  -1   0   82.39   16.10
   9   1   0   87.49   16.00
   9   1   0   56.79   12.60
 -10  -1   0    9.10    8.80
  10   1   0   25.00    9.80
  10   1   0   22.50   10.10
 -11  -1   0   28.70   12.00
  11   1   0   23.40    9.60
  11   1   0   28.20   12.30
  11  -2   0  159.48   18.80
  11  -2   0  120.29   20.00
 -11   2   0  136.49   21.40
  10  -2   0   65.49   11.70
  10  -2   0   78.29   15.40
 -10   2   0   85.79   17.20
   9  -2   0    1.40    4.80
   9  -2   0    3.60    3.20
  -9   2   0   -7.60    3.60
   8  -2   0  513.95   27.60
   8  -2   0  512.55   31.30
  -8   2   0  542.85   32.90
   7  -2   0  796.02   37.60
   7  -2   0  782.82   33.70
  -7   2   0  833.42   38.90
   6  -2   0   93.89   10.80
   6  -2   0   97.79    9.40
  -6   2   0   96.19   11.20
   5  -2   0  335.47   16.60
   5  -2   0  340.77   19.10
  -5   2   0  321.37   18.90
   4  -2   0 2494.75   63.89
   4  -2   0 2442.16   68.19
  -4   2   0 2449.85   68.39
   3  -2   0 2476.45   64.99
   3  -2   0 2458.75   60.69
   3  -2   0 2472.95   57.99
  -3   2   0 2498.55   58.09
  -3   2   0 2468.55   65.39
   2  -2   0  411.36   15.60
   2  -2   0  445.56   12.40
   2  -2   0  420.76   15.40
   2  -2   0  435.96   13.30
  -2   2   0  431.16   13.20
   1  -2   0  316.57   11.40
   1  -2   0  318.07   10.80
   1  -2   0  315.47   11.00
  -1   2   0  310.87   10.90
  -1   2   0  314.27   10.60
   0  -2   0    1.90    1.10
   0  -2   0    2.20    0.70
   0  -2   0    0.20    0.80
   0   2   0    0.60    0.70
   0   2   0    1.60    0.80
   0   2   0    0.40    0.70
  -1  -2   0    6.20    1.50
  -1  -2   0    3.40    1.60
  -1  -2   0    4.90    2.30
  -1  -2   0    3.30    1.60
   1   2   0   14.90    2.90
   1   2   0    8.80    1.80
  -2  -2   0 5218.08  123.99
  -2  -2   0 5018.80  123.99
   2   2   0 5379.46  124.49
   2   2   0 5179.68  121.49
  -3  -2   0  662.43   25.80
   3   2   0  665.53   23.60
   3   2   0  668.43   21.00
   3   2   0  674.33   25.50
  -4  -2   0 5936.71  148.29
   4   2   0 5851.11  144.49
   4   2   0 5849.41  137.29
   4   2   0 6009.00  147.59
  -5  -2   0   83.89   10.60
   5   2   0   93.19   10.30
   5   2   0   83.99    9.40
   5   2   0   79.29    5.90
  -6  -2   0  936.91   41.80
   6   2   0  991.30   41.10
   6   2   0  977.10   39.60
   6   2   0  946.71   27.60
  -7  -2   0    5.60    4.80
   7   2   0   13.70    4.90
   7   2   0    9.10    4.70
  -8  -2   0  239.28   22.50
   8   2   0  206.48   19.90
   8   2   0  209.88   19.30
  -9  -2   0   44.80   12.20
   9   2   0   47.10   13.20
   9   2   0   59.69   12.90
 -10  -2   0   -1.30    7.10
  10   2   0    8.30    6.30
  10   2   0    7.70    6.10
 -11  -2   0   10.70    9.10
  11   2   0   18.30    7.70
  11   2   0    6.90    8.60
  11  -3   0   67.59   12.70
  11  -3   0   63.79   15.30
 -11   3   0   72.79   17.00
  10  -3   0  272.67   25.20
  10  -3   0  213.38   19.30
 -10   3   0  220.98   24.50
   9  -3   0   29.70    7.00
   9  -3   0   40.60   11.10
  -9   3   0   41.90   10.70
   8  -3   0   46.70   10.60
   8  -3   0   49.80    8.80
  -8   3   0   65.69   12.40
   7  -3   0   -3.10    1.80
   7  -3   0    2.00    2.80
  -7   3   0    3.20    3.70
   6  -3   0  504.75   26.60
   6  -3   0  547.85   23.30
  -6   3   0  552.04   28.20
   5  -3   0  299.87   18.00
   5  -3   0  293.77   14.40
  -5   3   0  325.37   18.90
   4  -3   0  485.25   17.40
   4  -3   0  491.15   21.70
   4  -3   0  479.25   15.60
  -4   3   0  493.55   22.10
   3  -3   0 3867.91   89.39
   3  -3   0 3881.81   96.39
   3  -3   0 3847.82   91.29
   3  -3   0 3854.71   96.79
   2  -3   0  433.56   16.90
   2  -3   0  447.96   15.60
   2  -3   0  465.05   16.70
   1  -3   0 2316.97   57.39
   1  -3   0 2383.36   54.09
   1  -3   0 2388.66   59.39
   1  -3   0 2415.96   59.69
   0  -3   0 1530.65   40.70
   0  -3   0 1522.45   37.90
   0  -3   0 1482.45   39.70
   0   3   0 1403.06   40.20
   0   3   0 1519.45   36.90
  -1  -3   0   93.09    6.90
   1   3   0   89.19    6.50
   1   3   0   98.99    5.40
  -2  -3   0  558.94   22.20
  -2  -3   0  595.84   22.20
  -2  -3   0  571.34   20.30
   2   3   0  594.24   22.50
   2   3   0  591.74   19.60
  -3  -3   0  579.54   24.50
   3   3   0  535.45   23.60
   3   3   0  565.94   21.30
   3   3   0  570.34   20.60
  -4  -3   0  758.32   32.00
   4   3   0  772.12   31.60
   4   3   0  798.12   29.50
   4   3   0  775.02   26.00
  -5  -3   0  127.59   13.50
   5   3   0  135.59   13.00
   5   3   0  131.49   11.80
   5   3   0  118.59    8.60
  -6  -3   0  334.87   23.30
   6   3   0  296.87   14.10
   6   3   0  305.87   21.70
   6   3   0  322.47   20.50
  -7  -3   0  186.98   30.60
   7   3   0  170.88   16.40
   7   3   0  173.68    9.60
   7   3   0  167.58   17.10
  -8  -3   0  284.57   25.10
   8   3   0  274.17   23.40
   8   3   0  257.27   21.30
  -9  -3   0   33.40   10.80
   9   3   0   38.60   10.00
   9   3   0   36.60    9.00
 -10  -3   0   55.89   15.40
  10   3   0   32.50   14.40
  10   3   0   69.09   14.40
  11  -4   0   -5.30    5.50
  11  -4   0    6.40    4.80
 -11   4   0   10.80    7.90
  10  -4   0   24.80    7.60
  10  -4   0   12.10    8.90
 -10   4   0   12.50    8.00
   9  -4   0   96.69   16.00
   9  -4   0   76.99   10.10
  -9   4   0   83.59   15.90
   8  -4   0  115.69   11.40
   8  -4   0  129.59   15.00
  -8   4   0  105.99   16.60
   7  -4   0  341.57   18.30
   7  -4   0  340.77   23.40
  -7   4   0  366.16   24.10
   6  -4   0    1.60    2.00
  -6   4   0    2.80    3.00
   5  -4   0    2.70    1.70
   5  -4   0   -0.80    2.40
  -5   4   0    4.70    2.90
   4  -4   0  401.06   19.80
   4  -4   0  402.56   13.80
   4  -4   0  408.46   15.70
   3  -4   0 4713.93  113.19
   3  -4   0 4803.72  116.39
   3  -4   0 4669.73  116.99
   2  -4   0   38.90    4.90
   2  -4   0   47.60    5.10
   2  -4   0   50.99    5.20
   1  -4   0   49.50    4.20
   1  -4   0   58.09    5.40
   1  -4   0   56.59    5.60
   1  -4   0   53.69    3.30
   0  -4   0 2097.29   53.29
   0  -4   0 2185.08   57.49
   0  -4   0 2084.89   55.69
   0   4   0 2167.98   53.39
   0   4   0 2058.99   51.59
  -1  -4   0 2261.07   60.39
  -1  -4   0 2281.37   60.69
   1   4   0 2139.29   58.09
   1   4   0 2275.57   59.29
  -2  -4   0   25.60    4.90
  -2  -4   0   32.70    5.30
  -2  -4   0   35.50    5.70
   2   4   0   18.90    3.60
   2   4   0   27.40    4.10
  -3  -4   0  549.54   24.90
   3   4   0  538.55   21.90
   3   4   0  519.15   21.00
   3   4   0  557.54   24.60
  -4  -4   0   42.70    8.40
   4   4   0   44.10    7.00
   4   4   0   47.30    8.70
   4   4   0   46.50    5.80
  -5  -4   0  377.46   23.60
   5   4   0  348.67   19.90
   5   4   0  341.27   22.00
   5   4   0  331.77   16.70
  -6  -4   0  800.12   39.30
   6   4   0  810.32   35.50
   6   4   0  841.62   29.60
   6   4   0  797.32   38.80
  -7  -4   0  672.33   37.50
   7   4   0  614.74   24.10
   7   4   0  607.14   34.90
   7   4   0  647.74   33.30
  -8  -4   0   -0.10    3.70
   8   4   0    0.90    5.30
   8   4   0    8.90    5.70
  -9  -4   0  124.09   20.00
   9   4   0  165.18   18.10
   9   4   0  172.68   20.50
 -10  -4   0  632.24   44.90
  10   4   0  694.03   41.50
  10   4   0  591.84   40.50
  11  -5   0   32.80    9.00
  11  -5   0   25.30   10.80
 -11   5   0   28.30   10.60
  10  -5   0    1.40    4.80
  10  -5   0    0.20    3.20
 -10   5   0   -6.80    5.20
   9  -5   0  239.58   16.90
   9  -5   0  224.58   21.90
  -9   5   0  252.77   24.10
   8  -5   0   -3.20    2.00
   8  -5   0   11.60    5.30
  -8   5   0   -1.00    4.90
   7  -5   0    9.90    5.00
   7  -5   0   24.80    5.20
  -7   5   0   23.40    7.60
   6  -5   0  446.66   17.60
   6  -5   0  412.76   24.50
  -6   5   0  416.26   25.00
  -6   5   0  445.06   16.80
   5  -5   0  402.96   21.80
   5  -5   0  382.86   13.90
  -5   5   0  379.26   22.10
   4  -5   0  888.71   29.50
   4  -5   0  868.51   32.80
   3  -5   0  249.48   14.50
   3  -5   0  251.87   13.90
   3  -5   0  274.37   13.90
   2  -5   0   25.90    5.10
   2  -5   0   37.50    6.00
   2  -5   0   30.00    4.70
   1  -5   0   40.90    3.50
   1  -5   0   43.10    5.40
   1  -5   0   37.90    6.10
  -1   5   0   51.49    4.60
   0  -5   0 2160.48   59.89
   0  -5   0 2167.68   56.69
   0  -5   0 2269.87   61.99
   0   5   0 2180.28   54.89
   0   5   0 2241.98   56.99
  -1  -5   0 6493.35  152.78
  -1  -5   0 6244.58  154.88
  -1  -5   0 6410.06  154.48
   1   5   0 6484.85  153.08
   1   5   0 6387.86  147.99
  -2  -5   0   58.89    6.80
  -2  -5   0   65.59    7.50
   2   5   0   60.39    5.60
   2   5   0   65.99    7.40
  -3  -5   0  462.45   23.80
   3   5   0  471.95   20.00
   3   5   0  496.45   22.30
  -4  -5   0 1013.70   41.50
   4   5   0 1052.39   41.20
   4   5   0 1030.00   37.20
   4   5   0 1052.19   36.40
  -5  -5   0  465.45   27.60
   5   5   0  450.45   23.40
   5   5   0  454.15   22.20
   5   5   0  457.55   26.80
  -6  -5   0  116.99   14.90
   6   5   0  117.29   14.40
   6   5   0  113.19   12.40
   6   5   0  110.69   10.50
  -7  -5   0   14.70    7.60
   7   5   0   40.70    7.20
   7   5   0   33.80    9.00
   7   5   0   41.50   10.60
  -8  -5   0  213.98   23.50
   8   5   0  212.58   21.80
   8   5   0  236.58   21.00
  -9  -5   0   24.00   18.80
   9   5   0   45.90   13.30
   9   5   0   28.80    9.10
 -10  -5   0   12.30    9.20
  11  -6   0   34.10    7.50
  11  -6   0   25.60   10.30
 -11   6   0   11.60   10.00
  10  -6   0   12.60    8.90
  10  -6   0   17.20    5.10
 -10   6   0   49.50   14.10
   9  -6   0   85.89    9.10
   9  -6   0   86.49   15.10
  -9   6   0   46.40   12.30
   8  -6   0   54.09   12.50
   8  -6   0   80.09    7.70
  -8   6   0   46.50   11.00
   7  -6   0   84.99   13.80
   7  -6   0   75.19    6.50
  -7   6   0   90.19   14.20
  -7   6   0   78.69    6.80
   6  -6   0  120.69   13.00
   6  -6   0  121.69    6.60
  -6   6   0  118.19    9.00
  -6   6   0  119.39   13.30
   5  -6   0   91.19    9.90
   5  -6   0  108.09   11.60
   4  -6   0   23.40    5.40
   4  -6   0   14.90    6.20
   4  -6   0   27.50    5.40
   3  -6   0   34.60    5.60
   3  -6   0   40.60    6.70
   3  -6   0   39.60    7.10
   2  -6   0  241.18   12.60
   2  -6   0  250.77   14.80
   2  -6   0  245.68   14.80
   1  -6   0  390.66   14.20
   1  -6   0  394.46   18.80
   1  -6   0  393.26   19.70
  -1   6   0  389.56   15.50
   0  -6   0   58.39    6.80
   0  -6   0   35.60    6.20
   0  -6   0   58.99    5.70
   0   6   0   55.69    5.00
  -1  -6   0    1.80    2.30
  -1  -6   0    4.90    2.40
  -1  -6   0    0.20    1.50
   1   6   0    0.90    1.50
   1   6   0   -1.10    1.30
  -2  -6   0   30.80    6.20
  -2  -6   0   32.20    6.40
   2   6   0   26.70    4.40
   2   6   0   28.30    5.20
  -3  -6   0  235.68   24.80
  -3  -6   0  241.48   17.60
   3   6   0  281.97   17.50
   3   6   0  305.17   19.00
   3   6   0  283.77   14.70
  -4  -6   0   19.20    6.20
   4   6   0   22.60    6.80
   4   6   0   29.70    6.70
  -5  -6   0   39.20    9.30
   5   6   0   54.19    9.10
   5   6   0   42.80    8.40
   5   6   0   45.50    8.40
  -6  -6   0   -4.30    3.80
   6   6   0    0.70    3.80
   6   6   0    4.80    4.10
  -7  -6   0   49.90   12.20
   7   6   0   55.09   14.10
   7   6   0   77.99   10.20
   7   6   0   59.49   11.30
  -8  -6   0   26.50    8.90
   8   6   0   20.80    7.50
   8   6   0   30.70    9.60
   8   6   0   32.70   11.00
  -9  -6   0   55.89   14.90
   9   6   0   69.49   13.40
   9   6   0   95.89   17.60
  11  -7   0   30.10   11.80
  11  -7   0   35.10    6.00
 -11   7   0   38.50   10.50
  10  -7   0    5.40    3.10
  10  -7   0    0.70    5.70
   9  -7   0  572.74   36.20
   9  -7   0  606.24   21.30
  -9   7   0  527.05   36.60
   8  -7   0  165.38   17.80
  -8   7   0  200.18   20.60
   7  -7   0  101.09   13.20
  -7   7   0  110.49    9.30
   6  -7   0   -3.70    2.60
  -6   7   0    2.60    2.40
  -6   7   0    5.50    2.90
   5  -7   0  293.77   19.10
   5  -7   0  299.47   19.90
   4  -7   0  701.53   29.10
   4  -7   0  715.83   31.50
   4  -7   0  756.82   30.50
   3  -7   0  607.84   26.70
   3  -7   0  598.24   24.50
   3  -7   0  580.54   26.50
   2  -7   0  286.87   17.80
   2  -7   0  308.67   10.20
   2  -7   0  316.07   10.10
   1  -7   0  343.37   19.80
   1  -7   0  351.76   14.10
   1  -7   0  365.66   19.30
  -1   7   0  344.27   15.10
   0  -7   0  148.59    9.80
   0  -7   0  143.19   12.40
   0  -7   0  136.79   17.20
   0   7   0  145.79    8.60
  -1  -7   0   68.99    7.50
  -1  -7   0   62.29    9.30
  -1  -7   0   70.19    8.70
   1   7   0   81.19    6.40
   1   7   0   68.59    7.70
  -2  -7   0  198.88   15.10
   2   7   0  196.78   14.30
   2   7   0  194.98   11.10
  -3  -7   0    2.40    4.40
  -3  -7   0   10.60    4.70
   3   7   0    7.90    4.10
   3   7   0    6.90    3.70
   3   7   0   14.70    4.30
  -4  -7   0  455.35   27.30
   4   7   0  448.26   21.70
   4   7   0  446.36   26.20
   4   7   0  460.65   25.00
  -5  -7   0   73.69   13.70
   5   7   0   62.59    9.90
   5   7   0   56.59   10.70
   5   7   0   75.19   11.40
  -6  -7   0   75.79   13.70
   6   7   0   85.19   15.80
   6   7   0   84.99   11.10
   6   7   0   69.39   11.10
  -7  -7   0   29.90   11.10
   7   7   0   30.00    9.00
   7   7   0   37.10    8.90
   7   7   0   32.80    7.70
  -8  -7   0   58.49   14.40
   8   7   0   78.19   18.40
   8   7   0   88.29   15.00
   8   7   0   70.79   11.50
  -9  -7   0    8.90    8.60
   9   7   0    2.30    8.00
   9   7   0  -13.70    6.90
  10  -8   0   38.00   11.10
 -10   8   0   35.90   11.10
   9  -8   0  218.48   22.80
  -9   8   0  248.68   24.60
   8  -8   0  173.88   19.30
  -8   8   0  212.48   13.10
  -8   8   0  187.08   20.60
   7  -8   0   11.80    6.60
  -7   8   0    0.50    3.90
  -7   8   0    6.10    3.50
   6  -8   0   78.29   12.20
  -6   8   0   80.19    9.20
   5  -8   0    1.60    2.80
   5  -8   0    4.80    3.70
   4  -8   0  930.61   36.90
   4  -8   0  929.31   38.40
   4  -8   0  919.21   35.40
   3  -8   0   12.90    5.20
   3  -8   0   10.20    4.30
   3  -8   0   13.20    3.90
   2  -8   0  164.78    7.50
   2  -8   0  171.38    7.50
   2  -8   0  167.88   14.10
   2  -8   0  174.88   14.10
  -2   8   0  161.78   10.90
   1  -8   0   35.30    8.10
   1  -8   0   36.20    4.60
   1  -8   0   34.80    7.10
  -1   8   0   44.30    6.30
   0  -8   0   13.30    4.40
   0  -8   0    9.30    3.80
   0  -8   0    9.30    4.00
   0   8   0    8.70    2.80
  -1  -8   0   -2.80    1.80
  -1  -8   0   12.00    4.70
   1   8   0    3.00    2.00
   1   8   0   -1.20    3.10
  -2  -8   0  248.88   17.30
  -2  -8   0  286.27   19.30
   2   8   0  269.47   19.50
   2   8   0  263.37   17.70
   2   8   0  288.67   14.40
  -3  -8   0   68.79   11.30
  -3  -8   0   25.30    7.90
   3   8   0   48.90   10.00
   3   8   0   49.30    6.50
   3   8   0   51.89    8.80
  -4  -8   0    1.90    4.30
   4   8   0   -8.70    3.80
   4   8   0   -2.30    2.40
   4   8   0   -1.40    3.10
  -5  -8   0   47.80   11.10
   5   8   0   60.59   10.90
   5   8   0   42.10    8.70
   5   8   0   71.59   10.50
  -6  -8   0   -2.40    4.70
   6   8   0    6.80    4.80
   6   8   0    4.70    7.50
   6   8   0    5.50    4.40
  -7  -8   0   96.79   18.20
   7   8   0   81.99   15.40
   7   8   0   76.49   17.20
   7   8   0   66.19   12.30
  -8  -8   0   -6.00    4.80
   8   8   0   -5.10    6.70
   8   8   0   -5.60    5.90
  10  -9   0   35.00   11.30
 -10   9   0   24.90    9.30
   9  -9   0   55.59   12.70
  -9   9   0   47.40   11.60
   8  -9   0  113.89   14.30
  -8   9   0   85.79   15.20
  -8   9   0  110.69   11.20
   7  -9   0   76.09   13.40
  -7   9   0   69.89   13.00
  -7   9   0   69.19   10.50
   6  -9   0   21.40    7.30
  -6   9   0   13.70    5.10
   5  -9   0  192.78   16.90
   5  -9   0  186.68   15.50
   4  -9   0   38.40    7.70
   4  -9   0   49.20    9.60
   3  -9   0   52.89    9.70
   3  -9   0   41.20    8.40
   2  -9   0    4.30    1.60
   2  -9   0   -1.00    1.50
   2  -9   0    7.50    4.20
   2  -9   0    6.00    3.60
  -2   9   0    4.00    2.80
   1  -9   0  504.65   26.50
   1  -9   0  524.65   20.70
   1  -9   0  560.14   29.10
  -1   9   0  541.95   21.40
   0  -9   0  409.16   23.40
   0  -9   0  381.06   18.90
   0   9   0  369.46   16.40
  -1  -9   0   39.50    8.50
  -1  -9   0   39.20    8.90
   1   9   0   33.10    5.20
  -2  -9   0    4.20    3.50
  -2  -9   0    8.60    4.50
   2   9   0    2.40    3.50
   2   9   0   13.60    6.40
   2   9   0    3.30    2.70
  -3  -9   0  328.07   23.30
  -3  -9   0  375.46   25.10
   3   9   0  327.47   17.10
   3   9   0  354.16   23.20
   3   9   0  324.57   23.50
  -4  -9   0   83.49   14.20
   4   9   0   78.19    9.30
   4   9   0  105.39   17.60
   4   9   0   87.49   19.00
  -5  -9   0   14.20    7.80
   5   9   0   31.50    6.90
   5   9   0   12.80    6.30
  -6  -9   0  106.79   18.90
   6   9   0  124.89   14.90
   6   9   0   94.69   12.60
  -7  -9   0   40.70   18.70
   7   9   0   71.79   12.60
   7   9   0   76.79   13.70
  -8  -9   0  152.58   24.50
   8   9   0  107.89   15.50
   8   9   0  129.39   21.30
   9 -10   0   34.90   10.50
   8 -10   0  234.58   22.00
  -8  10   0  280.47   25.60
  -8  10   0  269.07   18.70
   7 -10   0   15.60    6.70
  -7  10   0   21.40    7.10
  -7  10   0   24.50    6.90
   6 -10   0  293.07   23.20
   6 -10   0  292.77   21.40
  -6  10   0  300.87   21.20
   5 -10   0  126.79   13.20
   5 -10   0  145.29   15.60
  -5  10   0  156.38   15.50
   4 -10   0  451.75   26.90
   3 -10   0   31.00    8.20
  -3  10   0   31.40    6.20
   2 -10   0  779.12   23.10
   2 -10   0  749.13   35.00
   2 -10   0  748.53   22.70
  -2  10   0  727.53   28.30
   1 -10   0   73.39   11.80
   1 -10   0   67.49    6.80
  -1  10   0   73.79    7.60
   0 -10   0  925.11   34.80
   0 -10   0  971.20   41.70
   0  10   0  939.61   30.80
  -1 -10   0   21.10    6.90
  -1 -10   0   18.70    5.50
   1  10   0   16.00    3.90
   1  10   0   24.60    7.30
  -2 -10   0   84.49   13.30
  -2 -10   0   82.99   12.40
   2  10   0   69.39    7.20
   2  10   0   61.49   11.20
  -3 -10   0   82.69   14.10
   3  10   0   83.49   14.50
   3  10   0   69.19    8.10
  -4 -10   0    6.10    5.40
   4  10   0    6.10    4.70
   4  10   0   15.90    5.40
  -5 -10   0   11.90    6.60
   5  10   0   16.00    6.70
   5  10   0    9.30    4.70
  -6 -10   0   -4.10    5.90
   6  10   0   -0.40    4.60
  -7 -10   0    7.30    6.90
   7  10   0   -7.60    5.80
   9 -11   0   24.80   11.00
  -9  11   0   27.80   12.00
   8 -11   0  719.23   40.10
  -8  11   0  691.23   41.90
  -8  11   0  663.53   41.40
   7 -11   0  106.59   16.60
  -7  11   0  105.09   13.20
   6 -11   0   48.20   12.00
   6 -11   0   62.79   18.10
  -6  11   0   54.79   10.90
   5 -11   0    0.30    4.50
  -5  11   0    7.30    4.90
   4 -11   0   33.40   10.20
  -4  11   0   48.60   10.30
  -4  11   0   58.89    9.70
   3 -11   0   26.40    7.10
  -3  11   0   25.10    7.50
  -3  11   0   28.00    6.60
   2 -11   0  337.07   13.10
   2 -11   0  356.56   23.60
   2 -11   0  354.16   13.50
  -2  11   0  375.36   26.90
  -2  11   0  338.07   17.70
   1 -11   0  117.29   13.50
   1 -11   0  135.89   10.30
  -1  11   0  148.79   10.50
  -1  11   0  123.89   15.70
   0 -11   0   13.10    5.00
   0 -11   0    8.90    4.00
   0  11   0   12.50    3.70
   0  11   0   18.80    7.00
  -1 -11   0   87.99   10.80
  -1 -11   0   71.39   12.70
   1  11   0   95.59    7.80
   1  11   0   79.49   13.90
  -2 -11   0  422.46   28.30
   2  11   0  408.16   18.40
   2  11   0  442.76   30.40
  -3 -11   0   -3.50    4.10
   3  11   0   -0.80    4.70
   3  11   0   13.00    6.00
  -4 -11   0   98.29   17.10
   4  11   0  116.19   18.50
  -5 -11   0  100.99   17.50
   5  11   0   74.59   13.90
  -6 -11   0   33.60   11.70
   6  11   0   57.99   13.60
   8 -12   0  260.07   23.40
  -8  12   0  224.38   24.50
  -8  12   0  235.08   20.60
   7 -12   0  166.48   17.60
  -7  12   0  155.08   17.20
   6 -12   0  154.78   17.70
  -6  12   0   97.69   15.70
   5 -12   0  118.69   14.60
  -5  12   0  112.89   12.80
  -5  12   0   69.29   12.90
   4 -12   0   71.99   13.00
  -4  12   0   76.29   11.80
  -4  12   0   67.99   13.40
   3 -12   0   63.79   13.00
  -3  12   0   59.49   12.30
  -3  12   0   79.39    9.50
   2 -12   0    2.60    4.80
  -2  12   0    9.50    5.70
   1 -12   0   15.90    6.60
   1 -12   0   21.90    5.70
  -1  12   0   28.60    5.40
  -1  12   0   33.10    9.40
   0 -12   0    3.70    5.30
   0 -12   0   10.90    5.20
   0  12   0   14.90    4.40
   0  12   0   11.60    6.50
  -1 -12   0   11.20    6.30
  -1 -12   0    0.30    3.90
   1  12   0   -0.50    4.00
  -2 -12   0   63.79   12.40
   2  12   0  125.99   16.50
  -3 -12   0  168.88   18.90
   3  12   0  135.69   21.20
  -4 -12   0   40.10   10.60
   4  12   0   33.50   10.30
  -5 -12   0   -5.10    6.20
   5  12   0    5.20    7.00
  -7  13   0   71.49   13.10
   6 -13   0  130.59   19.90
  -6  13   0  159.28   16.70
  -6  13   0  136.79   17.00
   5 -13   0  337.87   26.60
  -5  13   0  356.36   23.60
  -5  13   0  352.76   27.70
   4 -13   0  140.29   16.30
  -4  13   0  161.68   18.30
  -4  13   0   98.49   12.00
   3 -13   0  411.46   27.80
  -3  13   0  360.66   29.40
  -3  13   0  343.17   20.00
   2 -13   0   95.09   15.30
  -2  13   0   55.99   11.50
   1 -13   0   44.60    6.70
   1 -13   0   38.90    9.30
  -1  13   0   31.90    9.50
   0 -13   0   18.90    6.60
   0 -13   0   20.90    8.90
   0  13   0    9.20    6.70
  -1 -13   0  -12.10    4.50
   1  13   0  -11.30    4.20
  -2 -13   0   11.20    7.70
   2  13   0   23.00   16.80
  -3 -13   0   12.10    7.50
   3  13   0   -8.30    4.60
  -4 -13   0    3.80    7.30
   4  13   0   -0.90    6.80
   6 -14   0   -4.90    5.70
   5 -14   0   77.99   15.00
  -5  14   0   52.19   13.00
   4 -14   0    2.80    6.20
  -4  14   0    0.60    7.50
   3 -14   0   45.60   11.40
  -3  14   0   18.80   10.00
   2 -14   0    9.50    6.10
  -2  14   0   -5.60    4.90
   1 -14   0    8.30    6.60
   1 -14   0    2.20    3.00
   1 -14   0   -3.50    2.90
  -1  14   0    0.70    5.20
   0 -14   0   77.89   15.50
   0 -14   0   90.59   12.20
   0  14   0   57.49   14.40
  -1 -14   0   11.50   10.00
   1  14   0   42.30   11.70
  -2 -14   0  131.49   20.90
   2  14   0   96.49   19.10
   4 -15   0  100.19   17.20
  -4  15   0  103.69   18.20
   3 -15   0  124.49   22.90
  -3  15   0  134.89   21.80
  -2  15   0  202.48   25.10
   1 -15   0  230.28   28.90
   1 -15   0  306.57   14.70
  -1  15   0  336.27   31.20
   0 -15   0    9.40    8.40
   0  15   0    2.20    5.80
   1  15  -1  154.48   24.10
   0  15  -1  138.79   23.60
   0 -15   1  202.08   15.50
   0 -15   1  167.38   20.60
  -1  15  -1   21.30    8.90
   1 -15   1   17.40    4.70
   1 -15   1   28.10    4.90
   1 -15   1   22.40    9.60
  -2  15  -1   55.89   14.60
   2 -15   1   46.80   12.10
  -3  15  -1   35.60   12.30
   3 -15   1   62.29   14.60
  -4  15  -1  -10.20    6.60
   4 -15   1   14.90    8.80
   3  14  -1   25.00    8.40
  -3 -14   1   36.20   10.50
   2  14  -1   31.00   10.60
  -2 -14   1   28.40    9.40
   1  14  -1  571.04   40.30
  -1 -14   1  612.04   38.60
   0  14  -1    1.50    6.10
   0 -14   1   -4.30    5.20
   0 -14   1    5.20    7.30
  -1  14  -1   87.79   20.10
   1 -14   1   89.59   15.50
   1 -14   1   93.39    8.70
   1 -14   1   89.79    8.90
   2 -14   1  218.88   21.50
  -3  14  -1  232.38   29.60
   3 -14   1  211.38   21.90
  -4  14  -1    7.30    7.80
   4 -14   1    1.70    5.40
  -6  14  -1   27.40   14.70
   6 -14   1   55.59   15.10
   4  13  -1   21.10    9.20
  -4 -13   1    3.00    6.60
   3  13  -1   -5.90    5.80
  -3 -13   1   -9.60    4.70
   2  13  -1    8.80    7.60
  -2 -13   1    5.20    7.20
   1  13  -1  107.09   18.50
  -1 -13   1  110.39   17.60
   0  13  -1    1.80    5.20
   0 -13   1   10.00    5.50
   0 -13   1   -3.60    4.00
  -1  13  -1   16.60    7.30
   1 -13   1   17.40    4.70
   1 -13   1   16.10    4.90
   1 -13   1   16.50    6.80
  -2  13  -1   72.89   14.60
   2 -13   1   60.29   12.70
  -3  13  -1   21.00    8.10
   3 -13   1    9.30    4.80
  -4  13  -1   -4.40    4.40
  -4  13  -1    1.30    4.60
   4 -13   1    6.90    5.10
  -5  13  -1  260.97   19.40
  -5  13  -1  214.48   22.10
   5 -13   1  259.37   24.00
  -6  13  -1   11.10    7.30
   6 -13   1   -6.40    6.70
  -7  13  -1  103.79   16.20
  -5 -12   1  357.86   31.50
   4  12  -1    9.90    7.40
  -4 -12   1   19.10    8.40
   3  12  -1   48.20   12.70
  -3 -12   1   82.59   15.30
   2  12  -1   16.50    8.50
  -2 -12   1   22.40    8.20
   1  12  -1  142.99   17.80
  -1 -12   1   87.39   12.70
  -1 -12   1  138.99   16.30
   0  12  -1  277.77   24.50
   0 -12   1  284.87   17.90
   0 -12   1  213.38   20.30
  -1  12  -1   29.80    9.40
   1 -12   1   41.30    7.00
   1 -12   1   41.90   10.20
  -2  12  -1    6.10    4.80
  -2  12  -1    4.30    3.20
   2 -12   1    9.20    5.50
  -3  12  -1   60.19    8.60
  -3  12  -1   68.09   13.20
   3 -12   1   71.19   13.30
  -4  12  -1  208.58   20.40
  -4  12  -1  205.28   15.40
   4 -12   1  198.98   19.70
  -5  12  -1   74.09   12.70
   5 -12   1   95.09   15.90
  -6  12  -1    5.10    6.20
   6 -12   1   13.10    7.30
   6 -12   1   11.30    6.00
  -7  12  -1   91.99   14.50
   7 -12   1   69.89   13.50
  -8  12  -1  133.59   21.50
   8 -12   1   90.89   16.00
   6  11  -1   22.30    9.10
  -6 -11   1   19.90   10.30
   5  11  -1   76.69   14.90
  -5 -11   1   77.59   15.30
   4  11  -1  157.88   18.50
  -4 -11   1  193.08   20.70
   3  11  -1   68.69   13.50
  -3 -11   1   82.59   15.30
   2  11  -1   -0.90    3.60
  -2 -11   1    1.00    4.60
   1  11  -1   95.99   15.20
  -1 -11   1   90.79   11.40
  -1 -11   1  110.59   14.30
   0  11  -1    7.60    5.10
   0 -11   1    2.20    4.20
   0 -11   1    4.60    3.70
  -1  11  -1    7.80    2.90
  -1  11  -1    7.90    4.50
   1 -11   1    8.80    4.30
   1 -11   1   14.00    3.70
  -2  11  -1   -2.00    2.40
  -2  11  -1    1.50    3.60
   2 -11   1    0.00    1.60
   2 -11   1   -3.50    1.40
   2 -11   1    2.20    3.60
  -3  11  -1   11.60    5.80
  -3  11  -1   12.50    4.60
   3 -11   1   30.30   11.50
  -4  11  -1   35.40    8.30
   4 -11   1   25.50    7.60
  -5  11  -1    7.40    5.40
   5 -11   1    9.30    5.70
   5 -11   1    4.80    4.20
  -6  11  -1   61.99   11.70
   6 -11   1   48.40   16.40
   6 -11   1   43.10   11.00
  -7  11  -1   78.19   19.20
   7 -11   1  114.49   14.90
   8 -11   1  136.59   17.50
  -9  11  -1  379.16   33.40
   9 -11   1  430.56   32.50
   7  10  -1    2.90    6.90
  -7 -10   1   -2.00    4.90
   6  10  -1   21.60    8.40
   6  10  -1   22.30    8.10
  -6 -10   1   29.70   10.10
   5  10  -1   47.60   11.60
   5  10  -1   60.49    8.60
  -5 -10   1   45.50   11.00
   4  10  -1    1.80    3.30
   4  10  -1   -1.90    4.40
  -4 -10   1   -2.70    4.10
   3  10  -1  157.18   17.10
   3  10  -1  156.98    9.90
  -3 -10   1  177.08   18.00
   2  10  -1  258.47   21.20
   2  10  -1  213.28   10.30
  -2 -10   1  246.58   20.50
  -2 -10   1  225.78   17.80
   1  10  -1  284.07   33.10
  -1 -10   1  357.16   24.10
  -1 -10   1  346.37   20.00
   0  10  -1  102.59    6.80
   0  10  -1  110.39   13.40
   0 -10   1  125.69   10.50
   0 -10   1   98.19   12.40
  -1  10  -1  381.56   25.00
  -1  10  -1  371.16   15.60
   1 -10   1  336.67   16.50
   1 -10   1  384.36   23.90
  -2  10  -1    3.10    2.70
  -2  10  -1   -1.30    2.50
   2 -10   1    1.90    1.60
   2 -10   1   -1.40    1.30
   2 -10   1    2.30    3.10
  -3  10  -1  680.23   34.00
  -3  10  -1  617.74   27.90
   3 -10   1  658.63   33.60
  -4  10  -1  247.28   19.70
   4 -10   1  252.77   16.70
   4 -10   1  248.68   20.20
  -5  10  -1    5.10    4.90
   5 -10   1   -1.70    4.60
   5 -10   1    0.70    3.70
  -6  10  -1   18.40    6.30
   6 -10   1   21.50    8.20
   6 -10   1   24.50    7.20
  -7  10  -1  273.37   19.30
  -7  10  -1  300.17   26.00
   7 -10   1  260.17   21.90
  -8  10  -1   -3.80    4.50
   8 -10   1   -7.10    5.00
  -9  10  -1   92.79   18.90
   9 -10   1   79.39   19.50
   8   9  -1   -2.50    6.30
   8   9  -1   -6.10    6.70
  -8  -9   1    6.10    6.80
   7   9  -1    3.60    7.20
   7   9  -1    7.80    6.40
  -7  -9   1   17.70    8.70
   6   9  -1    9.70    5.00
   6   9  -1    2.00    4.50
  -6  -9   1   14.00    6.70
   5   9  -1   17.30    6.40
   5   9  -1    3.20    4.00
   5   9  -1    9.00    5.10
  -5  -9   1    5.30    4.40
   4   9  -1   91.59   25.20
   4   9  -1   67.49   12.90
   4   9  -1   92.49    8.90
  -4  -9   1  107.49   13.90
   3   9  -1   15.30    6.00
   3   9  -1   15.10    6.30
   3   9  -1   21.80    4.40
  -3  -9   1   24.90    7.20
  -3  -9   1   15.00    6.40
   2   9  -1  186.08    9.70
   2   9  -1  206.78   17.80
  -2  -9   1  194.68   15.30
  -2  -9   1  195.38   17.00
   1   9  -1  256.37   11.00
   1   9  -1  246.78   19.30
  -1  -9   1  259.17   18.30
  -1  -9   1  290.47   20.40
   0   9  -1  420.56   25.40
   0   9  -1  391.36   14.70
   0  -9   1  413.26   19.60
   0  -9   1  411.86   24.20
  -1   9  -1   50.89    9.90
  -1   9  -1   62.49    5.70
   1  -9   1   76.79    9.80
   1  -9   1   77.19    6.70
  -2   9  -1 1304.17   49.20
  -2   9  -1 1261.27   39.00
   2  -9   1 1265.07   34.10
   2  -9   1 1235.78   34.20
   2  -9   1 1234.38   47.20
  -3   9  -1  553.24   29.10
   3  -9   1  592.24   24.40
   3  -9   1  584.44   30.20
  -4   9  -1  610.14   30.00
   4  -9   1  626.04   27.50
   4  -9   1  597.94   31.70
  -5   9  -1   48.90    9.10
   5  -9   1   45.30    8.80
   5  -9   1   47.20   10.10
  -6   9  -1  265.97   18.00
   6  -9   1  292.07   20.70
   6  -9   1  243.08   21.00
  -7   9  -1   96.49   12.40
  -7   9  -1   98.19   16.40
   7  -9   1  122.59   17.60
  -8   9  -1  545.75   37.20
   8  -9   1  595.84   35.50
  -9   9  -1   36.80   14.90
   9  -9   1   67.59   14.40
 -10   9  -1   -5.50    7.30
  10  -9   1    7.60    8.10
   8   8  -1  124.19   17.60
   8   8  -1  125.19   20.80
   8   8  -1  104.19   13.60
  -8  -8   1   97.39   18.90
   7   8  -1    5.20    5.40
   7   8  -1    8.00    8.60
   7   8  -1    5.60    8.70
  -7  -8   1   -1.90    5.20
   6   8  -1    2.90    3.80
   6   8  -1    3.10    5.40
   6   8  -1    0.30    4.00
  -6  -8   1    4.30    4.90
   5   8  -1  331.97   24.90
   5   8  -1  287.67   21.50
   5   8  -1  285.57   17.50
  -5  -8   1  291.27   23.40
   4   8  -1  224.98   18.40
   4   8  -1  246.28   14.20
   4   8  -1  252.57   19.80
  -4  -8   1  231.98   19.90
   3   8  -1   -0.80    3.20
   3   8  -1    2.80    2.50
   3   8  -1    6.40    3.40
  -3  -8   1   -1.30    3.80
  -3  -8   1   -0.40    3.10
   2   8  -1   56.29    5.10
   2   8  -1   40.60    7.30
   2   8  -1   43.50    8.90
  -2  -8   1   57.59    9.80
  -2  -8   1   48.40    8.30
   1   8  -1  255.67   15.40
   1   8  -1  251.97   10.50
   1   8  -1  256.07   18.30
  -1  -8   1  240.98   17.60
  -1  -8   1  248.18   15.30
   0   8  -1 1426.16   51.29
   0   8  -1 1376.46   37.50
   0  -8   1 1422.96   43.40
   0  -8   1 1435.46   49.50
  -1   8  -1  450.25   16.70
  -1   8  -1  413.06   23.70
   1  -8   1  426.96   23.00
   1  -8   1  427.46   17.20
  -2   8  -1  566.34   27.60
   2  -8   1  539.85   17.20
   2  -8   1  530.15   17.20
   2  -8   1  542.95   26.70
  -3   8  -1  499.75   25.50
   3  -8   1  499.35   21.80
   3  -8   1  499.55   26.00
  -4   8  -1   53.89    8.80
   4  -8   1   53.59   10.10
   4  -8   1   47.00    8.20
  -5   8  -1  398.46   21.40
   5  -8   1  418.46   25.90
   5  -8   1  395.86   22.90
  -6   8  -1  227.78   15.00
   6  -8   1  224.78   17.70
  -7   8  -1   -5.40    4.40
   7  -8   1    0.30    4.00
  -8   8  -1   -4.30    5.30
   8  -8   1    6.30    5.10
  -9   8  -1   69.19   14.50
   9  -8   1  140.09   21.20
 -10   8  -1   44.60   12.50
  10  -8   1   59.99   14.30
   9   7  -1   14.80    8.50
   9   7  -1   19.40    9.10
  -9  -7   1   14.80    8.70
   8   7  -1   78.49   11.80
   8   7  -1   64.19   14.20
   8   7  -1  105.39   13.00
  -8  -7   1   72.19   16.50
   7   7  -1   43.70   11.00
   7   7  -1   23.40    7.70
   7   7  -1   27.90    7.40
  -7  -7   1   43.50   11.50
   6   7  -1  243.08   17.50
   6   7  -1  236.88   17.90
  -6  -7   1  260.07   22.80
   5   7  -1  567.34   32.20
   5   7  -1  610.64   26.00
   5   7  -1  556.14   28.40
  -5  -7   1  526.85   32.20
   4   7  -1    3.20    3.20
   4   7  -1    4.90    3.20
   4   7  -1    5.40    3.90
  -4  -7   1    5.50    4.10
   3   7  -1   20.30    5.10
   3   7  -1   17.20    5.60
   3   7  -1   27.40    4.80
  -3  -7   1   36.30    7.60
  -3  -7   1   28.30    7.90
   2   7  -1  499.45   23.90
   2   7  -1  511.45   25.70
   2   7  -1  472.95   17.10
  -2  -7   1  520.85   26.00
   1   7  -1  100.59   10.50
   1   7  -1  103.69    8.70
  -1  -7   1  106.39    9.10
  -1  -7   1  111.29   10.90
   0  -7   1  183.48   11.10
   0  -7   1  198.38   13.90
  -1   7  -1  953.50   28.50
   1  -7   1  985.60   36.10
   1  -7   1  941.51   28.70
   2  -7   1   66.29    4.50
   2  -7   1   83.69    6.80
   2  -7   1   74.39    4.70
   2  -7   1   68.49   10.10
  -3   7  -1  258.27   16.10
   3  -7   1  240.98   16.60
   3  -7   1  236.48   13.90
  -4   7  -1   27.40    8.10
   4  -7   1   25.00    6.40
   4  -7   1   34.90    6.60
  -5   7  -1   -2.70    2.10
   5  -7   1    2.90    3.60
   5  -7   1    2.00    3.10
  -6   7  -1  917.71   42.50
  -6   7  -1  824.42   30.70
   6  -7   1  884.01   38.90
  -7   7  -1    8.60    3.80
  -7   7  -1   11.50    6.60
   7  -7   1   17.10    3.10
  -8   7  -1   45.90   11.90
   8  -7   1   63.09    6.20
   8  -7   1   59.09   12.60
  -9   7  -1  216.88   22.70
   9  -7   1  186.58   21.00
   9  -7   1  200.28   12.70
 -10   7  -1   51.09   15.20
  10  -7   1   52.59    8.20
  10  -7   1   48.00   13.70
   9   6  -1    9.90    6.90
   9   6  -1   20.20    7.80
  -9  -6   1   20.90    9.30
   8   6  -1  168.28   14.30
   8   6  -1  166.38   16.80
   8   6  -1  157.78   19.20
  -8  -6   1  149.69   19.90
   7   6  -1   10.60    5.60
   7   6  -1    1.60    5.60
   7   6  -1    8.30    4.90
  -7  -6   1   -1.20    3.90
   6   6  -1   -3.60    2.50
   6   6  -1   -0.70    3.20
  -6  -6   1   -4.40    2.80
   5   6  -1  245.78   16.70
   5   6  -1  223.68   15.30
   5   6  -1  275.77   20.30
  -5  -6   1  236.98   19.80
   4   6  -1  304.47   20.10
   4   6  -1  294.07   18.50
   4   6  -1  316.27   16.30
  -4  -6   1  320.97   21.30
   3   6  -1   -1.20    1.60
   3   6  -1    0.60    2.10
   3   6  -1    1.60    2.10
  -3  -6   1   -2.00    2.30
  -3  -6   1   -2.20    2.00
   2   6  -1  238.98   14.60
   2   6  -1  227.08   10.20
   2   6  -1  234.58   15.40
  -2  -6   1  213.08   15.30
  -2  -6   1  241.08   14.80
   1   6  -1    4.60    1.60
   1   6  -1    8.10    3.20
  -1  -6   1    7.50    2.60
  -1  -6   1    7.50    3.50
   0   6  -1   35.20    4.70
   0   6  -1   34.00    3.30
   0  -6   1   38.70    4.60
   0  -6   1   31.40    6.10
   1  -6   1   15.40    2.80
   1  -6   1   11.50    3.70
   2  -6   1   26.60    5.40
   2  -6   1   34.60    2.90
   2  -6   1   31.00    2.70
   2  -6   1   34.80    4.40
  -3   6  -1   13.70    3.70
   3  -6   1   17.30    5.10
   3  -6   1   26.60    5.10
  -4   6  -1  621.74   24.50
   4  -6   1  647.14   29.00
   4  -6   1  541.25   37.90
  -5   6  -1   30.90    5.20
   5  -6   1   22.80    6.80
   5  -6   1   27.80    3.20
   5  -6   1   21.70    6.20
  -6   6  -1    3.40    2.40
  -6   6  -1   -5.60    2.50
   6  -6   1    0.10    1.30
   6  -6   1   -3.50    2.50
  -7   6  -1    1.30    8.00
   7  -6   1   17.60    5.60
   7  -6   1   13.10    4.10
  -8   6  -1   33.90    9.80
   8  -6   1   32.30    9.10
   8  -6   1   34.00    6.20
  -9   6  -1   -6.60    5.80
   9  -6   1   -0.90    2.90
   9  -6   1   -8.10    5.10
 -10   6  -1  295.57   28.50
  10  -6   1  326.87   20.30
  10  -6   1  360.86   30.60
 -11   6  -1   11.60    9.60
  11  -6   1   12.00    4.80
  11  -6   1   20.20   11.10
  10   5  -1   79.39   17.70
  10   5  -1   53.89   17.60
 -10  -5   1   41.30   14.40
   9   5  -1   12.60    8.00
   9   5  -1   12.60    9.40
  -9  -5   1   36.30   11.20
   8   5  -1   81.19   13.00
   8   5  -1   92.39   16.60
   8   5  -1   83.49    9.50
  -8  -5   1   69.59   15.30
   7   5  -1   63.09   11.10
   7   5  -1   61.09    9.20
   7   5  -1   77.89   15.00
  -7  -5   1   33.80   10.30
   6   5  -1   51.69    9.30
   6   5  -1   51.99   11.60
   6   5  -1   53.19    8.30
  -6  -5   1   40.30   10.00
   5   5  -1  509.85   23.30
   5   5  -1  423.06   25.80
   5   5  -1  485.35   22.90
  -5  -5   1  465.75   27.60
   4   5  -1    0.40    2.10
   4   5  -1    3.00    2.40
   4   5  -1    1.00    2.70
  -4  -5   1   -0.30    3.80
   3   5  -1  436.06   17.20
   3   5  -1  391.96   20.70
   3   5  -1  430.46   20.30
  -3  -5   1  381.36   21.20
   2   5  -1 1121.89   37.50
   2   5  -1 1070.99   37.00
   2   5  -1 1124.79   31.10
  -2  -5   1 1111.59   38.70
  -2  -5   1 1161.78   38.80
   1   5  -1  486.15   14.70
   1   5  -1  484.55   19.50
  -1  -5   1  493.55   21.20
  -1  -5   1  474.35   14.60
  -1  -5   1  496.65   19.60
   0   5  -1  333.07   13.70
   0   5  -1  328.57   10.70
   0   5  -1  309.97   10.60
   0  -5   1  329.67   16.30
   0  -5   1  359.56   14.20
   1  -5   1   -1.00    1.10
   1  -5   1    4.10    1.70
   1  -5   1    0.70    1.90
   2  -5   1 1064.49   27.10
   2  -5   1 1083.29   36.00
   2  -5   1 1070.79   27.30
   2  -5   1 1059.19   32.00
  -3   5  -1  134.19    9.20
   3  -5   1  130.39   10.70
   3  -5   1  131.39    5.90
   3  -5   1  143.49   10.00
   3  -5   1  127.39    5.80
  -4   5  -1   95.49    7.50
   4  -5   1   98.49   10.20
   4  -5   1  104.09    6.10
   4  -5   1  100.69    9.60
  -5   5  -1  267.37   18.70
  -5   5  -1  255.07   12.00
   5  -5   1  246.58   16.90
   5  -5   1  249.38   12.00
  -6   5  -1  117.69    7.00
  -6   5  -1  125.89   13.90
   6  -5   1  115.09   12.80
   6  -5   1  131.99    9.40
  -7   5  -1  168.78   17.80
   7  -5   1  184.78   12.70
   7  -5   1  161.98   16.20
  -8   5  -1    2.70    4.50
   8  -5   1    5.80    4.60
   8  -5   1    1.10    2.90
  -9   5  -1    5.30    5.20
   9  -5   1    2.70    5.00
   9  -5   1    3.80    3.30
 -10   5  -1  126.99   30.50
  10  -5   1   88.59   15.60
  10  -5   1  140.89   35.00
 -11   5  -1  116.19   21.20
  11  -5   1  136.79   22.40
  11  -5   1  136.59   14.80
  10   4  -1   12.20    7.20
  10   4  -1    3.60    7.40
 -10  -4   1    7.30    8.90
   9   4  -1  117.19   18.30
   9   4  -1   71.09   13.70
  -9  -4   1   85.89   17.60
   8   4  -1   57.99   11.50
   8   4  -1   81.19   15.00
   8   4  -1   71.99    7.90
  -8  -4   1  100.19   17.50
   7   4  -1   15.90    5.30
   7   4  -1   43.60    9.30
   7   4  -1   21.80    4.90
  -7  -4   1   40.90   11.60
   6   4  -1   42.00    9.30
   6   4  -1   17.20    5.70
   6   4  -1   30.20    5.80
  -6  -4   1    8.90    5.60
   5   4  -1   21.80    5.50
   5   4  -1    9.50    4.00
   5   4  -1   10.50    3.30
  -5  -4   1   12.10    5.40
   4   4  -1  225.78   13.40
   4   4  -1  224.08   13.10
  -4  -4   1  206.78   15.70
   3   4  -1 1260.07   39.40
   3   4  -1 1279.57   37.00
   3   4  -1 1280.17   42.20
  -3  -4   1 1253.97   43.00
   2   4  -1  417.76   18.10
   2   4  -1  426.46   14.60
   2   4  -1  421.66   18.70
  -2  -4   1  433.36   18.60
  -2  -4   1  406.76   19.20
   1   4  -1 4026.50   89.99
   1   4  -1 3906.01   97.99
   1   4  -1 3949.30   96.19
  -1  -4   1 3836.02   89.89
  -1  -4   1 4002.20   98.39
   0   4  -1 1395.56   33.70
   0   4  -1 1369.56   37.10
   0   4  -1 1387.76   33.60
   0  -4   1 1445.96   37.70
   0  -4   1 1389.96   40.40
   1  -4   1 2440.56   58.99
   1  -4   1 2462.15   58.79
   1  -4   1 2526.75   59.89
   1  -4   1 2457.95   64.69
   2  -4   1   52.29    5.80
   2  -4   1   57.89    3.50
   2  -4   1   51.39    3.40
   2  -4   1   64.39    5.50
  -3   4  -1   13.90    2.90
   3  -4   1   15.00    3.50
   3  -4   1   14.00    2.50
   3  -4   1    6.60    2.80
  -4   4  -1   36.10    4.00
   4  -4   1   44.90    4.40
   4  -4   1   46.20    7.40
  -5   4  -1  105.19   11.40
   5  -4   1  115.89   11.10
   5  -4   1  119.09    8.60
  -6   4  -1  749.92   34.90
   6  -4   1  691.03   33.00
   6  -4   1  690.83   27.40
  -7   4  -1   -1.50    3.50
   7  -4   1    7.50    3.30
   7  -4   1   10.70    5.20
  -8   4  -1   12.40    6.20
   8  -4   1    6.50    4.40
   8  -4   1    4.70    4.00
  -9   4  -1   -3.00    4.60
   9  -4   1    6.40    3.70
   9  -4   1    7.90    5.90
 -10   4  -1   89.79   17.40
  10  -4   1   90.49   15.10
  10  -4   1  123.49   20.50
 -11   4  -1   58.79   15.30
  11  -4   1   69.09   15.50
  11  -4   1   82.99   13.80
  11   3  -1    6.60    7.20
  11   3  -1   -2.40    7.00
 -11  -3   1   26.40   11.90
  10   3  -1   95.79   17.70
 -10  -3   1  115.49   21.20
   9   3  -1  641.24   37.00
   9   3  -1  624.14   38.60
  -9  -3   1  665.13   41.50
   8   3  -1  161.08   17.20
   8   3  -1  127.89   14.20
  -8  -3   1  132.59   16.70
   7   3  -1   29.20    7.10
   7   3  -1   42.80    6.00
   7   3  -1   52.69    9.90
  -7  -3   1   42.80   10.30
   6   3  -1  585.54   22.20
   6   3  -1  574.64   27.90
   6   3  -1  621.94   31.10
  -6  -3   1  569.24   31.20
   5   3  -1 2283.87   69.79
   5   3  -1 2270.57   60.59
   5   3  -1 2283.87   66.29
  -5  -3   1 2184.98   70.29
   4   3  -1  235.18   15.30
   4   3  -1  247.78   12.70
   4   3  -1  233.68   13.30
  -4  -3   1  226.38   16.60
   3   3  -1   98.19    8.60
   3   3  -1  104.99    7.30
   3   3  -1   95.89    7.40
  -3  -3   1  101.59    9.30
   2   3  -1 1054.59   31.30
   2   3  -1  934.41   31.20
   2   3  -1 1053.59   32.70
  -2  -3   1 1073.69   33.60
  -2  -3   1 1053.09   32.70
   1   3  -1 4104.39   92.59
   1   3  -1 4189.38   98.19
   1   3  -1 4125.19   98.79
  -1  -3   1 4056.69   92.69
  -1  -3   1 4051.19   99.29
   0   3  -1 2965.70   66.59
   0   3  -1 2975.90   70.29
   0  -3   1 2876.11   72.59
   0  -3   1 2998.30   70.29
  -1   3  -1 4353.96  101.19
  -1   3  -1 4250.97  103.79
   1  -3   1 4454.85  100.19
   1  -3   1 4438.76  100.19
   1  -3   1 4456.15  101.49
   1  -3   1 4434.06  105.19
  -2   3  -1 1682.83   44.10
   2  -3   1 1692.03   42.10
   2  -3   1 1758.62   48.00
   2  -3   1 1753.82   46.10
  -3   3  -1   39.80    3.50
   3  -3   1   26.10    5.00
   3  -3   1   41.60    5.20
   3  -3   1   33.20    3.70
  -4   3  -1 2070.69   60.49
  -4   3  -1 1945.21   48.10
  -4   3  -1 1972.40   48.10
   4  -3   1 2003.00   53.59
   4  -3   1 1979.00   58.49
  -5   3  -1 1100.69   41.50
   5  -3   1 1085.39   40.40
   5  -3   1 1074.59   35.60
  -6   3  -1  214.88   16.90
   6  -3   1  182.58   15.70
   6  -3   1  204.48   13.60
  -7   3  -1  124.69   14.60
   7  -3   1  120.39   11.20
   7  -3   1  144.59   15.10
  -8   3  -1  396.96   28.40
   8  -3   1  424.06   28.80
   8  -3   1  471.45   25.90
  -9   3  -1  186.78   21.40
   9  -3   1  215.88   18.10
   9  -3   1  200.68   20.70
 -10   3  -1    3.30    6.40
  10  -3   1    1.40    4.90
  10  -3   1    9.00    4.90
 -11   3  -1   64.79   15.50
  11  -3   1   37.00   11.10
  11  -3   1   31.70   10.70
  11   2  -1   83.79   15.70
  11   2  -1   71.89   15.40
 -11  -2   1   70.89   17.50
  10   2  -1   92.59   16.60
  10   2  -1   74.39   15.80
 -10  -2   1   87.79   17.60
   9   2  -1  359.06   27.80
   9   2  -1  323.97   25.80
  -9  -2   1  367.86   30.10
   8   2  -1    1.80    4.90
   8   2  -1    2.10    5.50
  -8  -2   1    3.10    5.40
   7   2  -1  391.46   24.10
   7   2  -1  379.66   14.60
   7   2  -1  453.85   26.60
  -7  -2   1  414.56   27.20
   6   2  -1   24.50    6.50
   6   2  -1   23.90    4.30
   6   2  -1   26.50    7.20
  -6  -2   1   36.50    8.30
   5   2  -1 1633.84   58.49
   5   2  -1 1646.74   54.09
   5   2  -1 1613.84   44.50
  -5  -2   1 1756.12   56.39
   4   2  -1 2899.41   79.39
   4   2  -1 2887.51   71.79
   4   2  -1 2930.11   76.89
  -4  -2   1 2892.81   80.59
   3   2  -1 2327.17   63.49
   3   2  -1 2315.47   60.49
   3   2  -1 2352.06   59.09
  -3  -2   1 2367.66   64.39
   2   2  -1  605.84   19.20
   2   2  -1  592.94   18.30
   2   2  -1  587.64   20.80
  -2  -2   1  578.34   20.60
  -2  -2   1  582.34   21.20
   1   2  -1 2099.89   52.29
   1   2  -1 2105.39   48.30
  -1  -2   1 1997.70   48.50
  -1  -2   1 2178.08   52.49
  -1  -2   1 2098.59   52.89
   0   2  -1 4648.83  108.59
   0   2  -1 4785.72  107.29
   0  -2   1 4737.63  107.19
   0  -2   1 4663.23  108.89
  -1   2  -1   11.00    2.00
  -1   2  -1    7.00    1.70
  -1   2  -1    7.80    1.80
   1  -2   1   13.90    2.30
   1  -2   1   12.70    1.90
   1  -2   1    8.40    2.00
  -2   2  -1   17.80    2.00
  -2   2  -1   20.00    2.10
   2  -2   1   14.40    2.80
   2  -2   1   19.00    2.60
   2  -2   1   12.30    2.90
  -3   2  -1    1.90    1.90
  -3   2  -1    6.50    1.20
  -3   2  -1    6.60    1.20
   3  -2   1    4.10    1.80
   3  -2   1    8.30    2.90
  -4   2  -1  406.56   20.30
   4  -2   1  412.06   19.90
   4  -2   1  393.96   17.40
  -5   2  -1 1017.10   39.10
   5  -2   1 1016.80   38.60
   5  -2   1 1013.20   35.30
  -6   2  -1  414.36   24.70
   6  -2   1  401.76   21.40
   6  -2   1  425.36   24.50
  -7   2  -1  129.59   14.40
   7  -2   1  117.09   11.80
   7  -2   1  103.89   13.20
  -8   2  -1  174.28   18.60
   8  -2   1  188.98   17.70
   8  -2   1  187.48   16.70
  -9   2  -1  223.08   22.90
   9  -2   1  195.38   18.30
   9  -2   1  171.48   19.50
 -10   2  -1    5.20    6.70
  10  -2   1   -0.90    5.00
  10  -2   1    2.90    4.50
 -11   2  -1    2.10    7.30
  11  -2   1    2.80    7.50
  11  -2   1    8.00    5.20
  11   1  -1    7.30    6.30
  11   1  -1   19.70   10.50
 -11  -1   1   10.10    7.30
  10   1  -1   -1.10    5.20
  10   1  -1    1.20    4.90
 -10  -1   1   -6.10    4.60
   9   1  -1   19.30    7.70
   9   1  -1   25.80    8.60
  -9  -1   1   27.60    9.70
   8   1  -1  190.48   17.60
  -8  -1   1  174.88   18.60
   7   1  -1  313.87   20.90
   7   1  -1  313.47   21.40
  -7  -1   1  292.57   22.30
   6   1  -1  270.17   10.50
   6   1  -1  275.57   18.30
   6   1  -1  279.57   18.40
  -6  -1   1  259.27   19.30
   5   1  -1  142.99   11.80
  -5  -1   1  161.48   13.30
   4   1  -1  227.18   13.20
   4   1  -1  223.68   13.60
   4   1  -1  242.28   10.20
   3   1  -1 1609.84   41.10
   3   1  -1 1614.74   44.90
   3   1  -1 1633.94   46.20
  -3  -1   1 1683.33   47.10
   2   1  -1  805.72   24.40
   2   1  -1  751.32   23.50
   2   1  -1  796.02   21.90
  -2  -1   1  810.92   24.80
  -2  -1   1  796.72   21.80
   1   1  -1 3504.85   82.29
   1   1  -1 3568.54   81.59
   1   1  -1 3360.16   82.09
   1   1  -1 3592.74   80.09
  -1  -1   1 3421.56   82.19
  -1  -1   1 3555.54   81.49
  -1  -1   1 3614.54   80.19
  -1  -1   1 3685.23   82.59
   0  -1   1 4269.17   90.39
   0  -1   1 3840.02   91.89
  -1   1  -1   66.09    4.00
  -1   1  -1   62.89    3.10
  -1   1  -1   65.09    5.10
  -1   1  -1   62.19    3.80
   1  -1   1   58.99    4.00
   1  -1   1   60.99    3.80
   1  -1   1   60.99    3.10
   1  -1   1   66.59    4.40
  -2   1  -1  209.08   10.50
   2  -1   1  205.38   10.20
   2  -1   1  230.08    9.90
   3  -1   1  148.89    9.90
   3  -1   1  143.29    9.00
  -4   1  -1    7.70    2.90
   4  -1   1    9.10    3.40
   4  -1   1    4.10    2.20
  -5   1  -1    1.30    2.50
   5  -1   1    1.60    2.10
   5  -1   1    0.40    2.20
  -6   1  -1  496.95   27.80
   6  -1   1  517.25   25.70
   6  -1   1  536.45   27.70
  -7   1  -1  113.59   14.20
   7  -1   1  120.69   13.60
   7  -1   1  108.09   12.50
  -8   1  -1    0.80    3.90
   8  -1   1    0.00    4.50
   8  -1   1   -1.70    2.80
  -9   1  -1   69.29   15.40
   9  -1   1   61.59   12.00
   9  -1   1   55.49   13.10
 -10   1  -1  121.39   21.90
  10  -1   1  110.99   18.50
  10  -1   1  110.09   19.20
 -11   1  -1    4.00    7.00
  11  -1   1    7.80    5.70
  11  -1   1   -6.90    4.00
  11   0  -1   36.20   11.40
  11   0  -1   51.69   14.50
 -11   0   1   92.79   18.10
  10   0  -1    8.70    5.20
  10   0  -1    2.00    5.30
 -10   0   1    3.80    5.70
   9   0  -1  124.79   15.20
   9   0  -1  115.09   14.10
  -9   0   1  128.19   16.90
   8   0  -1  225.68   18.50
  -8   0   1  191.88   19.20
   7   0  -1  216.08   17.60
   7   0  -1  224.28   17.20
  -7   0   1  214.98   18.20
   6   0  -1   38.00    7.60
   6   0  -1   34.40    7.20
  -6   0   1   31.20    7.10
   5   0  -1  813.52   34.80
   5   0  -1  872.61   32.10
  -5   0   1  870.81   33.90
   4   0  -1 1308.77   40.40
   4   0  -1 1269.07   32.40
   4   0  -1 1300.57   39.60
  -4   0   1 1254.07   32.20
  -4   0   1 1274.47   40.90
   3   0  -1 7355.56  167.88
   3   0  -1 7147.88  161.68
   3   0  -1 7252.07  166.98
  -3   0   1 7193.08  161.38
  -3   0   1 7015.80  168.08
   2   0  -1  657.33   20.10
   2   0  -1  643.24   17.40
   2   0  -1  612.74   22.40
  -2   0   1  649.74   17.30
   1   0  -1 1897.81   45.60
   1   0  -1 1914.71   45.70
   1   0  -1 1968.60   46.20
   1   0  -1 2002.70   46.20
  -1   0   1 1970.30   46.20
  -1   0   1 1954.30   46.10
   0   0  -1  289.87    9.80
  -1   0  -1 4135.79   96.19
  -1   0  -1 3961.40   96.79
  -1   0  -1 4317.37   96.69
  -1   0  -1 4239.88   93.49
   1   0   1 4132.49   96.49
   1   0   1 4133.49   96.09
   1   0   1 4262.37   94.79
  -2   0  -1  544.65   19.30
   2   0   1  561.04   19.40
   2   0   1  551.04   19.10
  -3   0  -1  157.48   10.50
   3   0   1  157.08    9.90
   3   0   1  148.19    9.90
  -4   0  -1  219.38   14.50
   4   0   1  232.38   14.00
   4   0   1  218.98   14.00
  -5   0  -1  498.85   25.30
   5   0   1  473.85   24.30
   5   0   1  516.95   24.30
  -6   0  -1   98.79   12.40
   6   0   1   80.49   10.50
   6   0   1   72.09   11.10
  -7   0  -1   77.89   13.20
   7   0   1   82.79   13.40
   7   0   1   78.79   10.60
  -8   0  -1  141.89   17.40
   8   0   1  150.58   16.70
   8   0   1  167.28   16.70
  -9   0  -1   24.90    9.50
   9   0   1   23.30    8.20
   9   0   1   29.10    8.10
  10   0   1   -3.80    4.60
  10   0   1    9.30    8.20
 -11   0  -1    9.50    7.60
  11   0   1    8.80    7.30
  11   0   1   13.00    8.80
  11  -1  -1    9.30    7.50
  11  -1  -1   14.80    7.90
 -11   1   1   22.30    9.70
  10  -1  -1  134.79   18.00
  10  -1  -1  196.88   19.50
 -10   1   1  170.68   21.60
   9  -1  -1  166.68   17.80
   9  -1  -1  151.18   15.30
  -9   1   1  143.09   17.90
   8  -1  -1   55.39   10.30
  -8   1   1   68.59   22.80
   7  -1  -1   13.50    5.60
   7  -1  -1   22.50    5.90
  -7   1   1   16.00    5.80
   6  -1  -1 1022.10   37.60
   6  -1  -1 1047.30   40.50
  -6   1   1 1074.59   41.60
   5  -1  -1   -4.10    1.50
   5  -1  -1    1.60    1.70
  -5   1   1    0.70    3.30
   4  -1  -1  200.38   11.10
   4  -1  -1  201.58   12.40
   4  -1  -1  206.38    7.70
  -4   1   1  212.48   12.80
  -4   1   1  204.28    7.70
   3  -1  -1 6415.66  150.98
   3  -1  -1 6564.64  144.79
   3  -1  -1 6404.06  148.09
  -3   1   1 6360.06  144.69
  -3   1   1 6323.67  150.48
   2  -1  -1 7513.95  163.28
   2  -1  -1 7351.76  162.98
   2  -1  -1 6985.80  165.88
  -2   1   1 6999.80  164.78
  -2   1   1 7407.76  162.98
   1  -1  -1  100.59    5.00
   1  -1  -1  106.19    5.30
   1  -1  -1  111.99    4.40
  -1   1   1  101.99    4.30
  -1   1   1  112.49    4.10
  -1   1   1  107.29    4.30
  -1   1   1  107.69    5.20
  -1   1   1  108.29    5.00
   0  -1  -1 2268.77   55.19
   0  -1  -1 2328.27   55.29
   0  -1  -1 2365.86   53.49
   0   1   1 2364.96   55.29
   0   1   1 2387.16   55.39
  -1  -1  -1 4190.78   93.79
  -1  -1  -1 4020.20   95.09
   1   1   1 3981.00   93.49
   1   1   1 4056.79   95.59
   1   1   1 4162.38   96.19
  -2  -1  -1 9520.25  211.58
  -2  -1  -1 9581.74  206.18
   2   1   1 9399.36  206.08
   2   1   1 9527.45  210.98
   2   1   1 7974.90  213.38
  -3  -1  -1   11.70    3.50
  -3  -1  -1   18.80    2.50
   3   1   1   17.90    3.90
   3   1   1    9.80    3.40
   3   1   1   14.70    2.20
  -4  -1  -1   51.79    8.40
   4   1   1   46.20    7.30
   4   1   1   53.59    3.80
   4   1   1   52.19    3.50
   4   1   1   50.69    8.00
  -5  -1  -1 2198.28   67.59
   5   1   1 2040.10   64.69
  -6  -1  -1  898.41   40.40
   6   1   1  961.90   40.10
   6   1   1  975.90   40.30
  -7  -1  -1   12.80    6.50
   7   1   1   14.90    5.40
   7   1   1   15.90    5.90
  -8  -1  -1   52.69   12.10
   8   1   1   80.09   14.20
   8   1   1   62.99   12.50
  -9  -1  -1  266.27   25.60
   9   1   1  232.58   22.60
   9   1   1  262.27   23.70
 -10  -1  -1   14.40    9.60
  10   1   1   11.40    9.60
  10   1   1   -5.40    9.10
  11  -2  -1   20.50   10.50
  11  -2  -1   22.10    7.70
 -11   2   1   10.70    8.20
  10  -2  -1   70.09   15.40
  10  -2  -1   59.79   11.60
 -10   2   1   93.29   16.90
   9  -2  -1  151.08   15.00
   9  -2  -1  157.78   17.40
  -9   2   1  154.28   18.30
   8  -2  -1  469.55   34.50
  -8   2   1  434.86   29.00
   7  -2  -1  423.96   25.10
   7  -2  -1  396.56   21.50
  -7   2   1  394.66   24.70
   6  -2  -1  329.57   20.50
   6  -2  -1  339.47   18.00
  -6   2   1  361.26   21.40
   5  -2  -1 2010.60   55.79
   5  -2  -1 2044.80   48.70
   5  -2  -1 2005.80   60.79
  -5   2   1 2011.40   62.79
  -5   2   1 1971.80   48.70
   4  -2  -1 1077.99   36.40
   4  -2  -1 1112.69   29.30
   4  -2  -1 1093.99   32.20
  -4   2   1 1093.29   36.00
   3  -2  -1 1062.09   28.30
   3  -2  -1 1030.40   28.10
   3  -2  -1 1028.30   32.70
  -3   2   1 1063.49   31.90
   2  -2  -1  549.25   19.00
   2  -2  -1  556.74   17.50
   2  -2  -1  560.54   20.20
   2  -2  -1  580.04   14.90
   1  -2  -1   11.10    3.00
   1  -2  -1   14.10    2.10
   1  -2  -1   21.40    1.70
   1  -2  -1   16.80    2.90
  -1   2   1   18.40    1.60
  -1   2   1   15.60    2.10
   0  -2  -1 3973.50   88.89
   0  -2  -1 3686.03   92.29
   0  -2  -1 4021.80   89.39
   0  -2  -1 3346.37   91.99
   0   2   1 4103.69   89.59
   0   2   1 3962.20   88.89
   0   2   1 3824.92   89.59
  -1  -2  -1 4491.75  106.79
  -1  -2  -1 4597.64  106.49
   1   2   1 4544.05  106.59
   1   2   1 4534.55  107.79
  -2  -2  -1 1994.00   50.99
  -2  -2  -1 2015.50   54.69
   2   2   1 2027.20   53.49
   2   2   1 2010.00   55.19
  -3  -2  -1  572.54   18.60
  -3  -2  -1  532.95   22.90
   3   2   1  535.15   21.80
   3   2   1  540.05   23.10
  -4  -2  -1   32.90    6.90
   4   2   1   53.19    8.10
   4   2   1   33.70    6.50
   4   2   1   41.20    4.10
  -5  -2  -1  176.18   15.20
   5   2   1  153.78    8.40
   5   2   1  185.08   14.70
   5   2   1  158.98   13.50
  -6  -2  -1 2569.34   82.19
   6   2   1 2522.25   79.29
   6   2   1 2566.44   81.09
   7   2   1    5.20    3.80
   7   2   1    3.40    4.00
  -8  -2  -1    0.50    5.00
   8   2   1    3.80    4.70
   8   2   1    4.50    5.50
  -9  -2  -1  269.47   26.60
   9   2   1  278.17   24.70
   9   2   1  244.08   23.50
 -10  -2  -1  144.09   22.90
  10   2   1  164.18   21.00
  10   2   1  229.48   23.40
  11  -3  -1   10.80    5.40
  11  -3  -1    4.70    6.60
 -11   3   1   -3.40    6.20
  10  -3  -1   23.20    8.30
  10  -3  -1   12.40    6.10
 -10   3   1   17.40    8.50
   9  -3  -1   38.20    8.40
   9  -3  -1   26.50    8.90
  -9   3   1   24.60    8.90
   8  -3  -1   72.39    9.10
   8  -3  -1   56.99   11.10
  -8   3   1   52.69   11.30
   7  -3  -1  707.03   34.80
   7  -3  -1  733.83   29.40
  -7   3   1  721.33   35.10
   6  -3  -1  271.87   18.70
   6  -3  -1  296.17   15.40
  -6   3   1  269.87   18.60
   5  -3  -1  192.18   10.60
   5  -3  -1  191.28    9.00
   5  -3  -1  194.08   14.00
   4  -3  -1  365.86   14.00
   4  -3  -1  355.66   13.30
  -4   3   1  357.26   17.40
   3  -3  -1 2498.65   62.89
   3  -3  -1 2512.55   58.49
   3  -3  -1 2452.65   65.29
   3  -3  -1 2578.94   66.89
   2  -3  -1    3.70    1.70
   2  -3  -1    6.00    2.30
   2  -3  -1    4.60    1.80
   1  -3  -1 1598.04   43.20
   1  -3  -1 1656.13   38.20
   1  -3  -1 1458.25   41.20
  -1   3   1 1637.34   38.20
   0  -3  -1    9.40    2.20
   0  -3  -1    4.40    1.80
   0  -3  -1    9.20    2.20
   0   3   1    2.70    1.20
   0   3   1    6.50    1.80
  -1  -3  -1  189.28   10.20
  -1  -3  -1  202.08   10.40
  -1  -3  -1  181.68   10.00
   1   3   1  181.28    9.30
   1   3   1  193.68   10.30
  -2  -3  -1  474.45   20.20
  -2  -3  -1  507.45   20.70
  -2  -3  -1  490.25   18.70
   2   3   1  492.25   19.00
  -3  -3  -1   21.10    3.90
  -3  -3  -1   30.60    6.30
   3   3   1   26.30    5.60
   3   3   1   29.90    5.50
  -4  -3  -1    8.20    4.50
   4   3   1   -0.40    2.20
   4   3   1    1.60    3.80
   4   3   1    2.00    1.60
  -5  -3  -1  203.88   17.20
   5   3   1  194.48   16.10
   5   3   1  190.28   10.90
   5   3   1  197.08   15.20
  -6  -3  -1   61.29   12.10
   6   3   1   96.39   15.00
   6   3   1   89.29    7.10
   6   3   1   68.59   11.00
  -7  -3  -1   12.20    6.60
   7   3   1    9.60    4.70
   7   3   1    5.70    4.70
  -8  -3  -1   73.99   14.90
   8   3   1   69.19   13.30
  -9  -3  -1  328.67   29.50
   9   3   1  362.46   28.50
   9   3   1  325.87   27.90
 -10  -3  -1   30.90   11.20
  10   3   1   13.40    8.80
  10   3   1    1.80    8.10
  11  -4  -1   49.20    9.70
  11  -4  -1   59.09   14.90
 -11   4   1   50.69   13.60
  10  -4  -1   28.20   10.50
  10  -4  -1   17.50    5.80
 -10   4   1   15.30    8.80
   9  -4  -1  269.97   18.50
   9  -4  -1  318.87   26.00
  -9   4   1  317.67   25.90
   8  -4  -1   78.39   13.40
   8  -4  -1   57.59    8.60
  -8   4   1   80.89   17.70
   7  -4  -1   97.39    9.00
   7  -4  -1  125.89   13.60
  -7   4   1  111.89   13.00
   6  -4  -1 1371.56   49.60
   6  -4  -1 1358.96   40.30
   6  -4  -1 1311.37   37.30
  -6   4   1 1375.86   49.50
   5  -4  -1  376.86   20.80
   5  -4  -1  364.76   15.10
   5  -4  -1  377.46   14.40
  -5   4   1  364.36   20.00
   4  -4  -1  151.88    9.30
   4  -4  -1  154.38    6.40
   4  -4  -1  149.09   11.50
   3  -4  -1    7.10    2.60
   3  -4  -1    8.10    2.60
   2  -4  -1  681.03   24.10
   2  -4  -1  682.73   23.50
   2  -4  -1  689.73   23.10
   1  -4  -1 2206.78   56.49
   1  -4  -1 2155.08   58.69
  -1   4   1 2213.08   56.39
   0  -4  -1  217.58   12.10
   0  -4  -1  233.08   11.30
   0  -4  -1  210.98   10.30
   0   4   1  227.58   10.50
   0   4   1  236.28   10.70
  -1  -4  -1  213.28   11.70
  -1  -4  -1  184.78   11.30
   1   4   1  209.48   10.60
   1   4   1  202.78   11.40
  -2  -4  -1  384.36   17.70
  -2  -4  -1  385.56   18.70
  -2  -4  -1  372.76   18.00
   2   4   1  388.16   16.80
   2   4   1  380.56   18.50
  -3  -4  -1  811.12   28.60
  -3  -4  -1  803.82   32.00
   3   4   1  788.22   29.00
   3   4   1  773.12   31.60
  -4  -4  -1   70.19   10.90
   4   4   1   52.49    8.90
   4   4   1   58.59    7.60
   4   4   1   64.59    7.00
  -5  -4  -1    9.00    5.20
   5   4   1   16.70    5.50
   5   4   1   12.70    4.00
   5   4   1   13.40    5.60
  -6  -4  -1   63.69   12.50
   6   4   1   55.79   10.60
   6   4   1   87.39   13.90
   6   4   1   52.89    7.40
  -7  -4  -1    9.90    5.60
   7   4   1    1.20    3.10
   7   4   1    4.20    4.60
   7   4   1    2.50    4.60
  -8  -4  -1  399.26   31.30
   8   4   1  397.86   28.60
  -9  -4  -1    5.60    7.90
   9   4   1    4.90    6.30
   9   4   1   11.20    6.30
 -10  -4  -1  233.78   26.90
  10   4   1  266.67   26.30
  10   4   1  231.08   28.60
  11  -5  -1   -5.10    3.50
  11  -5  -1    5.20    6.80
 -11   5   1   -5.60    6.00
  10  -5  -1   60.39   10.10
  10  -5  -1   82.49   16.70
 -10   5   1   51.29   13.70
   9  -5  -1  142.29   17.50
   9  -5  -1  128.99   11.60
  -9   5   1  119.99   18.80
   8  -5  -1  111.89    9.70
   8  -5  -1   87.19   15.10
  -8   5   1  113.59   17.40
   7  -5  -1   12.70    5.70
   7  -5  -1    8.10    3.00
  -7   5   1    3.80    3.10
   6  -5  -1    3.10    2.10
   6  -5  -1    2.90    2.80
  -6   5   1    2.70    3.10
   5  -5  -1  226.78    8.40
   5  -5  -1  243.28   16.40
   5  -5  -1  233.58   12.90
  -5   5   1  228.08   16.00
   4  -5  -1   34.20    6.10
   4  -5  -1   19.60    5.00
   4  -5  -1   28.10    5.10
   3  -5  -1 1180.68   37.60
   3  -5  -1 1203.18   38.00
   3  -5  -1 1174.28   38.00
   2  -5  -1  269.47   13.40
   2  -5  -1  271.57   14.60
   2  -5  -1  269.67   13.60
   1  -5  -1 1017.50   34.50
   1  -5  -1 1036.80   32.30
   1  -5  -1 1019.50   28.30
  -1   5   1 1021.40   31.30
   0  -5  -1 1151.88   37.90
   0  -5  -1 1129.19   33.90
   0  -5  -1 1158.68   35.60
   0   5   1 1189.48   34.30
   0   5   1 1105.99   33.60
  -1  -5  -1  104.99    8.60
  -1  -5  -1   93.29    8.70
  -1  -5  -1   82.19    9.00
   1   5   1   93.89    7.30
   1   5   1   99.79    8.30
  -2  -5  -1   11.20    3.40
  -2  -5  -1   11.70    3.70
  -2  -5  -1   15.70    4.60
   2   5   1   11.00    3.30
   2   5   1    7.10    2.60
  -3  -5  -1   88.49   10.40
  -3  -5  -1   98.89    9.40
   3   5   1   91.79   10.20
   3   5   1   97.99    9.10
  -4  -5  -1  509.45   27.20
   4   5   1  507.65   27.00
   4   5   1  448.06   27.70
   4   5   1  465.65   23.20
  -5  -5  -1  138.79   15.10
   5   5   1  138.69   11.30
   5   5   1  113.59   11.90
   5   5   1  160.08   15.40
  -6  -5  -1    2.30    7.80
   6   5   1    7.50    6.10
   6   5   1    3.10    3.40
   6   5   1    9.50    5.50
  -7  -5  -1   51.49   12.80
   7   5   1   61.79   12.30
   7   5   1   71.89    8.60
   7   5   1   66.39   12.70
  -8  -5  -1   95.69   17.70
   8   5   1   80.89   14.50
   8   5   1   64.59   16.60
  -9  -5  -1  432.36   35.30
   9   5   1  389.06   33.10
   9   5   1  435.66   31.30
  11  -6  -1    3.80    7.20
 -11   6   1    7.10    6.90
  10  -6  -1   42.30   11.20
  10  -6  -1   40.20    7.10
 -10   6   1   46.20   11.60
   9  -6  -1    6.90    2.50
   9  -6  -1    1.30    4.80
  -9   6   1    4.10    4.20
   8  -6  -1  140.39   15.80
   8  -6  -1  138.29    9.00
  -8   6   1  134.09   16.10
   7  -6  -1   -6.70    2.50
   7  -6  -1    5.00    1.90
  -7   6   1    2.20    3.90
   6  -6  -1  388.96   23.80
   6  -6  -1  399.06   18.80
  -6   6   1  392.16   23.70
   5  -6  -1   69.89   10.80
   5  -6  -1   66.89    7.80
   4  -6  -1   72.29    8.40
   4  -6  -1   97.89    8.90
   4  -6  -1   76.29   14.90
   3  -6  -1   21.30    5.00
   3  -6  -1   12.90    4.00
   3  -6  -1   20.20    4.50
   2  -6  -1 4210.68   94.49
   2  -6  -1 4151.18  105.09
   2  -6  -1 4131.59  107.69
   1  -6  -1  780.62   24.20
   1  -6  -1  799.72   28.50
  -1   6   1  784.22   26.80
   0  -6  -1   59.39    6.10
   0  -6  -1   60.09    7.50
   0  -6  -1   64.19    6.90
   0   6   1   71.39    6.50
   0   6   1   68.99    6.20
  -1  -6  -1   74.09    7.60
  -1  -6  -1   72.49    8.40
  -1  -6  -1   89.79    8.80
   1   6   1   90.09    7.50
   1   6   1   87.89    8.10
  -2  -6  -1  535.55   25.40
  -2  -6  -1  538.25   25.60
  -2  -6  -1  575.94   26.20
   2   6   1  558.34   22.50
   2   6   1  547.75   25.30
  -3  -6  -1 2587.64   74.89
  -3  -6  -1 2566.84   77.29
   3   6   1 2582.14   71.89
   3   6   1 2555.74   77.29
  -4  -6  -1  208.98   17.40
   4   6   1  213.28   15.10
   4   6   1  205.78   16.70
   4   6   1  195.38   14.60
  -5  -6  -1   47.40    9.90
   5   6   1   39.40    9.10
   5   6   1   42.50    7.90
   5   6   1   50.79    9.00
  -6  -6  -1  791.72   42.00
   6   6   1  784.42   33.30
   6   6   1  783.52   41.30
   6   6   1  771.42   36.70
  -7  -6  -1  337.57   28.20
   7   6   1  306.67   23.50
   7   6   1  356.76   28.20
   7   6   1  326.47   19.80
  -8  -6  -1   13.90    8.80
   8   6   1   16.60    9.50
   8   6   1   -3.50    5.10
  -9  -6  -1   32.70   11.20
   9   6   1   48.20   13.40
   9   6   1   36.00   17.50
  11  -7  -1   27.70   11.70
 -11   7   1   -9.10    6.90
  10  -7  -1   16.60   12.10
 -10   7   1    6.90    6.70
   9  -7  -1   74.29   14.80
  -9   7   1   88.29   15.90
   8  -7  -1   -1.30    3.80
  -8   7   1    4.40    3.10
   7  -7  -1   35.30    8.80
  -7   7   1   76.19   13.30
   6  -7  -1   36.60    8.20
   6  -7  -1   40.50    7.20
  -6   7   1   22.00    7.20
   5  -7  -1  201.68   15.50
   5  -7  -1  190.78   15.30
   5  -7  -1  190.68   13.70
   4  -7  -1   57.99    8.80
   4  -7  -1   74.79    8.90
   4  -7  -1   66.29    8.60
   3  -7  -1  122.59   11.40
   3  -7  -1  114.99    9.90
   2  -7  -1   24.10    5.40
   2  -7  -1   21.10    2.60
   2  -7  -1   20.60    5.40
  -2   7   1   21.90    4.70
   1  -7  -1   72.59    8.00
   1  -7  -1   80.69    9.50
   1  -7  -1   65.69    5.80
  -1   7   1   86.29    7.50
   0  -7  -1    4.60    3.00
   0  -7  -1    1.30    2.10
   0  -7  -1    0.00    1.90
   0   7   1    1.40    2.30
  -1  -7  -1   46.80    7.70
  -1  -7  -1   62.09    7.30
  -1  -7  -1   48.40    8.30
   1   7   1   58.99    7.50
   1   7   1   52.09    6.30
  -2  -7  -1   98.69   11.00
  -2  -7  -1   59.29    9.10
  -2  -7  -1   86.79   10.20
   2   7   1   86.59    9.90
   2   7   1   95.79    8.70
  -3  -7  -1   19.30    6.00
  -3  -7  -1   24.40    6.70
   3   7   1   13.20    4.10
   3   7   1   19.00    4.80
  -4  -7  -1   61.59   10.80
   4   7   1   63.39   10.80
   4   7   1   60.49    9.40
   4   7   1   53.09    9.90
  -5  -7  -1  119.99   20.80
   5   7   1  114.49   15.00
   5   7   1   99.99   12.00
   5   7   1  114.79   12.20
  -6  -7  -1   39.80   10.80
   6   7   1   32.50    8.50
   6   7   1   31.90    9.90
   6   7   1   45.40    9.80
  -7  -7  -1    3.00    5.80
   7   7   1   20.70    8.80
   7   7   1   23.70    7.50
   7   7   1   19.60    6.90
  -8  -7  -1   74.29   14.90
   8   7   1   82.39   18.10
   8   7   1   58.49   12.20
  10  -8  -1   86.49   16.70
 -10   8   1  104.09   27.80
   9  -8  -1   12.40    8.50
  -9   8   1    8.60    7.00
   8  -8  -1   37.20   10.40
  -8   8   1   34.20    9.40
  -8   8   1   31.30    6.40
   7  -8  -1  314.07   23.80
   6  -8  -1  570.94   30.80
   6  -8  -1  636.84   28.20
   5  -8  -1   35.30    7.90
   5  -8  -1   31.50    7.50
   5  -8  -1   37.50    7.70
   4  -8  -1   24.50    5.90
   4  -8  -1   13.00    4.80
   4  -8  -1   11.20    4.30
   3  -8  -1  226.28   16.80
   3  -8  -1  232.38   16.20
   2  -8  -1  302.67   18.10
   2  -8  -1  285.27   19.20
   2  -8  -1  308.87   11.40
  -2   8   1  292.37   16.30
   1  -8  -1  323.27   20.90
   1  -8  -1  324.57   14.70
   1  -8  -1  299.47   18.30
  -1   8   1  295.37   15.70
   0  -8  -1  348.07   20.00
   0  -8  -1  349.17   22.10
   0  -8  -1  370.26   18.10
   0   8   1  347.07   16.90
  -1  -8  -1  305.97   19.50
  -1  -8  -1  323.17   21.20
  -1  -8  -1  309.47   17.90
   1   8   1  295.57   17.90
   1   8   1  314.17   16.00
  -2  -8  -1    1.60    3.10
  -2  -8  -1   10.10    4.70
   2   8   1    2.90    4.00
   2   8   1    7.10    3.50
  -3  -8  -1   13.40    5.50
  -3  -8  -1   24.60    6.70
   3   8   1   16.60    6.30
   3   8   1   22.80    5.10
  -4  -8  -1  100.19   12.90
   4   8   1  107.09   12.10
   4   8   1   77.69   13.10
   4   8   1   80.79    9.60
  -5  -8  -1   94.99   15.10
   5   8   1   90.39   12.10
   5   8   1   94.69   12.40
   5   8   1  111.29   14.60
  -6  -8  -1   89.69   17.30
   6   8   1   72.79   13.60
   6   8   1   81.59   16.70
  -7  -8  -1    6.30    6.70
   7   8   1   11.20    7.10
   7   8   1   12.40    6.80
  -8  -8  -1   64.39   16.00
   8   8   1   62.79   14.00
  10  -9  -1   36.20   11.40
 -10   9   1   42.30   12.20
   9  -9  -1   -3.70    5.50
   8  -9  -1   79.29   13.60
  -8   9   1   53.59    8.60
  -8   9   1   48.10   10.90
   7  -9  -1  164.58   17.10
  -7   9   1  170.88   17.50
   6  -9  -1  262.17   20.00
   5  -9  -1   47.00    9.20
   5  -9  -1   35.40    8.00
   5  -9  -1   22.30    6.70
   4  -9  -1    2.50    4.70
   4  -9  -1    2.30    3.00
   3  -9  -1  841.32   35.20
   3  -9  -1  809.12   37.20
  -3   9   1  831.42   32.90
   2  -9  -1   30.10    6.90
   2  -9  -1   25.70    3.40
   2  -9  -1   10.50    4.80
  -2   9   1   18.00    5.00
   1  -9  -1   13.70    5.50
   1  -9  -1    5.50    3.30
   1  -9  -1    6.40    2.90
  -1   9   1   12.50    4.10
   0  -9  -1  276.57   20.60
   0  -9  -1  279.67   15.90
   0  -9  -1  262.97   18.30
   0   9   1  266.87   15.20
  -1  -9  -1   82.39   12.90
  -1  -9  -1  115.39   12.30
  -1  -9  -1   91.59   10.20
   1   9   1   96.39    8.60
  -2  -9  -1    6.50    4.30
  -2  -9  -1    7.70    4.90
   2   9   1    8.80    4.40
   2   9   1   10.10    5.20
  -3  -9  -1   44.60   10.10
   3   9   1   60.99    9.10
   3   9   1   60.59   15.40
   3   9   1   53.69   12.30
  -4  -9  -1   11.30    6.20
   4   9   1    6.00    3.70
   4   9   1    9.80    5.10
  -5  -9  -1  155.18   18.30
   5   9   1  143.89   15.70
   5   9   1  126.79   13.20
  -6  -9  -1    0.00    6.70
   6   9   1    3.50    5.70
   6   9   1    1.80    5.80
  -7  -9  -1   26.20   10.00
   7   9   1   36.90   10.30
   7   9   1   36.10    9.30
  10 -10  -1  286.97   26.80
 -10  10   1  270.97   27.90
   9 -10  -1  274.87   25.50
  -9  10   1  267.17   25.50
   8 -10  -1   11.60    6.70
  -8  10   1    1.70    6.50
  -8  10   1    4.40    4.90
   7 -10  -1    3.70    5.70
  -7  10   1    7.00    5.60
  -7  10   1    7.10    5.90
   6 -10  -1    0.10    4.10
   6 -10  -1   12.10    6.10
   5 -10  -1    0.00    3.80
   5 -10  -1   10.10    5.10
   5 -10  -1    1.90    3.30
   4 -10  -1    9.50    4.90
   4 -10  -1    5.70    4.70
  -4  10   1    7.40    4.50
   3 -10  -1   69.09   11.00
   3 -10  -1   78.49   13.10
  -3  10   1   65.89    8.60
   2 -10  -1  134.59   13.20
   2 -10  -1  133.89    7.70
   2 -10  -1  152.48   15.50
  -2  10   1  123.19   11.10
   1 -10  -1   -3.30    4.20
   1 -10  -1   -3.70    2.70
   1 -10  -1    4.10    2.10
  -1  10   1   -1.50    2.70
   0 -10  -1   39.10    7.40
   0 -10  -1   35.40    8.90
   0 -10  -1   37.90    8.50
   0  10   1   33.60    6.50
  -1 -10  -1   20.00    6.00
  -1 -10  -1    7.10    5.30
   1  10   1   10.90    4.50
  -2 -10  -1   26.90    7.80
  -2 -10  -1   34.10    8.50
   2  10   1   36.00    6.80
   2  10   1   45.10   10.70
  -3 -10  -1   -5.10    4.00
   3  10   1    5.20    3.60
   3  10   1    4.60    4.10
  -4 -10  -1   93.29   15.70
   4  10   1  139.49   13.00
   4  10   1  187.08   17.90
  -5 -10  -1   96.69   16.40
   5  10   1  102.99   13.00
   5  10   1  109.69   18.10
  -6 -10  -1    6.50    9.50
   6  10   1   13.30    6.50
   6  10   1   11.40    6.90
   9 -11  -1   47.40   12.30
  -9  11   1   53.59   12.30
   8 -11  -1  149.49   17.20
  -8  11   1  117.09   15.20
  -8  11   1  154.58   18.40
   7 -11  -1    1.00    4.20
  -7  11   1    2.20    4.50
  -7  11   1   -4.80    4.10
   6 -11  -1   61.49   12.30
   6 -11  -1   62.99   12.20
   5 -11  -1   12.60    6.80
  -5  11   1   37.00    8.70
   4 -11  -1   28.60    7.70
  -4  11   1   43.50    8.40
   3 -11  -1   43.40    9.10
   3 -11  -1   30.80    8.50
  -3  11   1   19.90    6.60
   2 -11  -1  117.09    7.10
   2 -11  -1  114.89   13.30
   2 -11  -1  109.09   14.00
  -2  11   1  123.19   11.50
   1 -11  -1   24.50    5.40
   1 -11  -1   19.70    6.30
  -1  11   1   33.20    6.20
   0 -11  -1    1.10    5.00
   0 -11  -1    9.10    4.30
   0  11   1    1.40    3.50
  -1 -11  -1   66.39   10.90
   1  11   1   39.60   10.70
   1  11   1   51.59    7.90
  -2 -11  -1   11.50    6.30
   2  11   1   21.20    7.40
   2  11   1   24.50    5.90
  -3 -11  -1   -1.20    5.30
   3  11   1   -1.90    4.30
   3  11   1   -0.60    4.00
  -4 -11  -1   40.60   10.50
   4  11   1   22.30    9.20
   4  11   1   19.00    7.20
  -5 -11  -1   34.20   10.80
   5  11   1   43.10   12.30
  -6 -11  -1    8.90    8.30
   6  11   1    3.10    9.10
   8 -12  -1  -13.10    6.00
  -8  12   1    7.20    6.70
  -8  12   1   -7.00    5.30
  -7  12   1   20.60    8.60
   6 -12  -1  146.59   16.70
  -6  12   1  141.99   16.60
  -6  12   1  132.29   15.70
   5 -12  -1   -5.80    4.80
  -5  12   1    9.20    6.30
  -5  12   1    4.50    5.40
   4 -12  -1   42.20    9.90
  -4  12   1   53.09    9.80
   3 -12  -1  162.78   16.80
  -3  12   1  184.18   14.60
   2 -12  -1  154.18   16.20
  -2  12   1  158.08   12.90
   1 -12  -1   61.09   12.00
   1 -12  -1   72.69    8.70
  -1  12   1   81.59    9.30
   0 -12  -1  344.57   24.90
   0 -12  -1  360.06   21.00
   0  12   1  352.46   28.30
   0  12   1  343.07   18.10
  -1 -12  -1   12.50    5.70
   1  12   1   11.50    4.50
   1  12   1    6.50    6.80
  -2 -12  -1   91.19   15.70
   2  12   1   91.19   16.40
  -3 -12  -1   26.60    8.70
   3  12   1   25.80    9.30
  -4 -12  -1  179.38   21.60
  -5 -12  -1  119.89   20.60
   5  12   1  102.69   16.90
  -7  13   1   41.40   11.30
  -7  13   1   36.00   10.20
   6 -13  -1  634.54   37.60
  -6  13   1  703.63   40.10
  -6  13   1  644.74   35.60
   5 -13  -1   76.29   14.60
  -5  13   1   69.29   12.70
  -5  13   1   55.09   12.10
   4 -13  -1   33.70    9.50
  -4  13   1   43.40    8.60
  -4  13   1   41.50   11.80
   3 -13  -1   12.10    7.60
  -3  13   1   11.10    5.70
  -3  13   1   18.00    7.40
   2 -13  -1  266.97   23.00
  -2  13   1  309.77   28.20
  -2  13   1  285.67   18.00
   1 -13  -1   11.80    4.50
   1 -13  -1   -1.00    5.60
  -1  13   1    5.00    6.30
   0 -13  -1  111.49   17.10
   0 -13  -1  107.59   13.30
   0  13   1  108.29   19.00
  -1 -13  -1    2.70    5.20
   1  13   1    1.80    5.50
  -2 -13  -1  209.38   22.50
   2  13   1  204.58   23.00
  -3 -13  -1   -0.80    6.60
   3  13   1   -3.80    5.30
   6 -14  -1   90.09   20.30
  -6  14   1   95.79   14.40
  -6  14   1   55.39   13.90
   5 -14  -1  205.88   21.60
  -5  14   1  230.48   23.50
   4 -14  -1    8.80    7.40
  -4  14   1   10.70    6.70
   3 -14  -1  172.38   19.10
  -3  14   1  166.38   21.40
   2 -14  -1   -0.70    4.90
  -2  14   1    1.30    6.00
   1 -14  -1  181.08   19.50
   1 -14  -1  158.08   11.60
  -1  14   1  132.89   22.40
   0 -14  -1   45.50   11.40
   0  14   1   19.50    8.10
  -1 -14  -1    5.40    7.70
   1  14   1    6.50    7.40
  -2 -14  -1   43.70   12.80
   2  14   1   27.40   10.50
   3 -15  -1   -4.90    6.70
  -3  15   1    5.40    7.50
   2 -15  -1   -2.70    5.60
  -2  15   1   11.30    8.40
   1 -15  -1    9.30    3.90
   1 -15  -1    6.60    3.50
   1 -15  -1   -4.60   12.40
  -1  15   1   15.30    9.20
   1  15  -2  277.47   28.60
  -1 -15   2  296.77   28.20
   0  15  -2   -7.70    4.80
   0 -15   2   -3.10    5.50
   0 -15   2    6.80    4.30
  -1  15  -2    7.40    6.90
   1 -15   2    9.60    4.10
   1 -15   2    7.70    3.20
   1 -15   2   26.10    9.10
  -2  15  -2   35.10   12.60
   2 -15   2   47.60   12.20
  -3  15  -2   17.70    8.40
   3 -15   2    3.50    6.60
  -4  15  -2    7.00    7.10
   4 -15   2   -2.80    5.30
   3  14  -2  170.98   20.90
  -3 -14   2  112.59   19.50
   2  14  -2    4.70    6.90
  -2 -14   2    4.30    6.90
   1  14  -2   12.60    6.90
  -1 -14   2   17.80    6.70
   0  14  -2  141.09   22.20
   0 -14   2  173.68   20.30
   0 -14   2  123.89   14.30
   0 -14   2  195.68   17.60
   1 -14   2   50.19    7.20
   1 -14   2   48.90    7.30
   1 -14   2   60.19   12.80
  -2  14  -2   86.39   17.70
   2 -14   2   92.69   17.40
  -3  14  -2   87.29   16.40
   3 -14   2   52.79   12.30
  -4  14  -2  157.18   19.40
   4 -14   2  177.98   22.30
  -5  14  -2   82.69   15.90
   5 -14   2   95.19   17.50
   6 -14   2  123.69   21.20
   5  13  -2  160.78   20.40
  -5 -13   2  169.48   22.20
   4  13  -2    2.10    4.70
  -4 -13   2    0.10    6.70
  -3 -13   2  236.48   24.60
   2  13  -2   -1.60    4.70
  -2 -13   2   -6.30    4.60
   1  13  -2   -6.10    5.90
  -1 -13   2   -4.90    4.40
   0  13  -2    9.50    6.10
   0 -13   2    5.70    6.10
   0 -13   2    7.20    5.00
  -1  13  -2  174.08   20.30
   1 -13   2  154.68   18.30
   1 -13   2  143.19   11.10
   1 -13   2  133.49   11.10
  -2  13  -2    6.00    5.50
   2 -13   2    9.20    7.40
  -3  13  -2   14.20    6.50
   3 -13   2   16.10    6.60
  -4  13  -2   87.39   15.50
   4 -13   2   48.40   11.20
  -5  13  -2   40.70    8.30
  -5  13  -2   60.19   12.60
   5 -13   2   40.70   10.80
  -6  13  -2   19.60    9.00
   6 -13   2   13.10    8.30
  -7  13  -2   16.40    7.90
   7 -13   2   17.90    9.80
   6  12  -2  164.88   20.20
  -6 -12   2  118.99   21.80
   5  12  -2   31.00   11.10
  -5 -12   2   56.19   13.90
   4  12  -2  147.49   18.70
  -4 -12   2  127.69   20.10
   3  12  -2   -1.00    3.90
  -3 -12   2    8.30    5.20
   2  12  -2   43.30   12.10
  -2 -12   2   41.10   10.60
   1  12  -2  173.98   19.70
  -1 -12   2  157.88   18.50
  -1 -12   2  147.59   15.10
   0  12  -2   20.70    7.50
   0 -12   2    6.80    5.50
   0 -12   2   13.60    6.20
  -1  12  -2   54.79   11.70
   1 -12   2   66.19    7.40
   1 -12   2   62.79    7.70
   1 -12   2   59.69   12.10
  -2  12  -2   84.79   14.30
   2 -12   2   78.19    6.20
   2 -12   2   69.99    6.00
   2 -12   2   68.49   12.70
  -3  12  -2   14.10    4.50
  -3  12  -2   19.30    6.60
   3 -12   2   12.00    6.70
  -4  12  -2   -8.40    3.70
  -4  12  -2   -1.80    3.30
   4 -12   2    0.00    3.60
  -5  12  -2   42.60   10.70
   5 -12   2   54.29   12.30
   5 -12   2   36.50    8.30
  -6  12  -2   79.39   13.30
   6 -12   2   70.39   12.50
   6 -12   2   81.79   15.70
  -7  12  -2  112.29   15.20
   7 -12   2   91.79   14.70
  -8  12  -2  192.18   23.40
   8 -12   2  202.78   21.40
   7  11  -2   23.00   11.60
  -7 -11   2   41.90   12.30
   6  11  -2    5.90    6.80
  -6 -11   2   15.90    8.60
   5  11  -2   -4.00    4.60
  -5 -11   2    1.70    4.80
   4  11  -2   21.70    8.80
  -4 -11   2    9.80    6.10
   3  11  -2   14.80    6.90
  -3 -11   2   13.90    7.00
   2  11  -2  218.58   20.90
  -2 -11   2  216.88   20.10
  -2 -11   2  170.98   18.70
   1  11  -2   31.10    9.30
  -1 -11   2   22.10    6.30
  -1 -11   2   33.30    8.80
   0  11  -2  123.29   15.80
   0 -11   2  159.88   16.60
   0 -11   2  128.39   11.60
  -1  11  -2   15.10    6.10
   1 -11   2   21.00    4.90
   1 -11   2   19.00    9.20
   1 -11   2   27.20    5.40
  -2  11  -2    0.80    2.70
  -2  11  -2    2.10    4.20
   2 -11   2   -3.60    1.70
   2 -11   2   13.30    5.30
   2 -11   2    2.40    2.30
  -3  11  -2   47.60    7.40
  -3  11  -2   50.09    9.70
   3 -11   2   45.70   10.30
  -4  11  -2   15.90    7.00
   4 -11   2    3.00    4.10
   4 -11   2   12.70    5.30
  -5  11  -2   42.50   11.80
   5 -11   2   45.00   10.80
  -6  11  -2   89.99   21.50
   6 -11   2   77.49   15.80
   6 -11   2   98.89   17.70
  -7  11  -2  128.49   14.30
   7 -11   2  116.59   17.20
  -8  11  -2  126.19   20.60
   8 -11   2  115.99   18.60
   7  10  -2   27.10    9.20
  -7 -10   2   35.90   11.80
   6  10  -2   78.59   14.30
  -6 -10   2   82.79   16.50
   5  10  -2  188.18   18.50
  -5 -10   2  153.38   18.40
   4  10  -2   18.40    7.40
  -4 -10   2   22.60    7.60
   3  10  -2   62.99   12.10
  -3 -10   2   34.50    9.50
   2  10  -2   16.00    6.60
  -2 -10   2   15.20    5.90
  -2 -10   2   12.40    6.50
   1  10  -2  170.18   17.60
  -1 -10   2  164.68   16.40
  -1 -10   2  153.38   13.30
   0  10  -2  346.97   24.10
   0 -10   2  353.16   18.80
   0 -10   2  321.07   23.00
  -1  10  -2  224.98   18.80
   1 -10   2  219.18   18.30
   1 -10   2  218.78   13.30
   1 -10   2  226.38   13.10
  -2  10  -2  150.98    9.70
  -2  10  -2  133.59   14.40
   2 -10   2  141.99    8.50
   2 -10   2  150.38    9.00
   2 -10   2  156.08   15.50
  -3  10  -2  231.48   18.60
   3 -10   2  233.28   19.80
  -4  10  -2  246.88   19.00
   4 -10   2  235.48   22.70
   4 -10   2  211.28   15.30
  -5  10  -2    4.70    5.00
   5 -10   2    8.20    4.10
   5 -10   2    3.10    5.90
  -6  10  -2   23.30    7.00
   6 -10   2   37.60   10.00
   6 -10   2   26.10    7.30
  -7  10  -2   40.70   11.10
  -7  10  -2   54.29    9.70
   7 -10   2   63.49   12.90
  -8  10  -2  450.45   34.00
   8 -10   2  410.36   29.60
  -9  10  -2  114.79   20.80
   9 -10   2  101.89   18.80
   8   9  -2   17.80    9.20
  -8  -9   2   18.30    8.00
   7   9  -2   17.60    7.10
   7   9  -2   20.50    7.20
   6   9  -2   15.80    9.80
   6   9  -2   24.90    8.60
   6   9  -2   17.20    5.30
  -6  -9   2   37.50   12.20
   5   9  -2   21.20    7.00
   5   9  -2    4.90    5.70
   5   9  -2   12.70    4.60
  -5  -9   2    6.20    5.40
   4   9  -2    0.50    3.60
   4   9  -2    6.70    2.60
   4   9  -2   11.10    6.10
  -4  -9   2    3.70    4.90
   3   9  -2  106.29   12.90
   3   9  -2   89.59   10.80
  -3  -9   2   95.09   14.60
  -3  -9   2   57.39   10.40
   2   9  -2   -0.50    2.70
   2   9  -2    6.50    3.70
  -2  -9   2    2.00    3.00
  -2  -9   2   11.20    4.40
   1   9  -2   52.19    9.90
  -1  -9   2   44.10    7.60
  -1  -9   2   47.40    9.60
   0   9  -2    0.00    2.30
   0  -9   2    9.10    4.10
   0  -9   2    6.80    2.70
  -1   9  -2    0.40    3.00
  -1   9  -2   -2.50    1.40
   1  -9   2   -0.30    1.40
   1  -9   2    3.20    2.90
   1  -9   2    5.90    2.30
  -2   9  -2   99.09   11.80
   2  -9   2  112.29   12.40
   2  -9   2   98.69    7.10
   2  -9   2  100.19    7.80
  -3   9  -2   60.39    9.90
   3  -9   2   77.49   12.30
   3  -9   2   70.89    7.90
  -4   9  -2  231.18   17.30
   4  -9   2  201.58   18.20
   4  -9   2  219.08   15.10
  -5   9  -2   27.30    6.90
   5  -9   2   21.80   11.70
   5  -9   2   37.90    7.90
  -6   9  -2   56.29    9.40
   6  -9   2   39.30    9.90
   6  -9   2   46.20    9.50
  -7   9  -2   -0.70    4.80
  -7   9  -2    1.60    4.20
   7  -9   2    9.50    4.70
  -8   9  -2   57.79   13.50
   8  -9   2   78.89   14.70
  -9   9  -2   15.20   10.40
   9  -9   2   21.40    8.10
   9   8  -2   15.80    6.60
  -9  -8   2   -1.60    6.40
   8   8  -2   40.40   10.00
   8   8  -2   14.70    7.70
   8   8  -2   27.30   12.30
  -8  -8   2   32.30   13.10
   7   8  -2    3.10    6.10
   7   8  -2    0.10    4.10
   7   8  -2   18.50    6.90
  -7  -8   2   -6.50    4.80
   6   8  -2   -5.00    5.00
   6   8  -2   -3.40    3.80
   6   8  -2    2.10    3.90
  -6  -8   2   -5.90    3.10
   5   8  -2    7.50    4.30
   5   8  -2   11.40    4.00
   5   8  -2   16.60    6.00
  -5  -8   2    2.90    3.60
   4   8  -2  135.39    9.40
   4   8  -2  118.39   13.50
   4   8  -2  156.88   14.40
  -4  -8   2  127.69   15.00
   3   8  -2    4.40    3.40
   3   8  -2    2.00    1.80
  -3  -8   2    0.00    2.90
  -3  -8   2   16.10    5.00
   2   8  -2  677.23   31.80
   2   8  -2  611.24   28.40
  -2  -8   2  627.64   31.30
  -2  -8   2  621.54   28.50
   1   8  -2    2.40    2.80
   1   8  -2    7.20    3.90
  -1  -8   2   -1.30    2.00
  -1  -8   2    1.20    3.20
   0   8  -2  204.78   16.10
   0  -8   2  213.58   16.40
   0  -8   2  224.78   13.20
  -1   8  -2   54.89    4.60
  -1   8  -2   49.70    8.60
   1  -8   2   73.89    9.20
   1  -8   2   54.29    5.90
   1  -8   2   64.09    6.00
  -2   8  -2  394.46   22.50
   2  -8   2  397.46   16.80
   2  -8   2  394.76   23.20
   2  -8   2  418.16   15.40
   2  -8   2  427.66   15.90
  -3   8  -2  118.79   11.60
   3  -8   2  143.69    6.70
   3  -8   2  136.59    6.50
   3  -8   2  140.69   13.40
   3  -8   2  135.49   10.50
  -4   8  -2   22.30    6.10
   4  -8   2   22.00    5.60
   4  -8   2   26.50    7.30
  -5   8  -2  441.06   22.50
   5  -8   2  454.95   28.00
   5  -8   2  431.96   24.10
  -6   8  -2   14.90    5.00
   6  -8   2   14.70    6.00
  -7   8  -2    9.30    3.70
  -7   8  -2   11.10    5.70
   7  -8   2   18.10    6.50
  -8   8  -2   55.29   13.40
   8  -8   2   47.50   11.00
  -9   8  -2   17.70   10.00
   9  -8   2    2.30    7.30
   9  -8   2   23.00    4.40
 -10   8  -2   19.80   10.10
  10  -8   2   16.50    3.80
  10  -8   2   26.20   10.20
   9   7  -2  172.88   22.50
   9   7  -2  137.99   17.60
  -9  -7   2  154.88   24.60
   8   7  -2   23.80    8.10
   8   7  -2   38.70    8.50
   8   7  -2   35.20    8.30
  -8  -7   2   45.20   12.40
   7   7  -2    0.00    4.10
   7   7  -2   -5.70    3.90
   7   7  -2    4.00    4.10
  -7  -7   2   11.40    7.10
   6   7  -2   30.20    7.60
   6   7  -2   36.40    7.90
   6   7  -2   46.30    7.90
  -6  -7   2   29.60    9.20
   5   7  -2  170.98   15.50
   5   7  -2  218.78   18.60
   5   7  -2  202.48   13.00
  -5  -7   2  189.68   18.40
   4   7  -2  204.28   16.60
   4   7  -2  206.88   11.70
   4   7  -2  206.78   16.20
  -4  -7   2  217.18   18.10
   3   7  -2  602.44   20.00
   3   7  -2  623.94   29.60
   3   7  -2  651.33   29.20
  -3  -7   2  577.14   29.80
  -3  -7   2  594.44   28.40
   2   7  -2   46.20    7.40
   2   7  -2   41.10    8.00
  -2  -7   2   58.89    9.40
   1   7  -2   73.69    9.00
   1   7  -2   63.79    6.90
  -1  -7   2   63.99    7.30
  -1  -7   2   64.99    8.60
   0   7  -2  168.98   13.40
   0  -7   2  159.58   13.00
   0  -7   2  178.28   11.70
  -1   7  -2   32.90    6.70
   1  -7   2   30.20    4.70
   1  -7   2   27.70    6.00
   1  -7   2   26.20    4.40
  -2   7  -2   39.60    7.00
   2  -7   2   64.69    5.10
   2  -7   2   69.59    8.90
   2  -7   2   69.29    6.30
   2  -7   2   62.29    5.10
  -3   7  -2   14.30    4.50
   3  -7   2   21.70    2.90
   3  -7   2   19.90    4.80
   3  -7   2   22.40    2.90
   3  -7   2   31.20    7.40
  -4   7  -2  173.68   14.10
   4  -7   2  176.58   13.30
   4  -7   2  194.78    8.50
   4  -7   2  174.28   11.20
   4  -7   2  188.98   15.90
  -5   7  -2   42.40    6.80
   5  -7   2   38.40    7.50
   5  -7   2   34.70    8.40
   5  -7   2   44.30    4.20
  -6   7  -2   16.00    4.40
  -6   7  -2   10.00    4.70
   6  -7   2   10.10    4.90
   6  -7   2   13.30    2.90
  -7   7  -2   19.40    8.10
  -7   7  -2   19.90    4.20
   7  -7   2   30.20    5.20
   7  -7   2   18.80    7.50
  -8   7  -2   60.09   12.40
   8  -7   2   71.69   13.80
   8  -7   2   67.39    7.50
  -9   7  -2    5.90    6.10
   9  -7   2    6.10    6.80
 -10   7  -2   37.70   12.80
  10  -7   2   18.90   10.70
  10  -7   2   28.30    6.70
  10   6  -2    1.30    6.50
  10   6  -2   -2.70    6.80
 -10  -6   2    2.50    8.00
   9   6  -2  199.18   18.70
   9   6  -2  191.08   21.70
   8   6  -2  228.48   22.80
   8   6  -2  196.68   15.60
   8   6  -2  216.18   18.50
  -8  -6   2  200.48   22.60
   7   6  -2   57.39   12.90
   7   6  -2   37.70    7.80
   7   6  -2   49.99    9.30
  -7  -6   2   39.30   10.80
   6   6  -2  341.17   20.30
   6   6  -2  308.27   31.70
   6   6  -2  310.07   18.70
  -6  -6   2  310.77   36.80
   5   6  -2   25.00    5.50
   5   6  -2   35.70    8.30
   5   6  -2   41.50    7.80
  -5  -6   2   19.40    6.70
   4   6  -2  422.16   18.20
   4   6  -2  429.36   22.80
   4   6  -2  440.46   24.50
  -4  -6   2  446.06   25.90
   3   6  -2  188.18   14.30
   3   6  -2  212.88   10.10
   3   6  -2  214.48   15.20
  -3  -6   2  194.98   14.20
  -3  -6   2  193.88   15.60
   2   6  -2 1262.77   42.80
   2   6  -2 1182.58   40.80
  -2  -6   2 1233.68   43.60
  -2  -6   2 1218.58   41.10
   1   6  -2   11.40    3.30
  -1  -6   2   14.40    4.80
  -1  -6   2   12.90    3.80
   0   6  -2 2080.99   56.99
   0   6  -2 2141.29   62.59
   0  -6   2 2139.09   62.49
   0  -6   2 2187.88   57.69
  -1   6  -2 1850.61   54.69
   1  -6   2 1785.82   48.30
   1  -6   2 1816.52   48.10
   1  -6   2 1815.52   55.39
  -2   6  -2   13.80    3.50
   2  -6   2    7.60    3.40
   2  -6   2   17.30    3.70
   2  -6   2   17.80    3.20
   2  -6   2   15.40    2.90
  -3   6  -2  238.18   14.20
   3  -6   2  278.37   11.10
   3  -6   2  253.17   16.80
   3  -6   2  278.97   14.90
   3  -6   2  265.77   10.80
  -4   6  -2  373.86   17.70
   4  -6   2  379.36   14.50
   4  -6   2  347.57   21.40
   4  -6   2  352.16   19.30
  -5   6  -2  386.56   17.10
   5  -6   2  338.47   22.40
   5  -6   2  349.57   20.80
   5  -6   2  339.27   15.00
  -6   6  -2  271.47   12.90
  -6   6  -2  305.77   22.80
   6  -6   2  302.57   15.10
   6  -6   2  287.37   20.40
  -7   6  -2  380.76   27.40
   7  -6   2  388.36   19.30
   7  -6   2  341.67   31.40
  -8   6  -2    2.70    4.70
   8  -6   2    4.00    5.50
   8  -6   2    0.90    2.40
  -9   6  -2   34.50    9.30
   9  -6   2   34.30    7.80
   9  -6   2   28.90    9.80
 -10   6  -2   66.19   15.40
  10  -6   2   86.79   11.00
  10  -6   2   94.29   18.20
  10   5  -2   78.19   14.90
  10   5  -2   40.10   10.20
 -10  -5   2   65.39   16.90
   9   5  -2   12.70    6.80
   9   5  -2   31.30    9.80
  -9  -5   2    8.00    6.90
   8   5  -2    6.70    4.60
   8   5  -2   10.70    5.70
  -8  -5   2    7.90    6.60
   7   5  -2   48.00    7.80
   7   5  -2   38.80    8.90
   7   5  -2   60.29   10.10
  -7  -5   2   32.50   10.30
   6   5  -2   43.80    9.50
   6   5  -2   74.49    8.60
   6   5  -2   70.99    8.60
  -6  -5   2   56.29   10.90
   5   5  -2 1393.76   50.89
   5   5  -2 1321.37   43.40
   5   5  -2 1373.46   45.40
  -5  -5   2 1326.07   51.89
   4   5  -2   -0.10    1.80
   4   5  -2    1.10    4.00
   4   5  -2    3.60    2.20
  -4  -5   2   -3.10    2.10
   3   5  -2  706.43   28.30
   3   5  -2  726.73   22.70
   3   5  -2  701.13   29.50
  -3  -5   2  681.93   29.90
   2   5  -2  573.34   24.20
   2   5  -2  566.14   16.50
   2   5  -2  594.24   24.00
  -2  -5   2  546.85   16.40
  -2  -5   2  576.44   25.20
  -2  -5   2  586.04   24.10
   1   5  -2 1430.66   41.70
   1   5  -2 1409.66   43.80
  -1  -5   2 1398.76   44.10
  -1  -5   2 1358.66   42.00
   0   5  -2  428.66   16.40
   0   5  -2  379.86   18.30
   0  -5   2  425.76   16.40
   0  -5   2  402.36   18.80
  -1   5  -2  432.06   18.80
   1  -5   2  405.66   15.90
   1  -5   2  430.46   14.30
   1  -5   2  399.16   19.10
   1  -5   2  421.86   15.50
  -2   5  -2   26.00    4.90
   2  -5   2   22.90    2.90
   2  -5   2   14.70    2.60
   2  -5   2   19.70    3.70
   2  -5   2   17.50    4.40
  -3   5  -2   48.90    5.60
   3  -5   2   51.19    6.10
   3  -5   2   56.09    8.80
   3  -5   2   46.90    5.10
  -4   5  -2 1067.79   32.40
   4  -5   2  970.90   42.10
   4  -5   2 1083.59   40.50
   4  -5   2 1056.99   31.80
  -5   5  -2  169.48   15.40
  -5   5  -2  170.58    9.10
   5  -5   2  164.78   10.60
   5  -5   2  145.99   13.30
  -6   5  -2   78.59   12.60
   6  -5   2  110.09    9.40
   6  -5   2  104.79   12.00
  -7   5  -2  315.57   24.80
   7  -5   2  324.47   18.80
   7  -5   2  351.66   31.90
  -8   5  -2  197.18   20.30
   8  -5   2  183.28   14.90
   8  -5   2  164.38   17.90
  -9   5  -2   45.10   12.50
   9  -5   2   39.80   10.30
   9  -5   2   56.79   10.50
 -10   5  -2   17.50    8.20
  10  -5   2    8.40    7.60
  10  -5   2   12.40    5.60
  10   4  -2   15.30    7.00
  10   4  -2   23.50    9.60
   9   4  -2   40.60   10.40
   9   4  -2   35.20   10.60
  -9  -4   2   46.20   12.50
   8   4  -2   50.19    7.50
   8   4  -2   33.30    8.10
   8   4  -2   33.60    8.70
  -8  -4   2   35.40   10.20
   7   4  -2   27.80    7.50
   7   4  -2   40.20    7.00
   7   4  -2   48.10    9.70
  -7  -4   2   46.70   20.90
   6   4  -2  769.92   36.80
   6   4  -2  816.02   33.30
   6   4  -2  849.12   30.80
  -6  -4   2  810.72   38.90
   5   4  -2    4.60    2.40
   5   4  -2    5.60    3.40
   5   4  -2    2.40    2.50
  -5  -4   2    3.10    4.20
   4   4  -2  196.38   11.50
   4   4  -2  201.48   12.70
  -4  -4   2  190.78   15.20
   3   4  -2 1043.70   34.60
   3   4  -2  997.40   36.10
   3   4  -2 1072.49   30.50
  -3  -4   2 1056.69   37.40
   2   4  -2   18.40    4.20
   2   4  -2   25.20    2.50
   2   4  -2   19.80    4.30
  -2  -4   2   22.90    4.50
  -2  -4   2   17.50    4.50
  -2  -4   2   24.00    2.40
   1   4  -2    5.60    2.10
   1   4  -2    3.80    1.60
  -1  -4   2    3.90    2.00
   0   4  -2 1184.48   36.90
   0  -4   2 1276.77   34.80
  -1   4  -2  427.86   17.40
   1  -4   2  427.76   15.00
   1  -4   2  428.96   18.30
   1  -4   2  432.76   14.30
   1  -4   2  412.96   14.80
  -2   4  -2  770.92   25.40
   2  -4   2  784.22   25.30
   2  -4   2  770.52   28.50
   2  -4   2  782.92   23.50
  -3   4  -2   95.69    6.60
   3  -4   2   89.39    6.50
   3  -4   2   93.89    9.00
   3  -4   2   97.59    8.30
  -4   4  -2  448.36   15.90
   4  -4   2  472.15   18.70
   4  -4   2  393.06   31.00
  -5   4  -2  158.18   14.20
   5  -4   2  153.98   13.20
   5  -4   2  163.08   11.20
   6  -4   2  302.67   17.40
   6  -4   2  324.37   21.50
   7  -4   2   27.90    8.30
  -8   4  -2   29.60    8.90
   8  -4   2   43.90    8.10
   8  -4   2   51.79   11.50
  -9   4  -2    8.20    5.20
   9  -4   2    4.40    3.70
   9  -4   2    3.20    6.30
 -10   4  -2   20.00   10.00
  10  -4   2   33.30    8.30
  10  -4   2   26.40    9.40
  11   3  -2   33.90   11.60
  11   3  -2   39.50   12.90
 -11  -3   2   69.69   18.40
  10   3  -2   68.99   15.30
  10   3  -2   69.09   13.30
 -10  -3   2   36.30   12.60
   9   3  -2  203.18   19.50
   9   3  -2  180.28   19.80
  -9  -3   2  220.88   23.40
   8   3  -2  168.78   16.20
   8   3  -2  152.38   10.20
   8   3  -2  123.19   15.40
  -8  -3   2  143.69   17.10
   7   3  -2  122.69   12.70
   7   3  -2  116.59   13.90
   7   3  -2  127.69    9.50
  -7  -3   2  124.59   15.10
   6   3  -2   68.19    8.40
   6   3  -2   57.49   10.10
   6   3  -2   66.49    7.10
  -6  -3   2   50.19   10.20
   5   3  -2  501.25   22.60
   5   3  -2  499.45   20.50
   5   3  -2  482.25   25.00
  -5  -3   2  520.65   26.60
   4   3  -2  231.18   12.60
   4   3  -2  229.78   12.50
  -4  -3   2  209.28   18.30
   3   3  -2   61.29    6.90
   3   3  -2   55.69    5.80
   3   3  -2   47.50    4.80
  -3  -3   2   55.79    6.90
   2   3  -2    1.00    1.30
   2   3  -2   -0.50    1.20
   2   3  -2   -0.90    0.70
  -2  -3   2   -0.80    0.70
  -2  -3   2    0.10    1.20
  -2  -3   2    2.50    1.80
   1   3  -2 1622.44   43.90
   1   3  -2 1637.54   44.60
  -1  -3   2 1657.93   44.10
  -1  -3   2 1574.54   44.60
   0   3  -2 2296.57   57.29
   0   3  -2 2304.47   58.89
   0  -3   2 2309.37   57.29
   0  -3   2 2263.67   59.09
   0  -3   2 2318.97   52.49
  -1   3  -2 1995.80   51.29
   1  -3   2 2016.10   50.09
   1  -3   2 1960.00   49.30
   1  -3   2 1983.20   53.39
  -2   3  -2 3382.66   82.09
   2  -3   2 3399.56   84.49
   2  -3   2 3441.86   87.29
   2  -3   2 3460.75   82.69
  -3   3  -2  260.47   12.80
   3  -3   2  266.97   12.50
   3  -3   2  269.87   14.40
  -4   3  -2  240.48   15.90
   4  -3   2  222.08   12.70
   4  -3   2  217.98   16.20
  -5   3  -2   40.50    8.30
   5  -3   2   32.70    7.40
   5  -3   2   29.10    5.40
  -6   3  -2  399.06   24.90
   6  -3   2  379.56   21.00
   6  -3   2  414.66   24.60
  -7   3  -2   10.50    6.20
   7  -3   2   12.00    6.00
   7  -3   2   16.10    5.00
  -8   3  -2   11.10    6.20
   8  -3   2    2.10    3.90
   8  -3   2    6.10    3.80
  -9   3  -2  121.79   20.60
   9  -3   2  101.09   17.60
   9  -3   2   80.89   13.30
 -10   3  -2  -12.80    5.00
  10  -3   2   -4.10    4.00
  10  -3   2    6.30    6.80
 -11   3  -2   39.90   13.70
  11  -3   2   41.20   10.40
  11   2  -2   62.09   14.40
  11   2  -2   41.90   11.90
 -11  -2   2   53.39   13.70
  10   2  -2   11.70    5.50
  10   2  -2    6.00    6.10
 -10  -2   2    2.90    5.60
   9   2  -2   35.10    9.40
   9   2  -2   28.20    7.90
  -9  -2   2   29.80   10.70
   8   2  -2  223.08   19.70
   8   2  -2  226.68   18.70
  -8  -2   2  258.77   22.10
   7   2  -2  248.68   18.40
   7   2  -2  242.88   12.10
   7   2  -2  253.57   19.50
  -7  -2   2  232.68   19.80
   6   2  -2   58.79    9.70
   6   2  -2   51.69    9.00
   6   2  -2   42.60    5.30
  -6  -2   2   50.39   10.20
   5   2  -2  601.04   25.50
   5   2  -2  608.94   21.80
  -5  -2   2  622.04   28.80
   4   2  -2  173.88   12.00
   4   2  -2  161.38   10.60
   4   2  -2  159.18    9.30
  -4  -2   2  166.68   12.50
   3   2  -2  119.79    9.10
   3   2  -2  140.09    8.30
   3   2  -2  134.19    8.00
  -3  -2   2  137.39   10.10
   2   2  -2 5106.49  119.49
   2   2  -2 5115.99  116.59
   2   2  -2 5003.10  120.99
  -2  -2   2 5012.60  120.89
  -2  -2   2 5221.68  119.09
  -2  -2   2 4994.30  121.09
   1   2  -2 2861.21   68.49
   1   2  -2 2882.61   68.49
  -1  -2   2 2887.11   68.49
  -1  -2   2 2514.95   64.79
  -1  -2   2 2774.42   69.49
   0   2  -2  455.25   15.80
   0   2  -2  469.55   13.00
   0  -2   2  485.85   13.10
   0  -2   2  453.25   15.70
   0  -2   2  456.85   15.90
  -1   2  -2 2707.43   63.59
   1  -2   2 2675.83   65.79
   1  -2   2 2347.36   66.99
   1  -2   2 2791.62   64.49
   2  -2   2    2.50    1.00
   2  -2   2    6.70    1.90
   2  -2   2    5.70    2.00
   2  -2   2    1.90    1.50
  -3   2  -2 1018.80   35.20
  -3   2  -2 1031.70   26.30
   3  -2   2 1035.60   34.20
   3  -2   2 1034.40   32.40
  -4   2  -2 2564.84   93.29
   4  -2   2 2381.06   66.89
   4  -2   2 2396.86   78.09
  -5   2  -2   84.29   10.20
   5  -2   2   60.89    9.80
   5  -2   2   77.39    8.50
  -6   2  -2 1093.69   45.10
   6  -2   2 1071.39   41.00
   6  -2   2 1054.59   43.80
  -7   2  -2  398.06   26.60
   7  -2   2  339.87   24.40
   7  -2   2  348.77   22.60
  -8   2  -2   14.70    7.20
   8  -2   2    2.90    5.00
   8  -2   2   10.30    5.20
  -9   2  -2    8.60    6.80
   9  -2   2   -2.70    6.10
   9  -2   2   -2.50    3.50
 -10   2  -2  332.97   31.10
  10  -2   2  249.18   31.30
  10  -2   2  337.47   29.40
  11   1  -2    5.10    6.50
  11   1  -2    9.40    6.80
 -11  -1   2   -8.10    5.70
  10   1  -2   31.00    9.20
  10   1  -2   42.50    9.90
 -10  -1   2   24.90   10.40
   9   1  -2    3.60    3.30
   9   1  -2    1.00    4.50
  -9  -1   2    2.80    4.90
   8   1  -2  270.37   20.90
   8   1  -2  277.57   21.10
  -8  -1   2  276.27   25.50
   7   1  -2  356.66   22.40
   7   1  -2  345.87   13.80
   7   1  -2  375.46   22.60
  -7  -1   2  372.16   24.80
   6   1  -2   46.70    7.60
   6   1  -2   62.89    9.70
   6   1  -2   58.09    5.40
  -6  -1   2   47.40    8.60
   5   1  -2  908.91   28.00
   5   1  -2  940.51   34.70
   5   1  -2  950.80   34.00
  -5  -1   2  938.01   36.30
   4   1  -2  119.29    9.00
   4   1  -2  112.69    7.10
   4   1  -2  129.09    9.80
  -4  -1   2  116.29    9.90
   3   1  -2  332.37   13.90
   3   1  -2  316.57   14.60
   3   1  -2  313.17   12.50
  -3  -1   2  301.87   14.70
   2   1  -2 3743.73   90.99
   2   1  -2 3928.21   90.79
   2   1  -2 3850.61   92.79
  -2  -1   2 3884.51   92.39
   1   1  -2  367.66   12.90
   1   1  -2  336.07   11.60
   1   1  -2  348.37   12.50
  -1  -1   2  352.76   11.90
  -1  -1   2  341.77   10.80
   0   1  -2  961.20   26.10
   0   1  -2  904.51   24.90
   0   1  -2  982.10   25.60
   0  -1   2  988.20   25.60
   0  -1   2  970.60   26.00
   0  -1   2  987.20   25.30
   0  -1   2  989.00   26.70
  -1   1  -2 7950.00  177.48
   1  -1   2 7857.91  179.58
   1  -1   2 7857.21  177.08
  -2   1  -2 1046.60   26.50
  -2   1  -2 1042.50   32.10
   2  -1   2 1048.50   31.70
   2  -1   2 1006.30   26.20
   2  -1   2 1059.89   31.20
  -3   1  -2  200.78   12.50
   3  -1   2  211.68   12.60
   3  -1   2  219.28   12.30
  -4   1  -2 1619.14   54.09
   4  -1   2 1597.94   49.40
  -5   1  -2  671.83   30.70
   5  -1   2  661.03   30.20
   5  -1   2  601.94   27.80
  -6   1  -2   91.29   12.20
   6  -1   2  101.09   11.40
   6  -1   2   97.09   11.10
  -7   1  -2  302.87   24.10
   7  -1   2  301.27   21.40
   7  -1   2  346.97   24.20
  -8   1  -2   86.29   15.30
   8  -1   2   70.89   13.30
   8  -1   2   79.49   13.10
  -9   1  -2  176.28   21.60
   9  -1   2  186.18   18.80
   9  -1   2  181.98   20.30
 -10   1  -2    4.00    6.50
  10  -1   2   19.90    8.80
  10  -1   2    0.10    9.60
  11   0  -2   11.10    7.20
  11   0  -2    3.00    5.70
 -11   0   2   -0.10    5.70
  10   0  -2  107.99   14.40
  10   0  -2   72.89   14.80
 -10   0   2   87.99   16.30
   9   0  -2    9.90    5.20
   9   0  -2    9.00    5.90
  -9   0   2    4.60    6.10
   8   0  -2   37.70    8.90
   8   0  -2   39.30    9.10
  -8   0   2   33.40    8.60
   7   0  -2   29.60    6.90
   7   0  -2   24.20    6.70
  -7   0   2   25.20    6.90
   6   0  -2  290.67   17.60
   6   0  -2  281.97   11.60
   6   0  -2  298.27   18.50
  -6   0   2  304.07   19.40
   5   0  -2    8.40    3.50
   5   0  -2    5.40    2.60
   5   0  -2   18.00    3.20
  -5   0   2   12.80    4.30
   4   0  -2  235.08   13.40
   4   0  -2  256.27   13.50
   4   0  -2  248.28   10.70
  -4   0   2  254.47   14.10
   3   0  -2 1334.77   40.70
   3   0  -2 1501.45   41.40
   3   0  -2 1459.35   40.60
  -3   0   2 1522.05   41.30
   2   0  -2    7.40    1.90
   2   0  -2    8.50    2.20
   2   0  -2    7.30    1.90
  -2   0   2    4.90    2.00
   1   0  -2  271.77   10.30
   1   0  -2  260.97    8.20
  -1   0   2  260.57   10.00
  -1   0   2  271.27    8.20
  -1   0   2  267.77   10.00
   0   0  -2  142.09    5.30
   0   0  -2  126.49    7.70
   0   0  -2  135.39    6.50
   0   0  -2  139.39    6.90
   0   0   2  148.19    5.40
   0   0   2  139.09    6.60
   0   0   2  139.39    6.80
   0   0   2  146.99    7.00
  -1   0  -2 2099.29   61.89
  -1   0  -2 2257.17   56.09
  -1   0  -2 2304.77   54.69
   1   0   2 2316.27   54.79
   1   0   2 2343.07   57.79
   1   0   2 2355.56   57.79
  -2   0  -2  556.94   20.30
  -2   0  -2  571.94   16.40
   2   0   2  577.74   16.50
   2   0   2  561.74   20.90
  -3   0  -2   77.69    7.70
  -3   0  -2   87.79    4.30
   3   0   2   88.99    8.20
   3   0   2   91.99    8.20
   3   0   2   83.49    4.30
  -4   0  -2   97.99   18.60
   4   0   2  125.89   10.90
   4   0   2  143.89   11.40
  -5   0  -2   47.80    9.40
   5   0   2   57.99    9.30
   5   0   2   51.79    9.10
  -6   0  -2   71.79   12.20
   6   0   2   48.50    9.30
   6   0   2   51.99    9.70
  -7   0  -2   13.60    7.60
   7   0   2   -1.50    3.90
   7   0   2    6.80    3.70
  -8   0  -2   79.69   15.00
   8   0   2   74.09   12.80
   8   0   2   91.99   15.50
  -9   0  -2    1.70    6.20
   9   0   2   33.40    9.50
   9   0   2   -2.30    4.20
 -10   0  -2   -1.20    6.30
  10   0   2    9.30    8.80
  10   0   2    6.00    7.30
  11  -1  -2  170.48   19.20
  11  -1  -2  191.48   22.20
 -11   1   2  177.08   23.20
  10  -1  -2   82.19   13.50
  10  -1  -2   68.39   14.60
 -10   1   2   66.99   14.40
   9  -1  -2  174.88   16.10
   9  -1  -2  142.79   17.00
  -9   1   2  123.39   16.50
   8  -1  -2    5.60    3.40
   8  -1  -2    3.50    3.30
  -8   1   2   -3.30    3.30
   7  -1  -2 1137.89   42.40
   7  -1  -2 1152.98   45.40
  -7   1   2 1118.29   46.00
   6  -1  -2  438.06   23.10
   6  -1  -2  419.86   15.10
   6  -1  -2  408.36   20.70
  -6   1   2  387.46   22.50
   5  -1  -2 1123.49   31.70
   5  -1  -2 1177.48   48.20
  -5   1   2 1151.68   39.80
   4  -1  -2   10.50    3.10
   4  -1  -2    3.30    1.70
   4  -1  -2    4.50    2.10
  -4   1   2    1.10    2.00
   3  -1  -2  463.45   18.50
   3  -1  -2  470.65   16.60
   3  -1  -2  474.85   16.10
  -3   1   2  475.95   17.40
   2  -1  -2 4207.08  105.49
   2  -1  -2 4585.24  106.49
   2  -1  -2 4633.54  104.09
   2  -1  -2 4422.26  102.99
  -2   1   2 4595.64  103.39
   1  -1  -2  680.23   19.30
  -1   1   2  676.53   19.40
   0  -1  -2 1561.64   36.70
   0  -1  -2 1428.56   42.90
   0  -1  -2 1619.54   40.30
   0   1   2 1558.24   40.70
   0   1   2 1571.44   36.60
   0   1   2 1564.84   40.20
  -1  -1  -2 1497.15   43.50
  -1  -1  -2 1452.65   43.70
  -1  -1  -2 1641.64   43.10
   1   1   2 1664.93   43.40
   1   1   2 1627.04   42.90
  -2  -1  -2  705.63   28.80
  -2  -1  -2  757.82   25.30
   2   1   2  767.12   26.30
   2   1   2  715.93   25.40
  -3  -1  -2    2.30    2.30
  -3  -1  -2   -1.40    1.20
   3   1   2    2.30    1.50
   3   1   2   -2.40    1.50
  -4  -1  -2   41.10    3.60
  -4  -1  -2   37.70    7.30
   4   1   2   41.10    7.50
   4   1   2   37.60    6.70
  -5  -1  -2   61.49   10.20
   5   1   2   59.29    9.60
   5   1   2   57.99    9.20
  -6  -1  -2  328.57   22.90
   6   1   2  357.36   23.10
   6   1   2  330.37   22.30
  -7  -1  -2   16.70    7.10
   7   1   2    5.00    5.40
   7   1   2   26.50    9.00
  -8  -1  -2   17.80    7.30
   8   1   2   20.40    7.10
   8   1   2   43.40   10.30
  -9  -1  -2   -5.40    4.60
   9   1   2    8.60    6.70
   9   1   2    0.10    4.30
 -10  -1  -2   94.09   19.40
  10   1   2   86.39   16.20
  11  -2  -2   54.29   11.30
  11  -2  -2   21.40    9.20
 -11   2   2   63.39   18.60
  10  -2  -2   47.30   11.30
  10  -2  -2   27.70    7.80
 -10   2   2   17.20    8.20
   9  -2  -2  112.09   12.80
   9  -2  -2  121.79   15.10
  -9   2   2  135.49   16.70
   8  -2  -2  427.66   23.50
   8  -2  -2  438.26   28.80
  -8   2   2  424.56   27.40
   7  -2  -2  374.26   23.70
   7  -2  -2  381.36   20.30
  -7   2   2  370.06   23.40
   6  -2  -2  180.08    8.70
   6  -2  -2  196.68   15.00
   6  -2  -2  167.68   11.80
  -6   2   2  191.18   14.90
   5  -2  -2 1097.09   39.30
   5  -2  -2 1101.89   34.60
   5  -2  -2 1078.69   31.20
  -5   2   2 1114.39   38.30
   4  -2  -2  738.03   28.00
   4  -2  -2  747.43   23.70
   4  -2  -2  720.03   23.10
  -4   2   2  725.03   26.30
   3  -2  -2  762.02   23.70
   3  -2  -2  765.42   26.50
   3  -2  -2  753.32   22.10
  -3   2   2  745.53   24.00
   2  -2  -2  351.06   14.50
   2  -2  -2  352.06   14.00
  -2   2   2  357.16   11.90
  -2   2   2  354.96   11.40
   1  -2  -2 2103.69   50.29
   1  -2  -2 2073.99   47.80
   1  -2  -2 1997.50   52.89
  -1   2   2 2110.39   50.19
  -1   2   2 2033.20   47.80
  -1   2   2 2044.20   52.89
   0  -2  -2  424.96   15.70
   0  -2  -2  417.66   13.00
   0   2   2  413.76   15.60
   0   2   2  430.16   15.20
   0   2   2  427.16   13.10
  -1  -2  -2   56.09    5.30
  -1  -2  -2   65.09    5.20
  -1  -2  -2   59.49    5.00
   1   2   2   51.39    5.30
   1   2   2   50.09    5.10
  -2  -2  -2  225.18   12.30
  -2  -2  -2  227.28   10.80
   2   2   2  212.28   12.80
   2   2   2  219.18   12.40
  -3  -2  -2 2151.08   62.39
  -3  -2  -2 2188.38   56.39
   3   2   2 2215.68   62.39
  -4  -2  -2  643.64   28.50
  -4  -2  -2  613.54   21.00
   4   2   2  629.44   27.90
   4   2   2  638.94   28.70
  -5  -2  -2   -3.20    2.80
   5   2   2    2.40    3.10
   5   2   2    6.00    4.60
   5   2   2    4.60    1.90
  -6  -2  -2    0.20    3.30
   6   2   2    3.10    3.80
   6   2   2    3.60    3.40
  -7  -2  -2   70.79   13.80
   7   2   2   46.40    9.90
   7   2   2   79.69   14.50
  -8  -2  -2   92.69   17.80
   8   2   2   69.59   12.80
   8   2   2   76.59   14.20
  -9  -2  -2  132.49   21.50
   9   2   2  156.98   19.70
   9   2   2  119.79   18.60
 -10  -2  -2   16.00    9.40
  10   2   2   10.50    7.70
  10   2   2   -2.10    4.90
  11  -3  -2   -7.20    2.90
  11  -3  -2    2.80    6.20
 -11   3   2  -22.50   10.00
  10  -3  -2   41.20   11.50
  10  -3  -2   35.00    7.70
 -10   3   2   25.60    9.20
   9  -3  -2   15.10    4.60
   9  -3  -2    6.90    5.80
  -9   3   2   20.90    7.50
   8  -3  -2  169.68   28.90
   8  -3  -2  155.38   17.70
  -8   3   2  179.28   17.50
   7  -3  -2   12.40    5.10
   7  -3  -2    9.70    2.40
   7  -3  -2   16.20    4.50
  -7   3   2   11.20    4.80
   6  -3  -2   76.79    7.50
   6  -3  -2   83.09    6.40
   6  -3  -2   85.89   10.60
  -6   3   2   75.89    9.50
   5  -3  -2  378.26   15.60
   5  -3  -2  373.36   20.40
   5  -3  -2  383.26   15.60
  -5   3   2  385.06   19.50
   4  -3  -2   31.20    4.00
   4  -3  -2   26.20    3.10
   4  -3  -2   18.70    5.10
  -4   3   2   24.80    4.90
   3  -3  -2 1555.94   45.20
   3  -3  -2 1483.75   42.20
   2  -3  -2  973.40   29.90
   2  -3  -2  982.60   24.60
   2  -3  -2  824.22   29.50
   2  -3  -2  977.10   29.60
   1  -3  -2  677.53   19.90
   1  -3  -2  685.13   23.40
   1  -3  -2  673.83   19.40
  -1   3   2  649.74   19.10
  -1   3   2  689.03   19.90
  -1   3   2  659.63   22.50
   0  -3  -2 3820.92  101.89
   0  -3  -2 4344.67  102.09
   0  -3  -2 4391.56  104.39
   0   3   2 4291.57  102.89
   0   3   2 4455.05  102.39
  -1  -3  -2  290.17   13.90
  -1  -3  -2  272.07   20.40
  -1  -3  -2  311.17   13.60
   1   3   2  302.37   14.50
   1   3   2  290.07   13.80
  -2  -3  -2   47.70    6.00
  -2  -3  -2   39.70    4.90
   2   3   2   43.50    5.50
   2   3   2   39.70    6.90
  -3  -3  -2  347.77   16.00
  -3  -3  -2  384.16   20.00
   3   3   2  360.26   18.70
  -4  -3  -2 1024.00   39.80
  -4  -3  -2 1000.40   32.50
   4   3   2 1013.90   40.30
   4   3   2 1062.49   39.10
  -5  -3  -2  786.92   36.20
   5   3   2  717.63   37.50
   5   3   2  782.42   34.20
   5   3   2  773.12   26.50
  -6  -3  -2   29.70    8.30
   6   3   2   31.70    8.00
   6   3   2   18.30    4.30
   6   3   2   25.40    6.90
  -7  -3  -2  177.48   19.30
   7   3   2  142.69   16.60
   7   3   2  139.49   15.90
  -8  -3  -2  286.57   26.50
   8   3   2  306.07   26.80
   8   3   2  310.27   25.90
  -9  -3  -2   34.90   13.20
   9   3   2   60.09   13.40
   9   3   2   77.19   16.60
 -10  -3  -2    0.80    7.80
  10   3   2   41.20   11.80
  10   3   2   22.60    8.00
  11  -4  -2   28.00   11.00
  11  -4  -2   19.00    6.70
 -11   4   2   36.70   15.90
  10  -4  -2   -3.90    4.30
  10  -4  -2    0.90    2.90
 -10   4   2  -10.10    5.20
   9  -4  -2  144.09   12.50
   9  -4  -2  132.69   16.60
  -9   4   2  143.99   17.30
   8  -4  -2   17.00    6.80
   8  -4  -2   22.80    5.40
  -8   4   2   11.40    5.70
   7  -4  -2  287.27   15.00
   7  -4  -2  240.78   12.00
   7  -4  -2  258.97   19.90
  -7   4   2  289.87   20.10
   6  -4  -2  127.39    8.60
   6  -4  -2  143.49   13.50
   6  -4  -2  124.89    8.60
  -6   4   2  115.99   11.70
   5  -4  -2    4.70    2.10
   5  -4  -2    2.30    2.40
   5  -4  -2    4.90    1.70
  -5   4   2    0.40    2.10
   4  -4  -2  311.27   15.30
   4  -4  -2  315.37   17.30
  -4   4   2  304.57   15.80
   3  -4  -2    0.90    1.50
   3  -4  -2    1.50    1.40
   3  -4  -2    1.50    1.70
   2  -4  -2 1800.32   43.90
   2  -4  -2 1838.22   47.80
   2  -4  -2 1835.12   52.29
   1  -4  -2  411.16   14.70
   1  -4  -2  423.86   18.50
   1  -4  -2  404.66   15.10
  -1   4   2  427.26   17.40
   0  -4  -2 2322.07   62.49
   0  -4  -2 2313.67   59.29
   0  -4  -2 2283.87   58.09
   0   4   2 2214.98   59.79
   0   4   2 2162.88   59.99
  -1  -4  -2  431.06   18.60
  -1  -4  -2  446.06   19.30
  -1  -4  -2  430.06   17.90
   1   4   2  405.86   18.50
   1   4   2  413.26   18.00
  -2  -4  -2  751.72   27.80
  -2  -4  -2  730.33   28.20
  -2  -4  -2  741.93   28.90
   2   4   2  741.93   27.80
   2   4   2  760.82   29.60
  -3  -4  -2  377.26   18.10
  -3  -4  -2  355.66   24.40
   3   4   2  367.86   20.60
   3   4   2  311.07   22.40
  -4  -4  -2  294.67   16.00
  -4  -4  -2  317.77   20.40
   4   4   2  305.67   18.70
   4   4   2  311.27   20.50
  -5  -4  -2    3.30    4.70
   5   4   2   16.10    5.30
   5   4   2   10.40    3.70
   5   4   2   22.70    6.80
  -6  -4  -2  221.28   19.90
   6   4   2  226.08   13.60
   6   4   2  234.28   19.20
   6   4   2  246.68   21.40
  -7  -4  -2   77.59   15.60
   7   4   2   77.39    7.90
   7   4   2   76.09   14.60
   7   4   2   85.29   14.90
  -8  -4  -2   43.50   11.80
   8   4   2   42.60   11.30
  -9  -4  -2    3.60    6.70
   9   4   2   12.10    8.40
   9   4   2   51.79   12.30
  11  -5  -2   78.29   16.60
  11  -5  -2   92.19   11.00
 -11   5   2   88.99   16.70
  10  -5  -2  137.39   17.70
  10  -5  -2  110.29   11.50
 -10   5   2  106.79   18.60
   9  -5  -2   33.40    9.40
   9  -5  -2   27.50    5.80
  -9   5   2   27.80    9.10
   8  -5  -2  371.56   15.70
   8  -5  -2  395.16   26.80
   8  -5  -2  404.36   18.60
  -8   5   2  388.56   26.20
   7  -5  -2  202.78   12.10
   7  -5  -2  235.08   12.10
   7  -5  -2  237.48   19.40
  -7   5   2  245.98   18.80
   6  -5  -2  847.42   25.00
   6  -5  -2  828.62   36.80
   6  -5  -2  830.52   29.50
  -6   5   2  852.21   35.20
   5  -5  -2   93.19    8.50
   5  -5  -2   94.09   10.40
  -5   5   2   88.49   11.40
   4  -5  -2    3.80    2.60
   4  -5  -2   -0.40    2.20
   4  -5  -2    3.20    2.60
   3  -5  -2 2031.90   55.39
   3  -5  -2 1967.20   57.79
   3  -5  -2 2007.60   58.09
   2  -5  -2  791.32   21.90
   2  -5  -2  787.02   29.70
   2  -5  -2  796.12   26.20
  -2   5   2  815.62   28.80
   1  -5  -2   66.39    6.00
   1  -5  -2   61.09    7.20
   1  -5  -2   59.59    5.10
  -1   5   2   57.69    6.40
   0  -5  -2  887.11   29.30
   0  -5  -2  881.71   29.00
   0  -5  -2  872.71   32.10
   0   5   2  880.81   29.90
   0   5   2  885.91   29.20
  -1  -5  -2 1273.37   39.60
  -1  -5  -2 1217.98   41.20
   1   5   2 1248.68   39.10
   1   5   2 1235.88   40.30
  -2  -5  -2   71.89    8.40
  -2  -5  -2   86.99   13.10
  -2  -5  -2   87.99    8.90
   2   5   2   70.19    8.00
   2   5   2   68.59    8.20
  -3  -5  -2  284.27   17.00
  -3  -5  -2  294.27   18.80
   3   5   2  303.27   19.20
   3   5   2  302.07   17.60
  -4  -5  -2  236.28   15.40
  -4  -5  -2  236.58   18.50
   4   5   2  240.88   18.40
   4   5   2  234.88   16.50
  -5  -5  -2  705.83   35.90
   5   5   2  729.73   33.40
   5   5   2  699.73   29.20
   5   5   2  695.43   36.30
  -6  -5  -2  228.28   21.50
   6   5   2  245.68   15.70
   6   5   2  236.38   19.90
   6   5   2  223.28   21.30
  -7  -5  -2   -1.10    5.00
   7   5   2    9.40    6.10
   7   5   2    0.80    6.00
   7   5   2    2.40    3.80
  -8  -5  -2    8.80    7.60
   8   5   2   22.70    8.80
   8   5   2   17.70    8.60
  -9  -5  -2   -6.80    6.10
   9   5   2   10.60    7.60
   9   5   2   -3.40    5.80
  11  -6  -2  122.39   22.00
  11  -6  -2  118.69   10.80
 -11   6   2  172.38   21.60
  10  -6  -2   19.40    4.60
  10  -6  -2   20.20    9.40
 -10   6   2   23.90    9.10
   9  -6  -2  333.27   27.40
   9  -6  -2  341.67   16.20
  -9   6   2  365.76   27.30
   8  -6  -2   63.99    5.60
   8  -6  -2   49.00    7.00
   8  -6  -2   57.49   12.40
  -8   6   2   47.80   13.00
   7  -6  -2   30.50    8.00
   7  -6  -2   44.90    7.00
  -7   6   2   35.30    8.90
   6  -6  -2  667.03   32.60
   6  -6  -2  685.03   29.20
  -6   6   2  669.63   31.10
   5  -6  -2 1945.11   60.19
   5  -6  -2 1607.44   72.79
   4  -6  -2    0.60    2.00
   4  -6  -2    1.20    2.70
   4  -6  -2    2.50    2.50
   3  -6  -2    3.40    2.60
   3  -6  -2    4.00    2.50
   3  -6  -2    5.90    2.90
   2  -6  -2  221.18   12.30
   2  -6  -2  218.18   14.60
   2  -6  -2  203.48    8.70
  -2   6   2  192.58   12.80
   1  -6  -2  938.51   31.90
   1  -6  -2  967.80   29.70
   1  -6  -2 1020.50   36.70
  -1   6   2  939.41   32.60
   0  -6  -2  251.07   13.70
   0  -6  -2  225.18   15.30
   0  -6  -2  250.97   13.50
   0   6   2  225.28   13.40
   0   6   2  208.48   12.50
  -1  -6  -2    4.20    3.40
  -1  -6  -2    3.40    2.20
  -1  -6  -2    0.70    2.10
   1   6   2   -0.70    1.80
   1   6   2    4.20    2.50
  -2  -6  -2  318.67   19.10
  -2  -6  -2  333.87   19.20
  -2  -6  -2  315.37   18.80
   2   6   2  347.47   18.30
   2   6   2  333.77   19.50
  -3  -6  -2  179.38   14.60
  -3  -6  -2  187.58   15.30
   3   6   2  181.58   13.70
   3   6   2  180.28   15.10
  -4  -6  -2   54.09   10.30
   4   6   2   35.80    7.50
   4   6   2   48.10    8.40
  -5  -6  -2   -5.70    4.20
   5   6   2    1.70    4.10
   5   6   2   -1.50    3.80
   5   6   2    4.90    3.50
  -6  -6  -2  117.79   17.90
   6   6   2  121.69   12.30
   6   6   2  120.49   14.40
   6   6   2  126.59   19.30
  -7  -6  -2   34.90   10.60
   7   6   2   29.40    9.90
   7   6   2   31.40    8.20
   7   6   2   28.50   10.00
  -8  -6  -2   94.59   21.20
   8   6   2   71.69   14.00
   8   6   2   71.79   16.80
  -9  -6  -2   38.10   12.90
   9   6   2   23.50    9.30
   9   6   2   43.20   14.30
  11  -7  -2   18.20    8.10
 -11   7   2   -4.90    6.10
  10  -7  -2    1.90    6.30
 -10   7   2    7.20    7.10
   9  -7  -2    6.70    5.10
  -9   7   2   15.50    5.80
   8  -7  -2    6.90    4.10
   8  -7  -2    3.50    4.80
  -8   7   2   10.30    5.80
   7  -7  -2   90.79    9.20
   7  -7  -2   86.59   14.80
  -7   7   2   91.59   12.00
   6  -7  -2  236.58   18.10
   6  -7  -2  201.68   14.80
  -6   7   2  212.68   17.00
   5  -7  -2   58.69    9.90
   5  -7  -2   52.49    8.40
   5  -7  -2   77.99    9.00
   4  -7  -2  217.08   15.60
   4  -7  -2  242.98   16.50
   4  -7  -2  211.98   14.60
   3  -7  -2   68.29    9.00
   3  -7  -2   78.29    8.30
  -3   7   2   72.09    8.50
   2  -7  -2    3.30    2.60
   2  -7  -2    1.90    1.30
   2  -7  -2   -2.70    1.50
  -2   7   2   -0.50    1.90
   1  -7  -2   36.70    7.90
   1  -7  -2   55.19    5.50
   1  -7  -2   35.10    6.40
  -1   7   2   40.70    7.10
   0  -7  -2  310.87   16.70
   0  -7  -2  320.07   19.90
   0  -7  -2  315.67   17.30
   0   7   2  313.77   16.80
  -1  -7  -2    0.70    2.20
  -1  -7  -2    3.90    3.10
  -1  -7  -2    4.80    2.70
   1   7   2    9.80    3.90
  -2  -7  -2    4.90    3.60
  -2  -7  -2   11.10    4.80
  -2  -7  -2   10.60    3.90
   2   7   2    2.80    2.90
   2   7   2    6.50    3.20
  -3  -7  -2  138.69   13.00
  -3  -7  -2  119.49   13.00
   3   7   2  104.69   10.90
   3   7   2  106.49   12.80
  -4  -7  -2  360.96   24.40
   4   7   2  397.36   22.40
   4   7   2  350.16   24.30
  -5  -7  -2   87.49   15.10
   5   7   2   87.39   11.30
   5   7   2   95.59   11.70
   5   7   2   63.09   11.90
  -6  -7  -2    8.20    7.00
   6   7   2    9.30    4.50
   6   7   2   16.60    5.90
   6   7   2   -0.60    6.10
  -7  -7  -2   22.00    9.90
   7   7   2   34.00    9.20
   7   7   2   15.70    7.30
   7   7   2   20.70    7.20
  -8  -7  -2    2.20    7.10
   8   7   2   -2.30    6.90
   8   7   2   11.40    8.80
  10  -8  -2   -3.80    5.60
 -10   8   2    7.30    6.30
   9  -8  -2    3.20    5.70
  -9   8   2    5.40    6.80
   8  -8  -2   31.50   10.10
  -8   8   2   25.80    8.20
   7  -8  -2    0.20    3.90
   7  -8  -2   -4.60    3.90
  -7   8   2    2.00    4.00
   6  -8  -2   57.89   10.80
   6  -8  -2   62.59    9.80
  -6   8   2   48.90    9.20
   5  -8  -2    4.30    3.50
   5  -8  -2   12.00    5.20
   5  -8  -2    7.20    4.10
   4  -8  -2  154.18   12.90
   4  -8  -2  156.28   14.00
   3  -8  -2  849.02   35.90
   3  -8  -2  726.53   30.60
  -3   8   2  806.42   32.60
   2  -8  -2  436.86   15.80
   2  -8  -2  414.06   24.30
   2  -8  -2  440.86   22.90
  -2   8   2  439.26   22.70
   1  -8  -2  509.95   23.80
   1  -8  -2  488.45   20.20
   1  -8  -2  531.45   28.00
  -1   8   2  481.25   22.60
   0  -8  -2  144.39   11.20
   0  -8  -2  142.39   12.00
   0  -8  -2  147.19   14.00
   0   8   2  136.09   11.40
  -1  -8  -2    9.70    3.20
  -1  -8  -2   -1.00    2.90
  -1  -8  -2    2.20    3.10
   1   8   2    6.60    3.40
   1   8   2    9.70    4.20
  -2  -8  -2   36.60    8.60
  -2  -8  -2   16.70    5.90
   2   8   2   16.20    5.20
   2   8   2   18.90    5.10
  -3  -8  -2  250.67   19.50
  -3  -8  -2  259.07   28.90
  -3  -8  -2  266.47   19.60
   3   8   2  238.58   17.30
   3   8   2  276.57   20.60
  -4  -8  -2  300.17   23.50
   4   8   2  309.37   24.00
   4   8   2  322.47   22.70
   4   8   2  308.47   20.40
  -5  -8  -2    6.90    6.30
   5   8   2   11.40    4.70
   5   8   2   14.00    5.60
   5   8   2    0.80    6.00
  -6  -8  -2   17.20    8.50
   6   8   2   22.20    6.40
   6   8   2   33.50    8.60
  -7  -8  -2  143.39   23.00
   7   8   2  116.49   14.40
   7   8   2  124.89   16.20
  10  -9  -2    7.50    7.10
   9  -9  -2  416.86   30.60
  -9   9   2  368.66   29.00
   8  -9  -2   54.49   11.70
  -8   9   2   51.59   12.00
   7  -9  -2   -1.50    3.80
   7  -9  -2    4.10    5.20
  -7   9   2    6.60    6.50
   6  -9  -2   13.60    5.40
   6  -9  -2   24.00    7.50
   5  -9  -2  186.98   15.40
   5  -9  -2  205.68   16.50
   5  -9  -2  194.88   16.10
   4  -9  -2  468.65   25.00
   4  -9  -2  460.05   26.80
  -4   9   2  449.76   25.10
   3  -9  -2   56.19   10.30
   3  -9  -2   71.19    9.00
  -3   9   2   70.29    9.10
   2  -9  -2   59.39   10.30
   2  -9  -2   77.39    9.50
   2  -9  -2   73.69    5.80
  -2   9   2   78.69    9.00
   1  -9  -2  125.79    9.60
   1  -9  -2  110.99   13.10
   1  -9  -2  122.89   11.60
  -1   9   2  105.49   10.30
   0  -9  -2  224.48   18.80
   0  -9  -2  255.17   17.70
   0  -9  -2  244.88   15.60
   0   9   2  243.28   15.70
  -1  -9  -2   27.20    6.60
  -1  -9  -2   25.30    6.10
  -1  -9  -2   19.10    6.80
   1   9   2   31.20    6.30
  -2  -9  -2  100.89   14.40
  -2  -9  -2  123.89   21.90
  -2  -9  -2  111.29   13.10
   2   9   2   97.79   10.40
  -3  -9  -2    3.20    3.90
   3   9   2   -2.90    3.20
  -4  -9  -2    8.30    5.60
   4   9   2    5.10    3.90
   4   9   2   -3.40    4.30
  -5  -9  -2  239.48   22.20
   5   9   2  223.78   18.60
   5   9   2  226.08   20.40
  -6  -9  -2   11.50    8.80
   6   9   2   39.70    9.70
   6   9   2   53.29   10.90
  -7  -9  -2   53.09   13.20
   7   9   2   55.69   12.00
   7   9   2   61.69   12.90
  10 -10  -2  162.38   21.20
 -10  10   2  117.09   19.50
   9 -10  -2   70.09   14.30
  -9  10   2   53.89   13.30
   8 -10  -2  165.58   18.50
  -8  10   2  182.88   19.50
   7 -10  -2   91.29   15.90
   7 -10  -2   99.59   15.50
  -7  10   2   88.69   14.60
   6 -10  -2  122.09   14.10
   6 -10  -2   89.29   17.40
   5 -10  -2   89.19   20.90
   5 -10  -2   90.39   11.70
  -5  10   2  107.59   12.80
   4 -10  -2  529.55   47.60
   4 -10  -2  643.14   30.90
  -4  10   2  582.64   29.70
   3 -10  -2   89.49   10.90
   3 -10  -2  110.29   23.40
  -3  10   2  113.99   11.70
   2 -10  -2   13.20    5.80
   2 -10  -2    7.50    4.10
   2 -10  -2   17.90    3.40
  -2  10   2    4.30    4.40
   1 -10  -2  399.36   23.20
   1 -10  -2  404.66   19.50
   1 -10  -2  400.16   27.10
  -1  10   2  379.86   20.90
   0 -10  -2  335.07   21.40
   0 -10  -2  347.57   19.80
   0 -10  -2  337.47   24.90
   0  10   2  329.77   18.90
  -1 -10  -2  331.87   22.60
  -1 -10  -2  356.06   25.60
  -1 -10  -2  342.67   21.50
   1  10   2  329.07   19.30
  -2 -10  -2   70.09   12.00
   2  10   2   87.79   10.10
  -3 -10  -2   -5.90    4.10
   3  10   2   -8.40    3.20
   3  10   2    6.80    4.30
  -4 -10  -2    2.30    5.40
   4  10   2    2.50    4.10
   4  10   2    4.90    5.10
  -5 -10  -2  134.19   17.40
   5  10   2  133.39   15.50
   5  10   2  165.28   18.10
  -6 -10  -2  143.29   22.30
   6  10   2  143.99   16.90
   6  10   2  138.19   17.80
   9 -11  -2   13.50    8.00
  -9  11   2   23.90    9.40
   8 -11  -2  109.39   18.00
  -8  11   2   93.29   15.40
  -8  11   2  121.39   15.30
   7 -11  -2   40.20    9.90
  -7  11   2   45.30   10.50
   6 -11  -2   66.19   12.10
   6 -11  -2   65.79   12.40
  -6  11   2   83.89   13.70
   5 -11  -2    7.00    4.80
   5 -11  -2    2.00    4.60
  -5  11   2   23.60    7.10
   4 -11  -2   65.89   10.80
   4 -11  -2   66.99   12.70
  -4  11   2   62.89   11.30
   3 -11  -2    4.40    4.30
   3 -11  -2    4.40    4.20
  -3  11   2    7.10    4.30
   2 -11  -2    5.30    4.10
   2 -11  -2    5.30    5.00
   2 -11  -2   -2.30    1.90
  -2  11   2    1.60    3.80
   1 -11  -2    6.20    3.60
   1 -11  -2    4.90    4.00
   1 -11  -2    1.70    4.40
  -1  11   2    6.00    4.50
   0 -11  -2  138.09   13.50
   0 -11  -2  129.69   16.20
   0 -11  -2  150.88   15.50
   0  11   2  167.08   13.70
  -1 -11  -2   30.80    8.30
  -1 -11  -2   19.60    9.50
   1  11   2   18.40    5.10
  -2 -11  -2   -0.20    5.60
   2  11   2   12.00    4.70
  -3 -11  -2  339.87   26.10
   3  11   2  351.76   27.60
   3  11   2  293.27   19.60
  -4 -11  -2    4.00    5.90
   4  11   2   -0.30    5.20
   4  11   2    9.60    5.00
  -5 -11  -2   48.20   18.80
   5  11   2   20.50   10.10
   5  11   2   45.80   10.30
  -8  12   2   80.39   13.80
  -8  12   2   82.39   14.80
  -7  12   2  189.98   19.50
  -7  12   2  193.18   19.50
  -7  12   2  222.88   20.90
   6 -12  -2    9.20    6.70
  -6  12   2   11.40    5.60
   5 -12  -2   39.20   10.20
   5 -12  -2   31.40    8.80
  -5  12   2   42.20   10.00
   4 -12  -2  149.59   23.20
   4 -12  -2  145.29   17.70
  -4  12   2  176.98   16.00
   3 -12  -2   15.20    8.00
   3 -12  -2   18.30    7.10
  -3  12   2   28.10    7.70
   2 -12  -2   12.40    3.10
   2 -12  -2   15.20    7.20
   2 -12  -2   15.50    7.40
  -2  12   2   12.50    5.80
   1 -12  -2    2.10    5.60
   1 -12  -2   -2.00    3.40
  -1  12   2   13.30    5.50
   0 -12  -2   65.39   10.40
   0 -12  -2   33.50    9.70
   0  12   2   42.60    8.00
  -1 -12  -2   22.50    7.90
   1  12   2    5.50    5.40
  -2 -12  -2  299.07   25.00
   2  12   2  312.57   19.70
   2  12   2  342.07   28.70
  -3 -12  -2   22.20    8.10
   3  12   2   17.10    8.80
  -4 -12  -2  233.98   23.70
   4  12   2  246.28   24.00
  -7  13   2    5.90    6.30
  -7  13   2   14.00    8.00
  -7  13   2   41.90    9.50
  -6  13   2   42.70    9.80
  -6  13   2   30.80   10.60
   5 -13  -2   24.90    8.40
  -5  13   2   24.70    8.10
   4 -13  -2  130.79   16.70
   3 -13  -2   13.80    6.60
  -3  13   2   12.80    5.90
   2 -13  -2   37.80    9.60
  -2  13   2   16.30    6.00
   1 -13  -2   43.60   10.20
   1 -13  -2   38.00    6.70
  -1  13   2   41.50    8.90
   0 -13  -2  181.18   17.50
   0 -13  -2  198.48   19.60
   0  13   2  134.09   26.50
  -1 -13  -2   -5.30    5.50
   1  13   2   -6.70    4.60
  -2 -13  -2   47.70   12.00
   2  13   2   37.80   11.20
  -3 -13  -2   30.50   18.20
   3  13   2    5.10    7.70
   6 -14  -2    5.00    6.70
  -6  14   2   -3.00    7.40
  -6  14   2    9.20    7.60
   5 -14  -2   17.40    8.70
  -5  14   2    9.00    7.90
  -5  14   2   12.30    8.80
   4 -14  -2  197.58   20.30
  -4  14   2  187.88   22.10
  -4  14   2  197.88   24.20
   3 -14  -2  317.57   24.80
  -3  14   2  283.07   28.20
   2 -14  -2   86.69   14.50
  -2  14   2   69.09   14.40
   1 -14  -2   23.40    5.80
   1 -14  -2    2.90    6.30
  -1  14   2    8.80    8.00
   0 -14  -2  380.36   28.90
   0  14   2  368.56   33.20
  -1 -14  -2   -0.50    7.00
   1  14   2   10.10    7.70
   1  15  -3    4.10    7.30
  -1 -15   3   10.40    7.00
  -1 -15   3   25.70   10.30
   0  15  -3    8.10    7.70
   0 -15   3   15.40    5.30
   0 -15   3   25.50   10.70
  -1  15  -3   52.39   14.30
   1 -15   3   48.40    7.60
   1 -15   3   36.20   11.30
   1 -15   3   53.39    7.10
  -2  15  -3   83.99   17.70
   2 -15   3   68.19   14.30
  -3  15  -3    7.50    7.40
   3 -15   3    9.30    8.40
  -3 -14   3   81.49   16.20
   2  14  -3   32.60   10.70
  -2 -14   3    7.80    8.40
   1  14  -3    2.00    5.50
  -1 -14   3    1.50    6.80
   0  14  -3  126.59   21.40
   0 -14   3  174.88   20.80
   0 -14   3  171.58   15.90
   0 -14   3  147.09   16.70
  -1  14  -3  168.08   34.90
   1 -14   3  164.98   20.10
   1 -14   3  145.19   11.90
   1 -14   3  150.68   11.70
  -2  14  -3  269.97   27.00
   2 -14   3  225.88   23.20
  -3  14  -3    9.80    6.90
   3 -14   3    6.10    7.80
  -4  14  -3  229.88   23.40
   4 -14   3  240.48   24.60
  -5  14  -3   97.19   19.20
   5 -14   3   75.29   15.50
   5  13  -3   55.59   14.00
  -5 -13   3   46.40   12.70
   4  13  -3   24.90    8.70
  -4 -13   3   27.60    9.70
   3  13  -3   -3.30    6.90
  -3 -13   3    3.70    6.30
   2  13  -3   63.59   14.70
  -2 -13   3   39.30   10.70
   1  13  -3  185.18   21.50
  -1 -13   3  171.78   19.90
   0  13  -3    1.60    4.70
   0 -13   3   -6.60    4.00
   0 -13   3   -5.10    4.40
   0 -13   3   -3.20    2.40
  -1  13  -3   -8.80    4.10
   1 -13   3    4.90    4.50
   1 -13   3   -4.50    2.80
   1 -13   3    1.80    2.60
  -2  13  -3   47.50   12.00
   2 -13   3   43.90    5.30
   2 -13   3   40.60    4.80
   2 -13   3   28.00    8.60
  -3  13  -3    1.40    5.80
   3 -13   3    7.50    6.20
  -4  13  -3  -13.20    4.90
   4 -13   3    4.50    5.80
  -5  13  -3   40.80   10.90
   5 -13   3   34.80   10.10
  -6  13  -3   85.19   13.50
   6 -13   3   37.40   11.10
   6 -13   3   53.39   14.40
  -7  13  -3   -3.70    7.10
   7 -13   3   28.50    9.70
   6  12  -3   -9.00    4.40
  -6 -12   3    2.00    6.90
   5  12  -3    8.40    6.90
  -5 -12   3   -0.70    5.80
   4  12  -3   -2.50    5.40
  -4 -12   3   18.90    7.50
   3  12  -3  105.19   17.60
  -3 -12   3   96.89   17.60
   2  12  -3   13.30    6.90
  -2 -12   3    9.00    5.30
   1  12  -3  104.39   17.00
  -1 -12   3  141.89   17.20
  -1 -12   3  118.09   14.30
   0  12  -3    9.00    6.00
   0 -12   3   18.40    5.40
   0 -12   3   11.90    6.70
   0 -12   3    8.50    6.80
  -1  12  -3   85.79   15.70
   1 -12   3   76.29   13.70
   1 -12   3   90.39    8.90
   1 -12   3   83.79    8.80
  -2  12  -3   -1.80    3.80
   2 -12   3    0.60    5.50
   2 -12   3   -3.50    2.20
   2 -12   3    5.10    2.70
  -3  12  -3   -5.40    4.30
   3 -12   3    1.90    4.90
  -4  12  -3  263.67   22.30
   4 -12   3  246.28   23.10
  -5  12  -3   24.30    8.50
   5 -12   3   27.90    7.50
   5 -12   3   11.20    6.90
  -6  12  -3   63.59   12.90
   6 -12   3   81.89   13.30
   6 -12   3   63.29   14.80
  -7  12  -3   35.80    9.20
   7 -12   3   13.80    7.20
   7  11  -3   15.10    8.90
  -7 -11   3   16.20    9.00
   6  11  -3   53.19   12.70
  -6 -11   3   48.90   13.00
   5  11  -3  226.48   22.00
  -5 -11   3  261.47   25.40
   4  11  -3   -0.10    4.10
  -4 -11   3    7.20    5.60
   3  11  -3    0.90    4.20
  -3 -11   3    1.80    4.20
   2  11  -3   48.00   11.20
  -2 -11   3   57.59   11.70
  -2 -11   3   50.99   10.40
   1  11  -3  149.29   16.80
  -1 -11   3  168.18   14.40
  -1 -11   3  147.59   16.60
   0  11  -3   23.60    7.60
   0 -11   3   16.90    5.20
   0 -11   3   15.30    6.40
  -1  11  -3  195.58   19.10
   1 -11   3  184.48   12.80
   1 -11   3  158.98   17.10
   1 -11   3  169.78   12.50
  -2  11  -3  125.29   15.10
   2 -11   3  134.79    9.20
   2 -11   3  125.89   14.70
   2 -11   3  128.39    9.20
  -3  11  -3   80.79   13.30
   3 -11   3  140.09   15.80
  -4  11  -3   27.30    7.70
   4 -11   3   25.10    8.30
   4 -11   3   15.70    5.20
  -5  11  -3    1.50    7.20
   5 -11   3    6.30    4.90
   5 -11   3    6.00    4.30
  -6  11  -3    2.70    5.10
   6 -11   3    2.80    5.60
  -7  11  -3  217.28   17.80
   7 -11   3  234.38   20.30
  -8  11  -3   29.10   11.30
   8 -11   3    9.90    7.50
   8  10  -3   36.10   11.00
  -8 -10   3   32.00   11.50
   7  10  -3   12.50    6.80
  -7 -10   3    7.40    6.90
   6  10  -3   39.30   11.00
  -6 -10   3   63.19   13.50
   5  10  -3   10.80    6.50
  -5 -10   3   12.20    8.10
   4  10  -3  241.38   21.60
  -4 -10   3  249.88   23.20
   3  10  -3   11.50    6.80
  -3 -10   3   28.60    8.30
   2  10  -3   22.70    6.50
  -2 -10   3   23.10    7.20
  -2 -10   3   25.00    8.40
   1  10  -3   99.39   17.40
  -1 -10   3  101.39   10.80
  -1 -10   3  111.59   13.50
   0  10  -3   -2.70    2.60
   0 -10   3    4.00    4.20
  -1  10  -3    0.80    3.00
   1 -10   3    2.60    3.10
   1 -10   3   -0.80    1.90
   1 -10   3    1.50    2.90
  -2  10  -3   -0.20    2.10
  -2  10  -3   -4.60    2.60
   2 -10   3    3.80    3.90
   2 -10   3    5.20    2.30
   2 -10   3    3.20    1.90
  -3  10  -3    1.60    3.20
   3 -10   3   -0.80    3.00
   3 -10   3    0.90    1.50
   3 -10   3    1.10    1.50
  -4  10  -3  174.58   16.10
   4 -10   3  180.68   13.50
   4 -10   3  165.58   17.70
  -5  10  -3    5.50    4.80
   5 -10   3    6.60    5.80
   5 -10   3    7.10    5.30
  -6  10  -3   -8.40    3.80
   6 -10   3    1.40    4.30
   6 -10   3    2.50    4.20
  -7  10  -3   45.90   13.00
  -7  10  -3   60.99    9.60
   7 -10   3   48.20   10.70
  -8  10  -3   49.00   13.70
   8 -10   3   32.30   10.40
  -9  10  -3   10.30    8.50
   9 -10   3   -7.10    7.20
   8   9  -3    3.10    5.70
  -8  -9   3   24.90    9.70
   7   9  -3  261.27   18.00
   7   9  -3  265.97   22.10
  -7  -9   3  305.67   28.00
   6   9  -3    1.80    4.70
   6   9  -3    4.80    4.70
   6   9  -3   14.40    8.50
  -6  -9   3    0.90    5.00
   5   9  -3    8.00    3.40
   5   9  -3    5.50    4.40
   5   9  -3    9.00    6.30
  -5  -9   3    8.10    5.50
   4   9  -3  642.94   37.90
  -4  -9   3  721.53   38.10
   3   9  -3    5.60    4.90
   3   9  -3   18.40    6.00
  -3  -9   3    9.80    5.90
  -3  -9   3    9.00    5.80
   2   9  -3    8.90    5.20
   2   9  -3    6.70    3.80
  -2  -9   3   17.50    5.90
  -2  -9   3    9.80    5.40
   1   9  -3  179.68   16.30
   1   9  -3  170.28   19.10
  -1  -9   3  161.68   13.00
  -1  -9   3  163.48   15.60
   0   9  -3  664.13   32.90
   0  -9   3  652.13   32.80
   0  -9   3  656.23   27.10
  -1   9  -3  587.44   30.20
   1  -9   3  587.94   30.50
   1  -9   3  567.74   23.00
   1  -9   3  576.94   23.90
  -2   9  -3  118.39   12.50
   2  -9   3   83.19    7.00
   2  -9   3  101.09   12.10
   2  -9   3   92.79    7.40
   2  -9   3  106.49    8.00
  -3   9  -3  521.35   27.70
   3  -9   3  564.34   30.50
   3  -9   3  518.35   18.10
   3  -9   3  511.65   18.30
   3  -9   3  486.75   21.70
  -4   9  -3  567.74   28.50
   4  -9   3  580.14   26.60
   4  -9   3  616.44   33.60
  -5   9  -3 1192.98   44.60
   5  -9   3 1237.98   45.80
   5  -9   3 1168.88   52.09
  -6   9  -3   -6.30    3.00
   6  -9   3    3.90    5.60
   6  -9   3   -1.00    3.50
  -7   9  -3    0.20    4.10
  -7   9  -3   -6.90    4.40
   7  -9   3   -1.40    5.10
  -8   9  -3   18.50    9.60
   8  -9   3   20.80    8.20
  -9   9  -3  196.98   24.90
   9  -9   3  150.98   20.10
   9   8  -3   19.60    9.60
   9   8  -3   22.10    9.30
   9   8  -3   46.70   11.00
  -9  -8   3   33.50   11.10
   8   8  -3    7.60    5.10
   8   8  -3   17.40    6.50
   8   8  -3   13.40    8.30
  -8  -8   3    8.60    8.90
   7   8  -3   71.79   15.00
   7   8  -3   85.19   10.20
   7   8  -3   88.39   19.90
  -7  -8   3   78.69   16.00
   6   8  -3  203.18   17.80
   6   8  -3  199.28   13.60
   6   8  -3  213.08   20.30
  -6  -8   3  234.08   22.30
   5   8  -3   54.49    6.60
   5   8  -3   93.39   12.40
   5   8  -3   47.20   10.10
  -5  -8   3   62.49   13.00
   4   8  -3  177.68   16.20
   4   8  -3  192.78    9.60
   4   8  -3  208.08   17.50
  -4  -8   3  180.58   17.70
   3   8  -3   -2.00    2.20
   3   8  -3    3.70    2.50
  -3  -8   3    1.50    3.80
  -3  -8   3   -3.10    2.40
   2   8  -3   21.50    5.20
   2   8  -3    9.20    4.50
  -2  -8   3   15.20    5.50
   1   8  -3  251.67   15.50
   1   8  -3  243.38   18.30
  -1  -8   3  247.08   18.30
  -1  -8   3  263.97   16.00
   0   8  -3    7.90    3.70
   0  -8   3    6.70    3.10
   0  -8   3   12.10    4.80
  -1   8  -3  262.17   18.20
   1  -8   3  249.58   18.30
   1  -8   3  259.37   13.70
   1  -8   3  265.57   14.30
  -2   8  -3    5.00    3.50
   2  -8   3   -2.40    3.00
   2  -8   3   10.30    2.70
   2  -8   3    3.20    2.30
   2  -8   3    2.10    2.20
  -3   8  -3   44.70    7.80
   3  -8   3   44.10    6.80
   3  -8   3   41.40    4.70
   3  -8   3   65.59   11.20
   3  -8   3   53.39    5.20
  -4   8  -3   31.90    7.00
   4  -8   3   36.80    4.40
   4  -8   3   38.40    9.30
   4  -8   3   47.00    8.20
   4  -8   3   42.50    4.40
  -5   8  -3  128.19   11.30
   5  -8   3  119.29    7.60
   5  -8   3  113.19   12.00
   5  -8   3  105.29    7.30
   5  -8   3  109.49   16.80
  -6   8  -3   -0.90    3.50
   6  -8   3    6.60    4.80
   6  -8   3    6.20    2.40
   6  -8   3    4.90    2.10
  -7   8  -3   -3.70    3.50
  -7   8  -3   13.80    5.40
   7  -8   3   12.10    6.60
   7  -8   3    5.60    2.80
   8  -8   3   -0.30    5.20
   8  -8   3    4.60    2.20
  -9   8  -3   47.30   13.60
   9  -8   3   43.60    7.00
   9  -8   3   32.80   12.00
   9   7  -3   -1.40    5.70
   9   7  -3   10.50    9.80
   9   7  -3   -1.00    6.00
  -9  -7   3    6.90    6.90
   8   7  -3  179.08   16.00
   8   7  -3  186.68   16.90
   8   7  -3  195.38   21.00
  -8  -7   3  200.88   22.70
   7   7  -3  192.88   20.80
   7   7  -3  171.68   15.50
   7   7  -3  194.88   15.20
  -7  -7   3  173.28   20.70
   6   7  -3   18.90    5.80
   6   7  -3   19.20    6.80
   6   7  -3   20.10    5.60
  -6  -7   3    6.40    5.30
   5   7  -3   90.49   11.30
   5   7  -3   82.99    8.00
   5   7  -3   89.19   11.80
  -5  -7   3   98.49   13.00
   4   7  -3  230.68   17.60
   4   7  -3  235.28   17.50
   4   7  -3  217.88   10.90
  -4  -7   3  232.88   18.90
   3   7  -3    6.30    3.40
   3   7  -3    5.70    4.00
  -3  -7   3    3.80    3.20
  -3  -7   3   13.30    5.10
   2   7  -3  569.94   26.00
   2   7  -3  635.44   29.10
  -2  -7   3  528.05   25.60
  -2  -7   3  623.24   29.40
   1   7  -3   78.59    9.80
  -1  -7   3   84.09    9.80
  -1  -7   3   82.49    8.60
   0   7  -3  250.17   16.80
   0   7  -3  259.07   19.20
   0  -7   3  275.47   14.60
   0  -7   3  253.57   17.40
  -1   7  -3 1170.18   41.60
   1  -7   3 1115.99   41.70
   1  -7   3 1117.19   35.00
   1  -7   3 1098.49   35.00
  -2   7  -3  197.98   14.30
   2  -7   3  191.78   10.50
   2  -7   3  198.28   10.80
   2  -7   3  188.38   14.70
   2  -7   3  195.48   10.90
  -3   7  -3  153.28   12.20
   3  -7   3  137.19   10.40
   3  -7   3  143.19    9.00
   3  -7   3  159.78   14.50
   3  -7   3  141.69    8.60
  -4   7  -3  315.57   21.70
   4  -7   3  331.17   14.60
   4  -7   3  328.47   14.40
   4  -7   3  321.17   22.10
   4  -7   3  308.17   18.30
  -5   7  -3   26.00    5.40
   5  -7   3   44.20    8.90
   5  -7   3   26.00    4.90
   5  -7   3   17.40    6.30
  -6   7  -3   32.70    5.30
  -6   7  -3   21.20    7.60
   6  -7   3   31.10    5.50
   6  -7   3   37.70    9.00
  -7   7  -3   63.79   12.90
   7  -7   3   63.79    7.70
   7  -7   3   63.59   12.40
  -8   7  -3  165.08   20.90
   8  -7   3  174.78   13.50
   8  -7   3  181.78   19.50
  -9   7  -3   58.09   17.10
   9  -7   3   36.90   10.80
 -10   7  -3    8.50   10.20
  10  -7   3    2.00    3.00
  10  -7   3    2.30    7.90
  10   6  -3   95.79   20.60
  10   6  -3   45.10   11.10
 -10  -6   3   54.09   15.30
   9   6  -3   -1.80    5.30
   9   6  -3    4.10    6.50
   9   6  -3   12.70    6.30
  -9  -6   3    4.20    7.30
   8   6  -3   78.29   15.70
   8   6  -3   71.19   11.00
   8   6  -3   63.49   10.70
  -8  -6   3   78.79   16.10
   7   6  -3   11.60    5.20
   7   6  -3   24.50    7.10
  -7  -6   3    2.10    5.00
   6   6  -3   18.60    5.10
   6   6  -3   19.30    5.90
  -6  -6   3    2.70    5.40
   5   6  -3  196.38   17.30
   5   6  -3  235.48   16.60
   5   6  -3  205.68   12.70
  -5  -6   3  217.38   18.90
   4   6  -3  504.15   26.30
   4   6  -3  505.85   25.30
   4   6  -3  498.85   18.70
  -4  -6   3  492.65   27.40
   3   6  -3  144.99   12.40
   3   6  -3  120.29   11.70
   3   6  -3  124.59    6.60
  -3  -6   3  148.79   13.30
   2   6  -3  184.78   13.60
   2   6  -3  167.08   12.20
  -2  -6   3  169.88   13.50
  -2  -6   3  153.48   12.70
   1   6  -3  702.33   26.80
   1   6  -3  761.12   30.10
  -1  -6   3  674.03   29.00
  -1  -6   3  702.03   26.80
   0   6  -3  154.78   14.40
   0   6  -3  159.88   10.30
   0  -6   3  169.78   20.30
   0  -6   3  178.08   10.80
  -1   6  -3   52.39    6.80
   1  -6   3   47.30    5.20
   1  -6   3   42.90    6.70
   1  -6   3   60.19    7.60
   1  -6   3   51.29    5.10
  -2   6  -3  374.86   18.90
   2  -6   3  378.86   16.10
   2  -6   3  411.56   16.30
   2  -6   3  390.26   16.20
   2  -6   3  385.06   21.00
  -3   6  -3   32.50    6.00
   3  -6   3   31.70    4.20
   3  -6   3   39.50    4.50
   3  -6   3   36.40    7.40
   3  -6   3   31.90    5.90
  -4   6  -3    1.10    2.60
   4  -6   3    3.10    3.20
   4  -6   3    0.40    2.90
   4  -6   3    1.50    2.00
  -5   6  -3  306.77   15.10
   5  -6   3  307.77   20.00
   5  -6   3  327.97   16.30
   5  -6   3  313.77   22.30
   6  -6   3    2.50    2.90
   6  -6   3    4.00    2.30
  -7   6  -3   86.09   14.50
   7  -6   3  118.29   14.40
   7  -6   3  101.59   10.40
  -8   6  -3   16.50    8.00
   8  -6   3   24.40    9.30
   8  -6   3   15.80    5.70
  -9   6  -3    1.70    6.60
   9  -6   3    7.00    6.20
   9  -6   3    1.50    3.60
 -10   6  -3    1.50    5.60
  10  -6   3    1.50    3.90
  10  -6   3   -0.90    6.50
  10   5  -3  189.28   24.20
  10   5  -3  159.48   19.00
 -10  -5   3  240.78   26.20
   9   5  -3   17.10    8.50
   9   5  -3   31.80    9.30
   9   5  -3   59.69    9.40
  -9  -5   3   38.60   11.40
   8   5  -3   -0.70    3.70
   8   5  -3    3.60    3.80
   8   5  -3   17.40    6.90
  -8  -5   3   -1.40    5.00
   7   5  -3   32.60    7.70
   7   5  -3   47.50    8.60
   7   5  -3   54.99    9.50
  -7  -5   3   30.20    9.10
   6   5  -3   28.00    6.50
   6   5  -3   24.40    7.40
   6   5  -3   28.90    6.50
  -6  -5   3   27.10    8.50
   5   5  -3  268.67   19.30
   5   5  -3  280.67   15.30
   5   5  -3  276.67   17.20
  -5  -5   3  263.97   19.80
   4   5  -3  330.27   19.80
   4   5  -3  312.17   18.00
   4   5  -3  330.27   14.60
  -4  -5   3  356.26   21.30
   3   5  -3  374.06   13.30
   3   5  -3  369.76   20.10
   3   5  -3  335.47   24.20
  -3  -5   3  375.06   20.80
   2   5  -3   52.39    6.40
   2   5  -3   38.50    6.80
  -2  -5   3   46.90    7.50
  -2  -5   3   35.40    5.60
   1   5  -3  200.98   12.00
   1   5  -3  210.28   13.40
  -1  -5   3  225.08   14.00
   0  -5   3  897.31   32.80
   0  -5   3  895.61   29.80
   0  -5   3  954.80   30.00
  -1   5  -3  525.65   21.70
   1  -5   3  502.05   16.70
   1  -5   3  501.45   19.20
   1  -5   3  520.65   22.90
   1  -5   3  504.25   19.00
  -2   5  -3  152.18   10.50
   2  -5   3  152.58   12.00
   2  -5   3  158.88    9.40
   2  -5   3  156.28    9.60
  -3   5  -3  788.82   27.30
   3  -5   3  785.72   29.00
   3  -5   3  778.42   26.60
   3  -5   3  778.22   32.30
  -4   5  -3  508.45   19.90
   4  -5   3  520.05   26.90
   4  -5   3  528.25   21.60
   4  -5   3  562.44   25.40
  -5   5  -3  369.26   15.00
  -5   5  -3  392.76   25.00
   5  -5   3  394.66   19.20
   5  -5   3  393.56   22.70
  -6   5  -3   20.40    7.10
   6  -5   3   15.00    5.90
   6  -5   3   27.40    6.10
  -7   5  -3   88.19   15.00
   7  -5   3   76.79   13.90
   7  -5   3   90.29    9.90
  -8   5  -3  258.97   24.00
   8  -5   3  250.97   18.60
   8  -5   3  224.08   21.90
  -9   5  -3    8.50    7.40
   9  -5   3   11.30    6.60
   9  -5   3    5.80    3.80
 -10   5  -3   20.10    8.20
  10  -5   3   28.30    8.30
  10  -5   3   10.00    8.50
  11   4  -3  200.18   23.40
  11   4  -3  173.08   21.20
 -11  -4   3  148.99   23.80
  10   4  -3  -12.40    4.90
 -10  -4   3    1.50   11.30
   9   4  -3    4.80    4.60
   9   4  -3   11.50    7.30
  -9  -4   3    1.20    6.50
   8   4  -3    7.90    5.30
   8   4  -3   24.80    5.90
   8   4  -3    7.90    5.40
  -8  -4   3    9.70    6.50
   7   4  -3  454.65   24.70
   7   4  -3  425.86   21.50
   7   4  -3  437.86   27.80
  -7  -4   3  455.55   29.60
   6   4  -3  280.57   20.10
   6   4  -3  250.37   16.30
  -6  -4   3  238.68   19.70
   5   4  -3   15.40    4.40
   5   4  -3   15.90    4.40
   5   4  -3    8.40    3.70
  -5  -4   3   14.00    5.40
   4   4  -3  112.99    9.50
   4   4  -3  105.69    7.90
   4   4  -3  107.09   10.50
  -4  -4   3   96.29   10.40
   3   4  -3  805.72   24.00
   3   4  -3  776.52   29.10
   3   4  -3  822.02   31.00
  -3  -4   3  799.02   31.30
   2   4  -3 1025.50   34.30
   2   4  -3 1062.49   26.10
   2   4  -3 1009.10   34.10
  -2  -4   3 1011.20   25.80
  -2  -4   3 1048.90   35.30
   1   4  -3    8.60    2.90
   1   4  -3   17.40    3.90
  -1  -4   3   12.20    2.80
  -1  -4   3    7.60    3.00
   0   4  -3 1518.65   37.20
   0   4  -3 1542.45   45.20
   0  -4   3 1607.44   43.60
   0  -4   3 1577.94   37.30
   0  -4   3 1495.35   43.20
   0  -4   3 1549.05   45.80
  -1   4  -3 1454.35   42.80
   1  -4   3 1508.95   41.70
   1  -4   3 1483.45   41.60
   1  -4   3 1479.85   39.30
   1  -4   3 1492.25   44.90
  -2   4  -3 1239.18   36.70
   2  -4   3 1263.37   36.70
   2  -4   3 1213.98   40.60
   2  -4   3 1239.18   37.10
  -3   4  -3   38.30    4.50
   3  -4   3   32.20    5.60
   3  -4   3   33.50    6.90
   3  -4   3   29.50    4.90
  -4   4  -3  129.69    7.50
   4  -4   3  121.39    9.60
   4  -4   3   98.19   10.50
  -5   4  -3    5.20    3.90
   5  -4   3    6.20    2.70
   5  -4   3    7.80    4.10
  -6   4  -3 1445.26   57.09
   6  -4   3 1533.15   56.19
   6  -4   3 1501.35   50.69
  -7   4  -3   84.09   14.50
   7  -4   3   87.89   10.50
   7  -4   3   84.29   14.10
  -8   4  -3    8.50    6.20
   8  -4   3   20.10    4.30
   8  -4   3    7.30    4.80
  -9   4  -3   11.00    7.40
   9  -4   3    1.60    5.00
   9  -4   3    6.90    4.50
 -10   4  -3   19.90   10.10
  10  -4   3   15.60   10.00
  10  -4   3    5.90    5.10
  11   3  -3   14.30    8.90
  11   3  -3   12.00    6.40
 -11  -3   3    2.50    8.10
  10   3  -3    3.20    4.80
  10   3  -3    2.20    5.70
 -10  -3   3    6.40    7.30
   9   3  -3   54.89   11.80
   9   3  -3   56.79   11.80
   9   3  -3   60.39    7.70
  -9  -3   3   46.40   10.70
   8   3  -3   93.09   13.90
   8   3  -3   84.59    8.60
   8   3  -3   71.99   12.60
  -8  -3   3   79.69   14.80
   7   3  -3  130.19   14.30
   7   3  -3  124.09   12.30
   7   3  -3  120.99   10.30
  -7  -3   3  116.49   14.40
   6   3  -3   47.20    8.10
   6   3  -3   50.39    9.60
   6   3  -3   50.69    6.60
  -6  -3   3   50.39   10.40
   5   3  -3    5.80    2.90
   5   3  -3   -0.90    2.00
   5   3  -3    2.70    2.40
  -5  -3   3    5.80    3.60
   4   3  -3  191.98   11.70
   4   3  -3  161.18   10.30
   4   3  -3  170.78   12.70
  -4  -3   3  189.98   13.90
   3   3  -3  378.96   17.00
   3   3  -3  354.86   17.80
   3   3  -3  375.56   14.40
   2   3  -3  152.48    9.80
   2   3  -3  149.79    9.90
   2   3  -3  154.08    6.70
  -2  -3   3  163.28   10.40
  -2  -3   3  152.98    9.90
  -2  -3   3  150.98    6.60
   1   3  -3   20.00    3.90
   1   3  -3   20.30    3.80
  -1  -3   3   28.60    2.10
  -1  -3   3   25.60    2.00
  -1  -3   3   24.60    4.20
  -1  -3   3   22.50    3.80
   0   3  -3  209.98    8.20
   0   3  -3  221.18   11.20
   0  -3   3  217.98   11.50
   0  -3   3  219.38    8.30
   0  -3   3  229.88   11.10
  -1   3  -3    1.60    1.40
   1  -3   3    1.50    1.30
   1  -3   3    1.60    1.30
   1  -3   3    3.70    1.60
  -2   3  -3   36.20    4.10
   2  -3   3   40.60    4.80
   2  -3   3   41.80    4.70
   2  -3   3   30.60    5.40
  -3   3  -3  193.18    9.30
   3  -3   3  192.48   11.70
   3  -3   3  193.88   13.30
   3  -3   3  195.38   12.60
  -4   3  -3  108.49   10.90
  -4   3  -3  102.09    5.70
   4  -3   3   98.49    8.90
   4  -3   3  101.99   10.20
  -5   3  -3   67.69   11.40
   5  -3   3   74.39    8.50
   5  -3   3   77.79    9.60
  -6   3  -3  196.78   17.60
   6  -3   3  178.08   16.50
   6  -3   3  176.28   14.60
  -7   3  -3   29.60    9.00
   7  -3   3   45.60    9.90
   7  -3   3   34.20    7.50
  -8   3  -3    7.60    7.00
   8  -3   3   -0.40    3.60
   8  -3   3    5.80    4.60
  -9   3  -3   33.50   11.30
   9  -3   3   21.20    7.00
   9  -3   3   15.80    7.20
 -10   3  -3  -14.00    4.90
  10  -3   3    2.90    4.30
  10  -3   3    1.90    7.00
  11   2  -3   52.59   14.60
  11   2  -3   51.99   17.90
 -11  -2   3   58.59   15.60
  10   2  -3   17.50    7.20
  10   2  -3   20.40    7.10
 -10  -2   3   20.40   10.10
   9   2  -3   70.99   13.00
   9   2  -3   53.59   12.10
  -9  -2   3   70.89   14.80
   8   2  -3  715.73   36.40
   8   2  -3  684.43   25.10
   8   2  -3  698.33   35.10
  -8  -2   3  709.33   38.20
   7   2  -3   85.19    7.90
   7   2  -3   83.09   11.10
   7   2  -3   85.29   12.70
  -7  -2   3   90.49   14.10
   6   2  -3  110.99    9.10
   6   2  -3  127.99   11.50
   6   2  -3  118.39   12.20
  -6  -2   3  131.29   13.20
   5   2  -3 1714.23   48.90
   5   2  -3 1774.02   55.09
   5   2  -3 1670.93   51.49
  -5  -2   3 1677.43   55.19
   4   2  -3    3.80    2.30
   4   2  -3    2.00    1.60
   4   2  -3    1.20    1.70
  -4  -2   3   -1.50    1.90
   3   2  -3  869.11   30.40
   3   2  -3  900.21   28.90
   3   2  -3  907.71   27.40
  -3  -2   3  880.01   30.40
   2   2  -3  510.15   19.50
   2   2  -3  513.35   16.20
   2   2  -3  489.65   18.70
  -2  -2   3  499.55   18.80
   1   2  -3  129.39    7.90
   1   2  -3  119.29    7.70
  -1  -2   3  112.99    5.50
  -1  -2   3  119.09    7.30
  -1  -2   3  114.39    7.60
  -1  -2   3  122.29    5.90
  -1  -2   3  130.29    8.10
   0   2  -3 2071.09   53.89
   0  -2   3 2112.19   51.39
   0  -2   3 2087.69   53.59
   0  -2   3 2089.29   54.29
  -1   2  -3  314.67   12.80
   1  -2   3  319.17   14.10
   1  -2   3  325.87   13.30
   1  -2   3  326.57   13.90
  -2   2  -3   13.50    2.60
   2  -2   3    4.20    1.80
   2  -2   3    4.80    2.30
   2  -2   3    7.30    2.70
  -3   2  -3  343.87   18.30
  -3   2  -3  334.47   12.20
   3  -2   3  344.47   17.40
   3  -2   3  341.77   16.70
  -4   2  -3   11.10    3.90
   4  -2   3   16.60    4.30
   4  -2   3   24.20    5.50
  -5   2  -3    5.40    4.00
   5  -2   3    3.00    3.30
   5  -2   3   -1.30    1.70
  -6   2  -3  119.19   13.80
   6  -2   3  131.19   13.00
   6  -2   3  138.69   14.30
  -7   2  -3    9.40    5.60
   7  -2   3    6.10    5.00
   7  -2   3   15.10    8.90
  -8   2  -3    3.20    5.20
   8  -2   3    8.30    4.70
   8  -2   3    5.50    5.70
  -9   2  -3  156.38   20.40
   9  -2   3  111.39   19.00
   9  -2   3  151.28   17.30
 -10   2  -3   72.99   16.80
  10  -2   3   51.99   14.00
  10  -2   3   47.20   11.20
  11   1  -3  105.99   25.50
  11   1  -3   83.89   24.70
 -11  -1   3  100.19   19.60
  10   1  -3   -0.10    4.30
  10   1  -3   -5.20    4.40
 -10  -1   3   -0.30    6.20
   9   1  -3   23.30    7.10
   9   1  -3   25.20    7.40
  -9  -1   3   29.10    9.70
   8   1  -3  244.08   19.70
   8   1  -3  225.78   19.10
   8   1  -3  260.67   12.00
  -8  -1   3  220.38   20.60
   7   1  -3   48.90    5.60
   7   1  -3   38.80    8.20
   7   1  -3   53.79    9.60
  -7  -1   3   53.49   10.10
   6   1  -3   18.40    5.30
   6   1  -3   16.00    5.10
   6   1  -3    9.30    3.30
  -6  -1   3   27.00    6.90
   5   1  -3   60.99    6.00
   5   1  -3   63.89    7.30
   5   1  -3   45.30    7.20
  -5  -1   3   94.49   10.90
   4   1  -3 1330.47   40.20
   4   1  -3 1297.47   41.20
   4   1  -3 1294.57   37.90
  -4  -1   3 1258.07   41.00
   3   1  -3  475.95   19.10
   3   1  -3  454.15   17.50
   3   1  -3  448.16   17.50
  -3  -1   3  456.85   18.30
   2   1  -3 1272.77   35.70
   2   1  -3 1233.08   36.00
   2   1  -3 1237.78   34.00
  -2  -1   3 1268.67   34.60
  -1  -1   3 8548.34  195.48
  -1  -1   3 8497.55  192.08
  -1  -1   3 8458.35  192.68
  -1  -1   3 8590.34  195.38
   0   1  -3 2787.12   68.79
   0  -1   3 2776.22   68.09
   0  -1   3 2813.02   69.79
   0  -1   3 2806.92   67.19
  -1   1  -3 2242.48   56.09
   1  -1   3 2190.58   57.89
   1  -1   3 2287.07   57.49
   1  -1   3 2240.78   58.59
  -2   1  -3    4.20    2.00
  -2   1  -3    1.10    1.60
   2  -1   3    1.20    1.40
   2  -1   3    7.30    2.70
  -3   1  -3  227.48    8.90
  -3   1  -3  229.28   13.90
   3  -1   3  197.98   12.90
   3  -1   3  216.08    9.10
   3  -1   3  224.28   14.10
  -4   1  -3  205.58   14.80
   4  -1   3  194.38   14.30
  -5   1  -3   67.79   10.90
   5  -1   3   70.69    9.10
   5  -1   3   76.69   10.10
  -6   1  -3    9.70    4.90
   6  -1   3   10.80    4.30
   6  -1   3    7.40    4.70
  -7   1  -3   24.50    8.10
   7  -1   3   15.80    6.40
   7  -1   3   18.00    6.70
  -8   1  -3   19.70    8.50
   8  -1   3   33.60    8.40
   8  -1   3   34.80    9.00
  -9   1  -3  157.28   20.90
   9  -1   3  155.18   19.00
   9  -1   3  171.48   18.70
 -10   1  -3   11.50    8.40
  10  -1   3    1.70    6.40
  10  -1   3   14.10    7.10
  11   0  -3    9.00    8.70
 -11   0   3   -8.20    8.60
  10   0  -3   29.00    7.90
  10   0  -3   24.20    8.60
 -10   0   3   16.30    9.10
   9   0  -3   92.69   14.80
   9   0  -3   72.19   11.90
  -9   0   3   75.99   14.00
   8   0  -3  307.67   22.60
   8   0  -3  316.57   21.40
  -8   0   3  311.67   23.80
   7   0  -3   79.99   12.30
   7   0  -3   91.69   10.50
   7   0  -3   89.49    7.00
  -7   0   3  100.69   12.30
   6   0  -3    4.60    2.80
   6   0  -3   -1.00    2.50
  -6   0   3    0.60    3.00
   5   0  -3 1187.68   40.30
   5   0  -3 1132.79   34.40
   5   0  -3 1168.08   39.30
  -5   0   3 1147.49   40.00
   4   0  -3 1268.57   37.00
   4   0  -3 1288.67   39.50
   4   0  -3 1283.87   40.10
  -4   0   3 1281.37   39.70
   3   0  -3  819.82   26.10
   3   0  -3  780.62   26.40
   3   0  -3  841.22   27.10
  -3   0   3  831.42   26.00
   2   0  -3   23.30    3.90
   2   0  -3   19.10    3.20
   2   0  -3   13.70    2.80
   2   0  -3   18.80    2.40
  -2   0   3   21.50    2.70
  -2   0   3   12.40    2.30
   0   0  -3   18.00    2.00
   0   0  -3   20.90    3.60
   0   0  -3   17.70    3.30
   0   0   3   15.40    2.20
   0   0   3   19.80    3.50
   0   0   3   18.50    3.50
  -1   0  -3  112.89    6.80
  -1   0  -3  121.69    7.10
  -2   0  -3    1.90    1.20
  -2   0  -3    0.80    1.50
   2   0   3    1.50    1.80
   2   0   3   -0.20    1.60
  -3   0  -3 2376.46   66.09
   3   0   3 2340.37   66.89
   3   0   3 2336.27   66.89
  -4   0  -3 1528.45   50.39
  -4   0  -3 1495.85   37.80
   4   0   3 1515.35   50.69
   4   0   3 1536.95   50.39
   4   0   3 1482.25   37.90
  -5   0  -3   63.59   10.80
   5   0   3   81.29    9.90
   5   0   3   81.09   10.30
  -6   0  -3   38.10    9.60
   6   0   3   30.60    7.50
   6   0   3   25.30    6.20
  -7   0  -3  492.25   31.20
   7   0   3  456.35   28.70
   7   0   3  484.35   30.80
  -8   0  -3  287.17   25.50
   8   0   3  269.37   24.40
   8   0   3  253.37   22.80
  -9   0  -3   74.19   16.60
   9   0   3   83.59   16.00
   9   0   3   77.59   14.00
 -10   0  -3   10.00    7.50
  10   0   3   17.50    9.70
  10   0   3   34.20   10.70
  12  -1  -3    7.10    5.70
  12  -1  -3    0.40    7.10
 -12   1   3    2.90    8.00
  11  -1  -3   10.10    9.40
  11  -1  -3  -11.50    6.90
 -11   1   3    7.40    8.10
  10  -1  -3    8.20    5.50
  10  -1  -3   -1.00    5.30
 -10   1   3   -3.30    5.20
   9  -1  -3   38.20   10.10
   9  -1  -3   49.60   10.60
  -9   1   3   56.39   12.00
   8  -1  -3    9.90    4.10
   8  -1  -3   31.30    8.50
  -8   1   3   13.20    5.80
   7  -1  -3  792.42   25.70
   7  -1  -3  831.42   34.20
   7  -1  -3  819.32   37.00
  -7   1   3  815.42   36.50
   6  -1  -3  223.58   11.60
   6  -1  -3  256.17   17.30
   6  -1  -3  238.98   15.00
  -6   1   3  207.98   15.70
   5  -1  -3  247.38   17.20
   5  -1  -3  299.17   15.60
   5  -1  -3  290.87   13.40
  -5   1   3  268.57   16.00
   4  -1  -3 1536.55   44.80
   4  -1  -3 1590.54   48.00
   4  -1  -3 1579.84   43.80
  -4   1   3 1586.14   45.50
   3  -1  -3  544.15   19.50
   3  -1  -3  547.65   19.60
  -3   1   3  546.25   18.70
   2  -1  -3 1001.50   30.20
   2  -1  -3  987.50   25.40
   2  -1  -3  985.40   30.20
  -2   1   3  999.90   28.70
  -2   1   3 1025.90   25.80
   1  -1  -3    7.00    2.10
  -1   1   3    6.00    1.70
  -1   1   3    8.70    2.30
   0  -1  -3  785.22   20.50
   0  -1  -3  782.62   20.60
   0  -1  -3  777.42   24.60
   0  -1  -3  774.22   24.90
   0   1   3  788.32   25.10
  -1  -1  -3 1124.59   32.60
  -1  -1  -3 1106.19   31.70
   1   1   3 1160.48   35.20
   1   1   3 1139.09   34.90
  -2  -1  -3  752.72   23.70
  -2  -1  -3  764.22   26.20
   2   1   3  717.33   27.40
   2   1   3  771.92   28.30
  -3  -1  -3 1768.02   45.70
  -3  -1  -3 1705.23   51.79
   3   1   3 1659.33   52.59
   3   1   3 1693.33   53.39
  -4  -1  -3  318.87   12.80
  -4  -1  -3  346.57   20.00
   4   1   3  330.27   20.00
   4   1   3  349.07   20.50
  -5  -1  -3  163.18   15.20
   5   1   3  165.58   14.60
   5   1   3  148.99   14.40
  -6  -1  -3    4.10    4.10
   6   1   3   16.00    6.30
   6   1   3   15.40    5.90
  -7  -1  -3  151.78   17.70
   7   1   3  181.08   18.20
   7   1   3  174.68   18.30
  -8  -1  -3   12.50    7.40
   8   1   3   21.10    8.00
   8   1   3   38.90   10.00
  -9  -1  -3  -12.30    4.50
   9   1   3    6.50    6.60
   9   1   3    2.60    4.50
 -10  -1  -3   58.99   14.70
  10   1   3   52.69   13.70
  10   1   3   51.39   13.80
  12  -2  -3  252.97   22.40
  12  -2  -3  219.28   25.30
 -12   2   3  218.48   26.10
  11  -2  -3    2.90    3.80
  11  -2  -3    2.50    6.30
 -11   2   3   -4.20    6.90
  10  -2  -3   -2.20    3.90
  10  -2  -3    3.40    3.10
 -10   2   3   -4.40    5.00
   9  -2  -3  409.46   28.60
   9  -2  -3  437.86   25.20
  -9   2   3  377.46   27.90
   8  -2  -3 1427.26   50.09
   8  -2  -3 1428.96   56.29
  -8   2   3 1441.36   55.99
   7  -2  -3   10.40    4.40
   7  -2  -3    7.40    2.60
   7  -2  -3    6.00    2.60
  -7   2   3    0.60    3.30
   6  -2  -3   91.99    8.60
   6  -2  -3   97.99    7.40
   6  -2  -3   92.59   10.50
  -6   2   3  107.79   10.80
   5  -2  -3 2026.70   60.79
   5  -2  -3 1940.11   54.69
   5  -2  -3 1959.90   53.49
  -5   2   3 1955.90   57.29
   4  -2  -3  436.76   18.00
   4  -2  -3  432.96   20.30
   4  -2  -3  474.25   17.50
  -4   2   3  433.56   18.00
   3  -2  -3  326.67   16.10
   3  -2  -3  344.27   15.20
  -3   2   3  342.97   13.30
  -3   2   3  366.86   13.50
   2  -2  -3 1326.77   35.90
   2  -2  -3 1358.66   39.00
  -2   2   3 1329.57   32.60
  -2   2   3 1326.97   35.80
  -2   2   3 1328.17   32.50
   1  -2  -3 1202.18   36.70
   1  -2  -3 1281.77   35.20
  -1   2   3 1281.97   35.10
  -1   2   3 1270.57   37.10
   0  -2  -3 2954.20   68.79
   0  -2  -3 2851.71   73.99
   0  -2  -3 2999.80   74.09
   0   2   3 2899.31   74.69
   0   2   3 2902.51   68.49
   0   2   3 2956.10   73.99
  -1  -2  -3  526.75   19.80
  -1  -2  -3  540.05   21.20
  -1  -2  -3  539.15   18.80
   1   2   3  531.05   21.30
   1   2   3  553.34   21.50
  -2  -2  -3   46.30    5.60
  -2  -2  -3   38.80    4.70
   2   2   3   44.40    7.20
  -3  -2  -3  183.28   12.80
  -3  -2  -3  175.38   10.20
   3   2   3  171.28   13.30
   3   2   3  172.08   13.10
  -4  -2  -3  273.47   12.90
  -4  -2  -3  275.47   18.00
   4   2   3  273.57   17.90
  -5  -2  -3  314.77   21.20
   5   2   3  285.67   20.00
   5   2   3  286.47   20.50
  -6  -2  -3   80.09   13.90
   6   2   3   87.69   13.90
   6   2   3  103.99   13.60
  -7  -2  -3   20.50    7.50
   7   2   3   14.50    6.20
   7   2   3   10.60    5.90
  -8  -2  -3    6.90    6.00
   8   2   3    0.40    5.70
   8   2   3    3.40    5.40
  -9  -2  -3  107.99   33.80
   9   2   3   70.19   14.80
   9   2   3  108.19   30.50
 -10  -2  -3   11.60    9.30
  10   2   3   13.60    6.90
  10   2   3   12.40    8.30
  12  -3  -3  205.08   23.90
  12  -3  -3  195.78   19.00
 -12   3   3  172.28   27.60
  11  -3  -3  589.84   33.10
  11  -3  -3  615.64   41.20
 -11   3   3  616.44   40.70
  10  -3  -3   21.00    7.90
  10  -3  -3   14.30    5.30
 -10   3   3   25.00    9.40
   9  -3  -3   -1.80    3.20
  -9   3   3   -1.20    3.20
   8  -3  -3   85.79    6.80
  -8   3   3   67.79   12.30
   7  -3  -3 1554.94   44.30
   7  -3  -3 1531.55   56.29
   7  -3  -3 1550.34   48.50
  -7   3   3 1518.45   54.09
   6  -3  -3  198.18   16.10
   6  -3  -3  200.28   11.50
   6  -3  -3  199.38   12.20
  -6   3   3  227.78   15.60
   5  -3  -3  350.86   14.90
   5  -3  -3  353.86   16.20
   5  -3  -3  326.67   19.30
  -5   3   3  327.37   17.20
   4  -3  -3  256.17   13.50
   4  -3  -3  250.27   15.10
  -4   3   3  259.87   13.10
   3  -3  -3  372.76   17.80
   3  -3  -3  377.56   17.10
  -3   3   3  378.76   14.20
   2  -3  -3  349.67   16.20
   2  -3  -3  360.86   11.70
   2  -3  -3  358.36   13.20
  -2   3   3  360.16   16.80
  -2   3   3  341.97   13.60
  -2   3   3  350.66   11.50
   1  -3  -3 2129.69   49.70
   1  -3  -3 2082.89   54.09
   1  -3  -3 2050.99   57.09
  -1   3   3 2055.39   49.70
  -1   3   3 2121.69   54.09
  -1   3   3 2082.49   57.09
   0  -3  -3    4.60    1.70
   0  -3  -3    2.40    1.90
   0   3   3    5.90    1.90
   0   3   3    3.60    2.20
  -1  -3  -3  541.95   22.10
  -1  -3  -3  559.74   20.10
  -1  -3  -3  538.75   21.60
   1   3   3  526.05   22.10
   1   3   3  528.75   22.00
  -2  -3  -3  499.15   21.00
  -2  -3  -3  515.85   21.70
   2   3   3  539.05   23.40
   2   3   3  522.25   23.60
  -3  -3  -3  568.84   22.20
  -3  -3  -3  563.74   25.20
   3   3   3  550.74   26.50
   3   3   3  487.25   24.30
  -4  -3  -3    3.30    3.60
  -4  -3  -3    4.70    2.90
   4   3   3   -3.70    2.70
   4   3   3    2.00    2.80
  -5  -3  -3   18.60    7.20
   5   3   3   15.10    5.30
   5   3   3   26.80    6.70
  -6  -3  -3  225.38   20.30
   6   3   3  244.38   21.40
   6   3   3  240.48   12.60
   6   3   3  278.87   22.40
  -7  -3  -3  101.49   16.80
   7   3   3  134.59   16.70
   7   3   3   94.99   15.20
  -8  -3  -3   12.50    7.20
   8   3   3   12.10    7.50
   8   3   3   17.70    7.50
   9   3   3    5.00    7.20
   9   3   3   10.00    7.70
  11  -4  -3  119.29   13.50
  11  -4  -3   96.79   18.00
 -11   4   3  148.39   22.20
  10  -4  -3    2.90    5.00
  10  -4  -3   -0.30    3.50
 -10   4   3   12.80    7.10
   9  -4  -3   10.90    5.60
   9  -4  -3    2.10    3.50
  -9   4   3    3.80    4.30
   8  -4  -3   12.70    3.90
   8  -4  -3   28.00    7.00
   8  -4  -3   17.00    4.30
  -8   4   3   14.20    6.10
   7  -4  -3   11.30    3.40
   7  -4  -3    9.10    3.00
   7  -4  -3   15.60    5.40
  -7   4   3    8.90    4.70
   6  -4  -3   -0.30    2.10
   6  -4  -3    3.90    3.80
   6  -4  -3    3.00    1.60
  -6   4   3    1.30    3.20
   5  -4  -3   13.20    4.30
   5  -4  -3    6.00    2.70
  -5   4   3    4.90    3.10
   4  -4  -3  525.75   22.20
   4  -4  -3  526.45   27.80
  -4   4   3  531.55   20.60
   3  -4  -3    8.60    3.40
   3  -4  -3   12.80    2.90
   3  -4  -3   12.70    3.80
   2  -4  -3  697.73   21.80
   2  -4  -3  702.33   21.60
   2  -4  -3  706.43   26.70
  -2   4   3  665.33   25.90
   1  -4  -3  184.68   12.20
   1  -4  -3  183.28    9.80
  -1   4   3  176.88   11.50
  -1   4   3  197.78   10.20
   0  -4  -3  103.39    8.10
   0  -4  -3   99.79    6.70
   0  -4  -3   88.39    8.40
   0   4   3  103.89    8.00
   0   4   3   96.69    8.40
  -1  -4  -3    3.80    2.30
  -1  -4  -3    6.60    2.90
  -1  -4  -3    2.60    2.10
   1   4   3    4.70    2.10
   1   4   3    8.50    3.00
  -2  -4  -3  809.02   30.30
  -2  -4  -3  835.32   30.50
   2   4   3  801.52   32.20
   2   4   3  807.02   33.00
  -3  -4  -3   88.49    8.70
  -3  -4  -3   98.59   10.50
   3   4   3   85.19    9.50
   3   4   3   84.79   10.00
  -4  -4  -3  500.55   22.80
  -4  -4  -3  525.15   27.30
   4   4   3  484.35   25.90
   4   4   3  535.45   28.70
  -5  -4  -3   -2.30    3.10
   5   4   3   -5.40    2.30
   5   4   3   -5.60    2.40
  -6  -4  -3  150.08   16.70
   6   4   3  158.88   11.40
   6   4   3  149.19   16.80
   6   4   3  161.58   16.50
  -7  -4  -3  136.79   17.60
   7   4   3  155.98   17.10
   7   4   3  158.88   18.50
   7   4   3  156.28   11.40
  -8  -4  -3   24.50   10.00
   8   4   3   39.00   10.50
   8   4   3   19.10    7.70
  -9  -4  -3  137.09   22.20
   9   4   3  170.28   22.10
   9   4   3  199.68   23.40
  11  -5  -3   10.30    4.30
  11  -5  -3  -11.90    4.90
 -11   5   3   14.50    8.00
  10  -5  -3   97.39   17.30
  10  -5  -3   89.69    9.90
 -10   5   3  112.99   18.80
   9  -5  -3  228.88   22.00
   9  -5  -3  234.28   14.60
   9  -5  -3  229.38   12.70
  -9   5   3  254.97   22.00
   8  -5  -3    5.70    5.40
   8  -5  -3    7.90    3.40
   8  -5  -3    6.50    2.20
  -8   5   3    8.80    5.40
   7  -5  -3  420.56   26.20
   7  -5  -3  412.86   19.60
  -7   5   3  412.06   24.10
   6  -5  -3   89.29   10.80
   6  -5  -3   71.29    7.90
  -6   5   3   74.39    9.30
   5  -5  -3   30.20    6.90
   5  -5  -3   21.00    4.90
  -5   5   3   24.40    5.30
   4  -5  -3   46.50    7.50
   4  -5  -3   51.99    8.70
   3  -5  -3   56.29    7.40
   3  -5  -3   53.79    5.30
   2  -5  -3  133.09   11.30
   2  -5  -3  123.59    7.80
   2  -5  -3  138.99    7.70
  -2   5   3  131.89   10.70
   1  -5  -3  118.59    8.30
   1  -5  -3  131.69   15.00
   1  -5  -3  132.19    8.00
  -1   5   3  117.99    9.90
   0  -5  -3 1061.49   34.20
   0  -5  -3  976.90   31.10
   0   5   3 1009.50   35.10
   0   5   3 1000.00   38.20
  -1  -5  -3   40.20    7.10
  -1  -5  -3   64.09    6.80
  -1  -5  -3   44.70    7.70
   1   5   3   44.50    7.20
   1   5   3   44.40    7.60
  -2  -5  -3  205.18   14.90
  -2  -5  -3  225.88   15.00
  -2  -5  -3  222.68   14.80
   2   5   3  218.08   14.80
   2   5   3  201.98   15.10
  -3  -5  -3  452.15   22.90
  -3  -5  -3  455.65   24.20
   3   5   3  505.55   26.40
   3   5   3  435.56   23.50
  -4  -5  -3  486.85   27.50
  -4  -5  -3  528.05   25.20
   4   5   3  529.25   27.50
   4   5   3  491.25   28.50
  -5  -5  -3    4.80    4.60
   5   5   3    2.80    6.00
   5   5   3    4.40    3.60
  -6  -5  -3    3.80    4.90
   6   5   3    0.70    3.30
   6   5   3    5.40    4.80
   6   5   3   10.60    6.20
  -7  -5  -3  576.64   37.60
   7   5   3  641.84   37.10
   7   5   3  633.24   39.20
   7   5   3  549.65   24.80
  -8  -5  -3   46.30   12.30
   8   5   3   25.10   11.50
   8   5   3   33.00   11.60
  -9  -5  -3   28.10   11.40
   9   5   3   21.00    9.90
   9   5   3   24.50   11.90
  11  -6  -3   10.60    8.10
  10  -6  -3   26.30    9.70
 -10   6   3   17.40    7.60
   9  -6  -3  455.25   20.40
   9  -6  -3  475.35   32.40
  -9   6   3  473.95   30.70
   8  -6  -3  276.67   16.30
   8  -6  -3  256.67   22.00
  -8   6   3  256.07   20.10
   7  -6  -3    3.90    3.90
   7  -6  -3   12.80    4.90
  -7   6   3    8.00    4.60
   6  -6  -3   61.59    9.20
   6  -6  -3   43.20    9.00
  -6   6   3   39.10    7.90
   5  -6  -3  723.63   30.10
   5  -6  -3  693.23   31.70
  -5   6   3  659.33   33.40
   4  -6  -3  334.87   19.40
   4  -6  -3  330.27   16.80
   4  -6  -3  333.37   19.40
   3  -6  -3   34.10    6.90
   3  -6  -3   42.10    6.10
  -3   6   3   32.80    6.70
   2  -6  -3   25.40    6.00
   2  -6  -3   22.30    3.70
   2  -6  -3   20.90    4.10
  -2   6   3   13.80    4.60
   1  -6  -3  614.24   27.90
   1  -6  -3  587.44   22.40
   1  -6  -3  607.64   22.60
  -1   6   3  602.34   25.50
   0  -6  -3  782.52   29.50
   0  -6  -3  775.02   32.70
   0  -6  -3  800.92   28.30
   0   6   3  788.82   30.80
   0   6   3  818.52   30.00
  -1  -6  -3  171.08   11.90
  -1  -6  -3  155.38   13.40
   1   6   3  166.28   12.70
   1   6   3  170.48   12.90
  -2  -6  -3   29.20    7.10
  -2  -6  -3   37.20    7.60
  -2  -6  -3   42.30    8.00
   2   6   3   39.70    7.60
   2   6   3   26.90    6.10
  -3  -6  -3   83.69   10.60
  -3  -6  -3   84.49   10.50
   3   6   3   89.79   11.40
   3   6   3   88.29   10.60
  -4  -6  -3  136.59   12.70
  -4  -6  -3  153.38   14.80
   4   6   3  144.79   14.20
   4   6   3  108.19   13.90
  -5  -6  -3   41.50   11.80
   5   6   3   49.90   11.30
   5   6   3   33.00    8.00
  -6  -6  -3   81.59   15.20
   6   6   3   66.59   13.00
   6   6   3   60.89    9.60
   6   6   3   80.89   15.40
  -7  -6  -3    6.00    6.10
   7   6   3   14.80    6.30
   7   6   3    2.70    7.00
  -8  -6  -3   33.60   12.10
   8   6   3   37.10   17.10
   8   6   3   45.00   12.60
  11  -7  -3  131.69   20.90
 -11   7   3  138.29   22.50
  10  -7  -3   25.30    9.10
 -10   7   3    8.90    6.80
   9  -7  -3   81.49   15.10
   9  -7  -3  110.09   11.10
  -9   7   3  159.48   17.40
   8  -7  -3  884.71   44.20
   8  -7  -3  876.71   34.80
  -8   7   3  876.91   41.50
   7  -7  -3   59.79    9.50
   7  -7  -3   49.30   12.00
  -7   7   3   62.39   11.10
   6  -7  -3  107.99   11.30
   6  -7  -3   99.59   12.20
  -6   7   3  112.29   11.70
   5  -7  -3  638.14   30.70
   5  -7  -3  616.54   29.20
   4  -7  -3 1779.02   53.39
   4  -7  -3 1745.63   57.99
   3  -7  -3   93.59    8.40
   3  -7  -3   78.69    9.70
   3  -7  -3   77.59    6.90
  -3   7   3   86.89    9.70
   2  -7  -3  204.68   16.00
   2  -7  -3  193.78   12.10
   2  -7  -3  192.48   10.20
  -2   7   3  195.28   14.10
   1  -7  -3  838.72   29.20
   1  -7  -3  810.72   29.70
   1  -7  -3  837.52   35.80
  -1   7   3  833.32   32.60
   0  -7  -3 2474.85   69.89
   0  -7  -3 2467.95   75.59
   0  -7  -3 2486.55   68.79
   0   7   3 2341.37   82.19
   0   7   3 2510.35   71.39
  -1  -7  -3  143.59   13.40
  -1  -7  -3  143.19   12.20
  -1  -7  -3  154.88   12.30
   1   7   3  152.58   12.70
   1   7   3  154.78   12.80
  -2  -7  -3  207.08   15.50
  -2  -7  -3  194.78   16.10
   2   7   3  206.98   16.20
   2   7   3  204.68   15.70
  -3  -7  -3  808.52   36.40
  -3  -7  -3  888.41   37.80
   3   7   3  840.52   35.70
   3   7   3  700.03   44.50
  -4  -7  -3  460.45   27.70
  -4  -7  -3  427.16   25.20
   4   7   3  448.86   26.20
   4   7   3  403.86   27.70
  -5  -7  -3    5.90    6.00
   5   7   3    4.20    5.90
   5   7   3    4.70    3.80
   5   7   3    9.30    4.90
  -6  -7  -3   10.00    7.50
   6   7   3    7.00    9.00
   6   7   3    7.80    5.60
   6   7   3   18.10    8.30
  -7  -7  -3  194.18   22.50
   7   7   3  137.09   25.00
   7   7   3  186.58   17.00
   7   7   3  182.28   20.50
  -8  -7  -3   23.90   10.10
   8   7   3    6.30    7.50
  11  -8  -3   28.00   11.60
 -11   8   3    9.50   10.10
  10  -8  -3  170.08   20.70
 -10   8   3  165.98   19.90
   9  -8  -3   39.20    8.20
   9  -8  -3   56.39   12.80
  -9   8   3   35.40    9.50
   8  -8  -3   40.30   10.30
   8  -8  -3   33.60    7.80
  -8   8   3   41.40    9.10
   7  -8  -3    3.60    3.80
   7  -8  -3   -7.10    3.50
  -7   8   3    7.50    4.40
   6  -8  -3   -0.40    2.60
   6  -8  -3   -0.10    3.10
  -6   8   3   -2.50    2.50
   5  -8  -3  611.74   30.40
   5  -8  -3  589.44   27.20
   5  -8  -3  600.54   30.40
   4  -8  -3    6.10    3.80
   4  -8  -3    6.90    4.20
  -4   8   3    2.70    4.20
   3  -8  -3   95.89    9.20
   3  -8  -3  106.39   11.90
  -3   8   3   85.89   10.40
   2  -8  -3    4.60    2.30
   2  -8  -3    0.00    2.50
   2  -8  -3    8.50    3.30
  -2   8   3    2.50    3.10
   1  -8  -3    4.00    3.10
   1  -8  -3    8.70    3.30
   1  -8  -3   -0.40    1.90
  -1   8   3    5.40    3.20
   0  -8  -3  153.48   14.60
   0  -8  -3  153.08   12.60
   0  -8  -3  153.28   12.10
   0   8   3  137.39   12.30
  -1  -8  -3  374.56   21.90
  -1  -8  -3  416.46   25.60
  -1  -8  -3  427.26   22.50
   1   8   3  382.56   22.20
   1   8   3  398.86   21.80
  -2  -8  -3   96.89   19.90
  -2  -8  -3  104.59   11.90
  -2  -8  -3  138.69   14.20
   2   8   3  114.69   11.80
   2   8   3  124.49   13.00
  -3  -8  -3   61.69   10.90
  -3  -8  -3   49.10   10.30
   3   8   3   63.09   10.90
   3   8   3   59.79   11.40
  -4  -8  -3  331.87   29.00
   4   8   3  319.57   22.00
   4   8   3  337.87   28.20
  -5  -8  -3    8.00    5.00
   5   8   3   13.40    5.50
   5   8   3   11.80    5.20
  -6  -8  -3   -4.00    4.70
   6   8   3    1.70    5.70
   6   8   3   -5.80    4.60
  -7  -8  -3    4.30    6.50
   7   8   3    6.30    6.50
   7   8   3   -7.20    6.80
  10  -9  -3   49.99   13.60
 -10   9   3   55.19   13.80
   9  -9  -3   72.39   14.70
  -9   9   3   80.69   14.30
   8  -9  -3  148.79   17.70
   8  -9  -3  119.19   13.20
  -8   9   3  128.79   15.60
   7  -9  -3   16.50    7.20
   7  -9  -3   18.60    6.80
  -7   9   3   36.10    9.00
   6  -9  -3   57.69   11.30
  -6   9   3   49.10    9.50
   5  -9  -3    6.70    4.50
   5  -9  -3   10.40    4.90
  -5   9   3    4.50    3.90
   4  -9  -3   11.30    5.40
   4  -9  -3   13.90    4.40
  -4   9   3   12.10    5.40
   3  -9  -3   25.40    7.20
   3  -9  -3   37.60    7.40
  -3   9   3   34.00    7.50
   2  -9  -3  173.78   13.40
   2  -9  -3  200.88   17.70
   2  -9  -3  188.98   12.30
  -2   9   3  195.08   15.30
   1  -9  -3    7.20    3.80
   1  -9  -3   15.70    5.90
   1  -9  -3    6.90    3.80
  -1   9   3    6.30    4.10
   0  -9  -3   -2.60    1.70
   0  -9  -3    2.90    2.70
   0   9   3    4.60    3.50
  -1  -9  -3   63.89   13.70
  -1  -9  -3   55.59    9.50
  -1  -9  -3   70.19   11.40
   1   9   3   52.59    9.40
  -2  -9  -3    8.50    5.50
  -2  -9  -3    8.40    4.10
   2   9   3   11.30    5.30
  -3  -9  -3  191.08   17.50
  -3  -9  -3  155.78   17.20
   3   9   3  190.58   15.90
  -4  -9  -3  189.78   18.20
   4   9   3  139.49   23.30
  -5  -9  -3   -4.40    4.90
   5   9   3    5.60    5.10
  -6  -9  -3    6.20    7.40
   6   9   3    6.80    8.20
   6   9   3    3.80    6.20
  10 -10  -3   71.29   13.80
 -10  10   3   78.99   17.20
   9 -10  -3  124.69   24.50
  -9  10   3  131.99   17.00
   8 -10  -3   73.69   15.40
   8 -10  -3   82.79   13.00
  -8  10   3   82.69   14.50
   7 -10  -3   36.80    9.70
   7 -10  -3   49.50    9.70
  -7  10   3   46.90    9.80
   6 -10  -3   12.10    5.20
   5 -10  -3   -2.80    2.80
   5 -10  -3   -7.00    3.60
  -5  10   3   -2.40    3.10
   4 -10  -3    5.90    3.70
   4 -10  -3   -7.10    3.10
  -4  10   3    3.30    3.70
   3 -10  -3  185.28   18.20
   3 -10  -3  197.88   15.00
  -3  10   3  183.68   16.00
   2 -10  -3  123.09   12.00
   2 -10  -3  114.59   14.50
   2 -10  -3  127.89    9.10
  -2  10   3  142.79   13.60
   1 -10  -3  207.28   16.10
   1 -10  -3  208.48   19.40
   1 -10  -3  215.78   14.30
  -1  10   3  187.48   15.50
   0 -10  -3   27.10    6.80
   0 -10  -3   21.60    7.10
   0 -10  -3   14.70    6.00
   0  10   3   23.80    6.80
  -1 -10  -3   12.50    6.20
  -1 -10  -3   18.60    6.70
  -1 -10  -3   17.00    6.30
   1  10   3   25.60    6.50
  -2 -10  -3   26.50    6.90
  -2 -10  -3   18.30    7.90
   2  10   3   23.40    6.90
  -3 -10  -3  117.49   15.00
   3  10   3  147.19   14.40
  -4 -10  -3  153.68   18.60
   4  10   3  192.08   19.40
   4  10   3  191.88   17.90
  -5 -10  -3   44.30   11.20
   5  10   3   22.40    8.10
   5  10   3   12.80    7.50
  -6 -10  -3   48.60   12.50
   6  10   3   73.79   14.20
   6  10   3   56.89   12.10
   9 -11  -3  154.68   20.20
  -9  11   3  147.19   17.90
  -9  11   3  168.88   19.60
  -8  11   3  161.08   18.00
   7 -11  -3   51.59   10.80
  -7  11   3   28.80    9.70
  -7  11   3   44.10   10.00
   6 -11  -3   58.79   11.70
  -6  11   3   33.00    9.40
   5 -11  -3  342.67   26.30
   5 -11  -3  325.67   22.10
  -5  11   3  320.07   23.60
   4 -11  -3   81.39   14.50
   4 -11  -3   63.59   10.80
  -4  11   3   82.39   13.40
   3 -11  -3  142.39   13.30
   3 -11  -3   91.19   15.20
  -3  11   3  107.09   12.90
   2 -11  -3   57.39   12.50
   2 -11  -3   54.79    6.20
   2 -11  -3   69.39   11.20
  -2  11   3   64.99   11.10
   1 -11  -3   64.59   10.70
   1 -11  -3   59.09   12.60
   1 -11  -3   69.69    9.20
  -1  11   3   85.79   11.00
   0 -11  -3  283.97   19.50
   0 -11  -3  264.37   23.70
   0 -11  -3  251.87   19.70
   0  11   3  265.07   18.70
  -1 -11  -3  213.48   21.40
  -1 -11  -3  219.88   18.90
   1  11   3  231.08   17.00
  -2 -11  -3   19.90    7.70
   2  11   3   12.60    5.20
  -3 -11  -3   30.30    8.60
   3  11   3   22.10    7.40
   3  11   3   33.70    7.90
  -4 -11  -3  186.08   20.30
   4  11   3  186.48   17.30
   4  11   3  179.68   20.60
  -5 -11  -3   36.20   10.70
   5  11   3   35.00   10.50
   5  11   3   20.30    9.80
  -8  12   3  102.79   15.70
   7 -12  -3   31.40   10.10
  -7  12   3   25.30    9.80
  -7  12   3   25.30    7.40
   6 -12  -3   70.49   14.00
  -6  12   3   70.19   13.50
   5 -12  -3    9.90    6.50
   5 -12  -3   11.10    5.80
  -5  12   3   13.70    5.90
   4 -12  -3   90.99   15.90
   4 -12  -3   56.39   10.80
  -4  12   3   72.09   12.80
   3 -12  -3   54.09   14.10
   3 -12  -3   75.39   12.00
  -3  12   3   76.59   11.90
   2 -12  -3   34.50    5.10
   2 -12  -3   20.20    8.70
   2 -12  -3   37.00    8.10
  -2  12   3   19.50    6.70
   1 -12  -3    1.20    4.20
   1 -12  -3   -0.70    3.40
   1 -12  -3   -5.60    4.00
  -1  12   3   15.90    6.10
   0 -12  -3  195.38   20.80
   0 -12  -3  184.48   17.70
   0 -12  -3  200.28   18.20
   0  12   3  167.18   15.30
  -1 -12  -3  143.19   16.50
   1  12   3  120.39   13.50
  -2 -12  -3   60.89   12.70
  -3 -12  -3   22.10    9.20
   3  12   3   29.00    9.00
   3  12   3   13.30    7.00
  -4 -12  -3   14.80    9.40
   4  12   3    7.20    7.80
  -7  13   3   43.30   10.50
  -7  13   3   11.30    9.00
  -6  13   3   53.89   11.70
   5 -13  -3   -9.90    5.20
   5 -13  -3    4.20    5.50
  -5  13   3   -6.60    6.50
   4 -13  -3   65.89   14.30
   4 -13  -3   45.70   10.10
  -4  13   3   59.89   11.40
   3 -13  -3  105.29   15.10
   3 -13  -3  104.59   19.10
  -3  13   3  110.39   15.70
   2 -13  -3   34.00    8.00
   2 -13  -3   26.40   12.50
  -2  13   3   49.80   10.20
   1 -13  -3   -4.00    4.80
   1 -13  -3   -0.80    4.00
   1 -13  -3    5.80    6.10
  -1  13   3    4.30    5.00
   0 -13  -3   -1.40    5.30
   0  13   3    0.40    5.20
  -1 -13  -3   14.10    8.30
  -2 -13  -3   25.80    8.60
   5 -14  -3  255.07   23.30
  -5  14   3  225.18   21.10
   4 -14  -3   17.70    9.20
  -4  14   3   18.30    8.00
   3 -14  -3   44.00   10.30
   2 -14  -3   -5.80    6.80
   1 -14  -3   -1.10    6.50
   1 -14  -3    1.80    4.70
   0 -14  -3   84.39   15.20
   0  14   3   67.29   16.00
   1  15  -4   13.70    8.40
  -1 -15   4   16.70    9.30
  -1 -15   4   11.80    6.50
   0  15  -4    2.60    7.20
   0 -15   4   -1.30    3.70
   0 -15   4   -0.60    7.00
  -1  15  -4  195.88   23.80
   1 -15   4  166.98   25.30
   1 -15   4  163.48   12.30
   1 -15   4  136.69   12.00
  -2  15  -4   -0.80    6.20
   2 -15   4   -2.10    7.10
  -3  15  -4   39.90   11.60
   3 -15   4   68.49   14.80
   3  14  -4   43.30   12.00
  -3 -14   4   52.29   13.50
   2  14  -4  215.38   24.50
  -2 -14   4  236.68   23.80
   1  14  -4   19.70    9.60
  -1 -14   4   27.20    8.90
  -1 -14   4   24.60    7.20
   0  14  -4    0.80    7.00
   0 -14   4   -1.20    8.20
   0 -14   4    9.50    6.40
   0 -14   4    4.30    3.60
   1 -14   4   31.10   10.20
   1 -14   4   27.70    8.70
  -2  14  -4    2.70    7.80
   2 -14   4    4.50   11.10
  -3  14  -4   66.09   14.80
   3 -14   4   67.29   14.40
  -4  14  -4   40.00   11.40
   4 -14   4   45.80   11.30
  -5  14  -4  -15.80    7.90
   5 -14   4    6.40    8.60
   5  13  -4    0.10    5.70
  -5 -13   4    9.30    7.10
   4  13  -4   36.80   12.00
  -4 -13   4   29.30   10.00
  -3 -13   4    2.50    5.60
   2  13  -4    7.30    5.90
  -2 -13   4   11.20    7.00
   1  13  -4   42.60   12.80
  -1 -13   4   96.99   17.30
  -1 -13   4   83.79   13.80
   0  13  -4    2.80    5.00
   0 -13   4   -9.00    4.00
   0 -13   4   -2.00    5.10
   0 -13   4    7.60    3.30
  -1  13  -4   16.00    7.70
   1 -13   4   11.20    4.10
   1 -13   4    3.80    4.50
   1 -13   4    1.60    5.70
  -2  13  -4   52.59   11.20
   2 -13   4   66.79   10.80
   2 -13   4   49.00    6.10
   2 -13   4   58.09   13.90
  -3  13  -4   66.19   13.20
   3 -13   4  106.09   18.70
  -4  13  -4   26.40    9.30
   4 -13   4   17.80    7.90
  -5  13  -4   17.40    6.90
   5 -13   4  -12.60    5.10
  -6  13  -4   15.20    6.70
   6 -13   4    9.00    6.90
   6  12  -4    0.00    6.70
  -6 -12   4   -6.20    6.80
   5  12  -4   21.10    9.20
  -5 -12   4   42.40   12.20
   4  12  -4   70.49   13.60
  -4 -12   4   89.59   17.30
   3  12  -4    8.30    6.40
  -3 -12   4   -0.60    6.20
   2  12  -4   27.70    9.20
   1  12  -4   68.69   14.20
  -1 -12   4   63.89   10.90
  -1 -12   4   78.19   14.60
   0  12  -4   36.20    9.90
   0 -12   4   42.10    8.40
   0 -12   4   38.60   10.10
   0 -12   4   42.50    8.60
  -1  12  -4  237.28   22.00
   1 -12   4  196.38   20.50
   1 -12   4  200.98   14.30
   1 -12   4  215.38   14.60
  -2  12  -4    2.50    5.20
   2 -12   4    2.00    3.00
   2 -12   4    1.10    2.20
   2 -12   4   -3.00    3.40
  -3  12  -4    1.50    5.00
   3 -12   4   -2.80    4.20
  -4  12  -4   33.60    9.50
   4 -12   4   40.10   10.70
   4 -12   4   48.90    8.10
  -5  12  -4   90.79   14.90
   5 -12   4   85.89   11.40
   5 -12   4  100.49   17.60
  -6  12  -4   43.00    9.80
   6 -12   4   37.10    9.30
   6 -12   4   33.10   10.10
   7 -12   4   85.09   14.70
   7  11  -4   26.20   11.10
  -7 -11   4   31.30    9.90
   6  11  -4   17.30    8.30
  -6 -11   4   20.70    8.30
   5  11  -4  301.57   25.70
  -5 -11   4  327.27   28.70
   4  11  -4   73.09   14.50
  -4 -11   4   59.79   13.30
   3  11  -4  133.99   17.10
  -3 -11   4  135.79   16.70
   2  11  -4    2.50    4.30
  -2 -11   4    2.70    4.10
   1  11  -4   -1.20    3.80
  -1 -11   4    6.10    5.90
  -1 -11   4    3.50    4.90
   0  11  -4  141.39   16.10
   0 -11   4  124.49   12.30
   0 -11   4  140.49   12.30
   0 -11   4  124.19   15.70
  -1  11  -4  197.48   18.70
   1 -11   4  165.38   17.70
   1 -11   4  208.18   15.20
   1 -11   4  186.08   13.40
  -2  11  -4    1.90    3.90
   2 -11   4    2.90    4.50
   2 -11   4   -2.60    1.90
  -3  11  -4   85.89   13.50
   3 -11   4  100.69   16.60
   3 -11   4   97.49    7.70
   3 -11   4  105.89    9.30
   3 -11   4  111.19    7.70
  -4  11  -4    4.20    3.90
   4 -11   4    9.40    4.30
   4 -11   4   -2.40    4.10
  -5  11  -4  177.08   18.40
   5 -11   4  190.68   15.60
   5 -11   4  192.18   21.50
  -6  11  -4    8.60    5.90
   6 -11   4   -3.90    4.60
   6 -11   4    7.00    6.10
   7 -11   4   45.90   11.10
  -8  11  -4   21.40   10.30
   8 -11   4    9.80    9.00
   8  10  -4   14.00    6.80
  -8 -10   4   20.50   10.20
   7  10  -4  135.59   17.60
  -7 -10   4  159.78   20.80
   6  10  -4   72.99   13.50
  -6 -10   4   86.99   17.40
   5  10  -4   27.40    8.10
  -5 -10   4   56.69   13.00
   4  10  -4    1.80    4.80
  -4 -10   4    8.80    5.20
   3  10  -4   26.30    8.20
  -3 -10   4   25.30    7.40
   2  10  -4  310.57   23.80
  -2 -10   4  304.17   20.80
  -2 -10   4  311.17   23.90
  -1 -10   4   26.80    6.80
  -1 -10   4   42.20   11.30
   0  10  -4   67.59   11.60
   0 -10   4   85.39    9.50
   0 -10   4  103.49   12.90
   0 -10   4   94.19   10.00
  -1  10  -4    7.10    4.60
   1 -10   4    4.40    3.00
   1 -10   4    6.70    3.20
   1 -10   4    9.70    5.20
  -2  10  -4    2.00    3.90
   2 -10   4    1.60    5.50
   2 -10   4   -3.70    2.10
  -3  10  -4    7.40    5.20
   3 -10   4    8.50    3.00
   3 -10   4   11.60    4.00
   3 -10   4   16.40    6.20
   3 -10   4    3.50    2.80
  -4  10  -4   25.10    7.00
   4 -10   4   32.50    8.90
   4 -10   4   29.30    4.60
   4 -10   4   43.50    8.30
   4 -10   4   34.30    4.50
  -5  10  -4   80.29   11.90
   5 -10   4   84.49   15.90
   5 -10   4   88.79   10.90
  -6  10  -4   42.80    8.70
   6 -10   4   35.80   10.80
   6 -10   4   29.60   10.60
  -7  10  -4  167.28   21.30
   7 -10   4  188.68   19.20
  -8  10  -4    5.80    7.10
   8 -10   4   23.60    9.20
   8   9  -4   -2.50    6.40
  -8  -9   4  -10.90    4.30
   7   9  -4   99.99   16.10
   7   9  -4   94.79   21.60
  -7  -9   4   90.59   17.60
   6   9  -4   73.29   15.70
   6   9  -4   85.09   14.30
  -6  -9   4   71.79   14.90
   5   9  -4   66.09   12.30
   5   9  -4   67.09   10.80
  -5  -9   4   81.59   14.90
   4   9  -4  103.29   12.50
   4   9  -4   76.89   18.60
  -4  -9   4   72.59   13.30
   3   9  -4  441.76   25.80
   3   9  -4  433.46   27.60
  -3  -9   4  432.96   26.20
  -3  -9   4  435.66   28.20
   2   9  -4  461.85   25.00
   2   9  -4  492.35   29.10
  -2  -9   4  492.55   29.40
  -2  -9   4  452.95   25.20
   1   9  -4 1063.69   40.30
   1   9  -4 1094.59   45.70
  -1  -9   4 1100.59   46.00
  -1  -9   4 1098.59   40.60
   0   9  -4 1001.00   42.40
   0  -9   4 1008.70   42.90
   0  -9   4  951.20   36.40
   0  -9   4  930.11   35.50
  -1   9  -4 2793.72   86.49
   1  -9   4 2904.71   78.39
   1  -9   4 2858.01   77.49
   1  -9   4 2839.52   88.39
  -2   9  -4    7.00    3.90
   2  -9   4   10.20    3.70
   2  -9   4   11.10    2.90
   2  -9   4    9.60    3.30
   2  -9   4   11.70    5.30
  -3   9  -4  184.08   15.80
   3  -9   4  175.48   12.00
   3  -9   4  167.18   17.10
   3  -9   4  171.68   11.00
  -4   9  -4   25.00    6.90
   4  -9   4   22.20    6.00
   4  -9   4   16.90    6.40
   4  -9   4   24.50    4.30
   4  -9   4   24.40    7.50
  -5   9  -4   13.70    4.70
   5  -9   4    3.90    2.20
   5  -9   4    0.80    2.10
   5  -9   4    5.40    4.10
   5  -9   4    7.20    5.10
   6  -9   4    9.90    3.20
   6  -9   4    7.20    5.10
   6  -9   4   19.00    4.10
  -7   9  -4    5.10    5.30
   7  -9   4    7.80    3.00
   7  -9   4   12.70    6.60
  -8   9  -4    5.30    8.00
   8  -9   4    0.40    5.70
   8  -9   4    2.90    2.60
   8  -9   4    7.20    3.10
  -9   9  -4   -3.30    6.60
   9  -9   4  -12.20    6.20
   9  -9   4    6.70    3.40
   9  -9   4    0.40    2.70
   9   8  -4   51.09   13.00
   9   8  -4   78.59   19.40
   9   8  -4   54.39   12.00
  -9  -8   4   67.49   17.50
   8   8  -4    3.10    7.30
  -8  -8   4    3.80    6.50
   7   8  -4   54.59   12.00
   7   8  -4   51.89   12.00
   7   8  -4   65.29    9.50
  -7  -8   4   82.49   16.70
   6   8  -4   17.00    6.10
   6   8  -4   13.30    4.50
   6   8  -4   36.10   11.30
  -6  -8   4   19.20    8.40
   5   8  -4  537.95   30.00
   5   8  -4  523.35   19.30
   5   8  -4  524.55   30.80
  -5  -8   4  510.45   32.30
   4   8  -4  145.59   14.60
   4   8  -4  141.69   15.00
  -4  -8   4  143.79   16.10
   3   8  -4   12.50    4.50
   3   8  -4   13.90    5.40
  -3  -8   4   29.00    6.60
  -3  -8   4   17.80    6.80
   2   8  -4 1639.04   58.19
   2   8  -4 1600.54   54.09
  -2  -8   4 1644.84   58.49
   1   8  -4  601.34   30.40
   1   8  -4  597.74   26.80
  -1  -8   4  618.24   30.80
  -1  -8   4  622.24   27.20
   0   8  -4 1216.88   45.60
   0  -8   4 1168.78   41.00
   0  -8   4 1112.49   45.20
   0  -8   4 1202.78   40.90
  -1   8  -4   32.40    7.70
   1  -8   4   41.80    8.20
   1  -8   4   47.00    6.30
   1  -8   4   46.00    6.20
  -2   8  -4 2075.19   65.39
   2  -8   4 2000.90   67.69
   2  -8   4 2041.10   57.39
   2  -8   4 2018.90   54.79
   2  -8   4 2049.49   57.89
  -3   8  -4   86.09   10.50
   3  -8   4   97.19    8.90
   3  -8   4   68.39   11.60
   3  -8   4   99.59    8.20
   3  -8   4   95.49    8.20
  -4   8  -4   28.70    6.20
   4  -8   4   36.70    7.20
   4  -8   4   27.40    5.10
   4  -8   4   35.00    5.60
   4  -8   4   30.40    7.60
  -5   8  -4    7.70    4.40
   5  -8   4   16.80    5.50
   5  -8   4   15.80    7.30
   5  -8   4   13.90    3.90
   5  -8   4   11.10    3.70
  -6   8  -4  140.29   12.60
   6  -8   4  154.28   15.10
   6  -8   4  135.29   10.50
  -7   8  -4  172.78   20.70
   7  -8   4  155.18   12.10
   7  -8   4  184.18   18.40
  -8   8  -4   38.90   11.30
   8  -8   4   44.00   11.50
   8  -8   4   30.00    6.50
  -9   8  -4    8.50    7.40
   9  -8   4   13.30    7.10
   9  -8   4   10.60    4.10
  10   7  -4   62.59   17.30
  10   7  -4   61.69   13.10
 -10  -7   4   43.50   13.00
   9   7  -4  130.59   15.00
   9   7  -4  110.39   17.70
   9   7  -4  118.79   13.90
  -9  -7   4  114.49   20.90
   8   7  -4  172.28   20.00
   8   7  -4  140.69   14.30
   8   7  -4  153.98   15.90
  -8  -7   4  156.18   20.30
   7   7  -4   78.69   12.30
   7   7  -4   88.39   16.00
   7   7  -4   88.99   10.30
  -7  -7   4  120.69   18.80
   6   7  -4   13.90    7.10
   6   7  -4   14.60    6.50
   6   7  -4    7.50    4.80
  -6  -7   4    5.90    5.60
   5   7  -4   35.90    8.50
   5   7  -4   43.60    5.70
   5   7  -4   36.10    8.00
  -5  -7   4   61.89   11.60
   4   7  -4  274.87   19.30
   4   7  -4  244.78   18.50
  -4  -7   4  283.87   21.00
   3   7  -4   84.49    9.70
   3   7  -4   67.79   11.10
  -3  -7   4   75.99    9.20
  -3  -7   4   94.09   11.00
   2   7  -4  211.88   16.30
   2   7  -4  192.38   14.20
  -2  -7   4  228.28   17.00
  -2  -7   4  197.18   14.50
   1   7  -4  399.46   20.20
   1   7  -4  371.36   22.10
  -1  -7   4  388.36   22.30
  -1  -7   4  414.96   20.50
   0   7  -4    5.20    3.00
   0  -7   4    1.20    1.50
   0  -7   4   -2.70    1.70
   0  -7   4    2.70    2.40
  -1   7  -4  198.58   14.80
   1  -7   4  189.98   15.30
   1  -7   4  182.48    8.70
   1  -7   4  197.48   12.40
   1  -7   4  197.18   12.20
  -2   7  -4 2132.89   64.39
   2  -7   4 2077.49   67.39
   2  -7   4 2135.89   59.39
   2  -7   4 2149.78   57.19
   2  -7   4 2078.29   58.49
  -3   7  -4   34.40    6.80
   3  -7   4   27.10    5.20
   3  -7   4   31.80    7.50
   3  -7   4   39.80    6.70
   3  -7   4   34.30    5.80
  -4   7  -4  260.97   15.80
   4  -7   4  236.18   19.30
   4  -7   4  214.28   13.30
   4  -7   4  238.08   16.10
  -5   7  -4  828.62   30.70
   5  -7   4  849.91   31.30
   5  -7   4  834.32   41.50
   5  -7   4  831.72   36.40
  -6   7  -4  291.77   14.70
  -6   7  -4  257.47   23.20
   6  -7   4  275.97   16.70
   6  -7   4  261.87   20.20
  -7   7  -4   15.90    8.30
   7  -7   4    8.80    6.20
   7  -7   4   19.10    5.50
  -8   7  -4   99.79   17.50
   8  -7   4  118.09   18.50
   8  -7   4  100.29   11.20
  -9   7  -4   45.80   13.60
   9  -7   4   22.20    6.20
   9  -7   4   11.00    8.30
  10   6  -4   55.89   13.80
  10   6  -4   61.49   13.10
 -10  -6   4   76.19   15.90
   9   6  -4  136.29   15.80
   9   6  -4  146.29   14.80
   9   6  -4  154.78   19.80
  -9  -6   4   79.59   16.40
   8   6  -4   -0.20    4.60
   8   6  -4   -0.30    5.60
   8   6  -4  -10.50    3.80
  -8  -6   4    8.00    6.40
   7   6  -4   10.20    4.40
   7   6  -4   14.20    4.80
  -7  -6   4    4.40    5.10
   6   6  -4   15.00    7.70
   6   6  -4    3.70    4.60
   6   6  -4   14.30    4.10
  -6  -6   4   19.20    7.80
   5   6  -4  964.50   41.40
   5   6  -4  959.40   38.70
   5   6  -4  922.11   31.30
  -5  -6   4  928.11   42.20
   4   6  -4  306.97   19.40
   4   6  -4  292.37   19.50
   4   6  -4  308.27   13.00
  -4  -6   4  332.87   21.50
   3   6  -4   44.90    8.50
   3   6  -4   16.10    3.90
  -3  -6   4   27.90    6.60
   2   6  -4  636.94   27.00
   2   6  -4  618.34   27.80
  -2  -6   4  601.54   26.50
  -2  -6   4  591.14   27.90
   1   6  -4   52.69    7.80
  -1  -6   4   64.89    8.20
   0   6  -4  215.78   14.50
   0  -6   4  203.98   12.80
   0  -6   4  202.48   12.40
   0  -6   4  207.38   14.60
   1  -6   4  325.57   12.70
   1  -6   4  317.27   15.60
   1  -6   4  315.67   18.70
   1  -6   4  308.67   15.80
  -2   6  -4 2200.18   63.59
   2  -6   4 2136.49   67.09
   2  -6   4 2251.57   60.79
   2  -6   4 2217.68   59.29
   2  -6   4 2147.39   60.49
  -3   6  -4    0.00    2.10
   3  -6   4   -1.10    2.70
   3  -6   4    0.60    2.10
   3  -6   4    0.50    1.80
  -4   6  -4 2052.39   58.09
   4  -6   4 2059.19   62.99
   4  -6   4 2019.10   58.59
   4  -6   4 2013.60   68.09
  -5   6  -4    9.50    3.50
   5  -6   4   11.40    3.70
   5  -6   4    4.20    4.10
  -6   6  -4  386.56   27.90
   6  -6   4  396.36   21.50
   6  -6   4  404.36   25.70
  -7   6  -4   21.10    8.10
   7  -6   4   21.40    5.60
   7  -6   4   23.10    6.80
  -8   6  -4  230.48   24.10
   8  -6   4  190.88   20.80
   8  -6   4  199.78   17.10
  -9   6  -4   -2.80    6.70
   9  -6   4   -0.60    3.20
 -10   6  -4   19.70   10.90
  10  -6   4   13.50    8.60
  10  -6   4   20.40    7.30
  10   5  -4    4.10    6.50
  10   5  -4   11.30    8.10
 -10  -5   4   -5.30    6.60
   9   5  -4   53.19   10.30
   9   5  -4   58.49   12.70
   9   5  -4   72.29   11.20
  -9  -5   4   68.19   14.10
   8   5  -4   50.19   10.50
   8   5  -4   53.69    9.80
   8   5  -4   62.29   12.20
  -8  -5   4   50.59   12.70
   7   5  -4  144.09   13.10
   7   5  -4  113.79   14.70
   7   5  -4  134.69   12.70
  -7  -5   4  137.19   16.30
   6   5  -4  591.94   25.90
   6   5  -4  605.54   28.10
   6   5  -4  594.44   32.20
  -6  -5   4  591.24   32.70
   5   5  -4  230.38   16.30
   5   5  -4  254.97   14.00
   5   5  -4  240.88   18.30
  -5  -5   4  235.38   18.50
   4   5  -4    3.50    2.80
   4   5  -4    4.80    2.20
   4   5  -4    2.50    2.50
  -4  -5   4    6.90    3.70
   3   5  -4  171.48   12.90
   3   5  -4  172.38   13.20
   3   5  -4  181.08    7.90
  -3  -5   4  179.18   13.80
   2   5  -4 2350.06   64.69
   2   5  -4 1999.70   71.39
  -2  -5   4 2123.89   67.89
  -2  -5   4 2335.07   64.19
   1   5  -4  283.47   15.30
  -1  -5   4  271.37   16.00
  -1  -5   4  280.87   15.10
   0   5  -4    5.50    1.50
   0   5  -4    4.90    2.60
   0  -5   4    5.40    2.70
   0  -5   4    7.10    1.60
   0  -5   4    2.10    1.90
   0  -5   4    5.30    2.60
  -1   5  -4  305.77   16.20
   1  -5   4  315.47   15.40
   1  -5   4  307.57   15.30
   1  -5   4  307.27   17.30
   1  -5   4  285.37   12.50
  -2   5  -4   35.90    5.80
   2  -5   4   43.20    5.20
   2  -5   4   42.30    8.00
   2  -5   4   46.30    5.70
  -3   5  -4  155.78   10.60
   3  -5   4  140.19   12.80
   3  -5   4  163.68   11.80
   3  -5   4  157.28   11.00
  -4   5  -4  874.01   29.50
   4  -5   4  916.81   36.20
   4  -5   4  904.71   38.60
   4  -5   4  886.31   32.70
  -5   5  -4   11.20    5.10
  -5   5  -4   14.30    3.00
   5  -5   4    8.40    4.20
   5  -5   4   13.20    4.20
  -6   5  -4  288.47   27.80
   6  -5   4  282.17   21.30
   6  -5   4  295.07   21.00
  -7   5  -4    5.10    5.10
   7  -5   4    3.70    3.40
   7  -5   4    0.00    3.90
  -8   5  -4  402.26   32.10
   8  -5   4  395.86   25.30
   8  -5   4  390.06   29.40
  -9   5  -4   -0.20    7.70
   9  -5   4    5.60    6.10
   9  -5   4   10.70    7.00
 -10   5  -4  269.97   28.90
  10  -5   4  281.97   23.60
  10  -5   4  267.17   27.70
  11   4  -4   -1.10    5.70
  11   4  -4    1.70    6.60
 -11  -4   4   10.00    7.60
  10   4  -4    9.60    6.70
  10   4  -4   16.40    7.20
 -10  -4   4   -1.20    7.40
   9   4  -4   16.60    6.00
   9   4  -4   21.10    9.30
   9   4  -4   16.00    8.00
  -9  -4   4   14.70    8.70
   8   4  -4  109.69   12.90
   8   4  -4  100.89   16.40
   8   4  -4   97.69   11.00
  -8  -4   4   77.09   14.50
   7   4  -4    9.00    4.10
   7   4  -4    4.70    4.60
   7   4  -4   10.60    4.30
  -7  -4   4   17.50    7.00
   6   4  -4   14.60    4.40
   6   4  -4   25.50    6.30
   6   4  -4   33.10    8.40
  -6  -4   4   19.60    7.10
   5   4  -4  296.97   17.60
   5   4  -4  299.87   16.00
  -5  -4   4  303.97   20.20
   4   4  -4   88.89    7.10
   4   4  -4   78.59    9.40
   4   4  -4   81.69    8.80
  -4  -4   4   82.39    9.40
   3   4  -4   50.69    4.40
   3   4  -4   57.89    7.20
  -3  -4   4   58.69    7.40
   2   4  -4  169.88   11.80
   2   4  -4  170.08   11.60
  -2  -4   4  189.88   12.20
  -2  -4   4  169.28    7.00
  -2  -4   4  161.98   11.30
  -2  -4   4  164.68    6.80
   1   4  -4 1771.32   52.39
   1   4  -4 1792.32   51.69
  -1  -4   4 1809.62   43.00
  -1  -4   4 1829.22   52.59
  -1  -4   4 1809.72   43.00
  -1  -4   4 1754.52   51.99
  -1  -4   4 1794.92   53.29
   0   4  -4 1685.03   49.90
   0  -4   4 1759.22   50.69
   0  -4   4 1718.13   49.30
   0  -4   4 1732.43   43.50
  -1   4  -4  117.99    9.00
   1  -4   4  136.99    9.50
   1  -4   4  127.89    8.00
   1  -4   4  114.49    9.70
  -2   4  -4 3007.60   77.19
   2  -4   4 2972.40   81.99
   2  -4   4 2979.80   77.69
   2  -4   4 2990.60   78.59
  -3   4  -4   18.50    3.80
   3  -4   4   15.60    4.00
   3  -4   4   14.10    4.50
   3  -4   4   20.80    5.30
  -4   4  -4   10.20    2.80
   4  -4   4   11.20    4.60
   4  -4   4    4.10    3.00
  -5   4  -4  912.41   28.70
  -5   4  -4  901.21   40.70
   5  -4   4  946.61   39.40
   5  -4   4  915.11   35.90
  -6   4  -4  138.79   15.80
   6  -4   4  133.19   12.90
   6  -4   4  105.49   13.60
  -7   4  -4   69.19   13.80
   7  -4   4   94.89   12.00
   7  -4   4   73.89   13.40
  -8   4  -4  152.88   19.80
   8  -4   4  179.48   20.20
   8  -4   4  152.38   16.10
  -9   4  -4  457.05   47.20
   9  -4   4  445.96   34.80
   9  -4   4  393.66   29.50
 -10   4  -4    1.10    6.20
  10  -4   4    4.40    6.70
  10  -4   4   -1.20    4.30
  11   3  -4   37.80   13.70
 -11  -3   4   60.89   15.40
  10   3  -4   27.10    9.30
  10   3  -4   29.50    9.50
 -10  -3   4   51.29   12.60
   9   3  -4  117.09   15.70
   9   3  -4  102.49   15.90
  -9  -3   4   85.49   15.70
   8   3  -4    1.60    3.70
   8   3  -4    4.30    4.00
   8   3  -4    6.20    4.20
  -8  -3   4   -4.30    3.10
   7   3  -4   48.40    9.10
   7   3  -4   48.60   10.90
   7   3  -4   43.00    8.90
  -7  -3   4   48.70   11.30
   6   3  -4   41.00    7.30
   6   3  -4   42.70    8.70
   6   3  -4   32.40    6.60
  -6  -3   4   47.60    9.70
   5   3  -4   40.00    7.20
   5   3  -4   31.90    5.80
   5   3  -4   35.10    7.50
  -5  -3   4   49.60    9.00
   4   3  -4  827.92   30.60
   4   3  -4  845.82   28.30
  -4  -3   4  852.51   33.00
   3   3  -4    1.30    1.80
   3   3  -4    5.20    1.90
   3   3  -4    2.80    1.60
  -3  -3   4    7.40    3.10
   2   3  -4  803.52   28.70
   2   3  -4  805.92   29.20
  -2  -3   4  841.72   28.60
  -2  -3   4  798.22   23.40
   1   3  -4 5291.47  132.19
  -1  -3   4 5499.55  131.59
  -1  -3   4 5613.34  132.69
  -1  -3   4 5494.95  125.59
  -1  -3   4 5483.85  132.69
   0   3  -4   31.00    5.20
   0  -3   4   26.00    3.30
   0  -3   4   18.90    3.60
   0  -3   4   19.50    3.80
  -1   3  -4 1022.90   32.30
   1  -3   4 1024.40   31.60
   1  -3   4 1068.09   34.20
   1  -3   4 1035.60   33.60
  -2   3  -4 1045.50   32.40
   2  -3   4 1073.49   36.70
   2  -3   4 1064.09   35.10
   2  -3   4 1104.99   35.60
  -3   3  -4 3187.98   79.89
   3  -3   4 3268.37   89.19
   3  -3   4 3237.08   86.89
   3  -3   4 3219.68   86.09
  -4   3  -4  115.59   11.70
  -4   3  -4  113.19    7.00
   4  -3   4  108.59   10.90
   4  -3   4  101.59    9.90
  -5   3  -4  123.89   13.30
   5  -3   4  108.69   11.40
   5  -3   4  132.39   13.40
  -6   3  -4   13.80    5.70
   6  -3   4   14.20    4.60
   6  -3   4    3.00    3.80
  -7   3  -4  361.96   27.50
   7  -3   4  385.76   24.90
   7  -3   4  355.66   26.50
  -8   3  -4  330.97   28.10
   8  -3   4  348.87   25.20
   8  -3   4  345.27   28.00
  -9   3  -4   -1.90    6.50
   9  -3   4   31.40    8.40
   9  -3   4    8.00    7.00
 -10   3  -4   18.20    8.80
  10  -3   4    2.80    8.20
  10  -3   4    9.30    5.90
  11   2  -4  140.09   26.70
  11   2  -4   81.89   19.00
 -11  -2   4  109.79   20.40
  10   2  -4    2.30    4.60
  10   2  -4   12.90    6.00
 -10  -2   4    6.80    7.50
   9   2  -4   39.40    9.80
   9   2  -4   40.10   10.50
   9   2  -4   50.39    6.90
  -9  -2   4   42.30   11.20
   8   2  -4   10.90    5.30
   8   2  -4   14.80    5.70
   8   2  -4   19.60    5.20
  -8  -2   4    8.00   10.80
   7   2  -4   23.80    6.80
   7   2  -4   40.60    6.80
   7   2  -4   38.80    9.30
  -7  -2   4   32.20    8.70
   6   2  -4    1.60    2.80
   6   2  -4   11.50    4.30
   6   2  -4    7.20    3.40
  -6  -2   4    1.70    3.90
   5   2  -4  201.48   14.60
   5   2  -4  183.18   12.20
   5   2  -4  180.88   12.40
  -5  -2   4  197.38   14.70
   4   2  -4    2.00    1.80
   4   2  -4    0.50    1.40
   4   2  -4    1.60    2.00
  -4  -2   4    2.80    2.60
   2   2  -4  332.47   16.10
   2   2  -4  356.16   16.10
  -2  -2   4  337.47   13.30
  -2  -2   4  344.67   14.80
   1   2  -4 4108.59  102.79
  -1  -2   4 4175.98  103.29
  -1  -2   4 4186.28   98.89
  -1  -2   4 4294.77  100.69
  -1  -2   4 4171.78  103.29
   0   2  -4    2.90    1.80
   0  -2   4   -0.10    0.90
   0  -2   4    1.10    1.50
   0  -2   4    5.30    1.90
  -1   2  -4  427.26   17.00
   1  -2   4  412.36   17.50
   1  -2   4  416.36   18.10
   1  -2   4  433.06   17.60
  -2   2  -4   17.40    3.40
   2  -2   4   31.10    5.60
   2  -2   4   18.50    4.40
   2  -2   4   19.70    4.30
  -3   2  -4 1004.30   36.10
  -3   2  -4  938.91   28.10
   3  -2   4  990.10   34.90
   3  -2   4  840.22   40.90
  -4   2  -4  131.59   12.40
   4  -2   4  146.99   12.50
   4  -2   4  144.49   12.80
  -5   2  -4  842.52   37.70
   5  -2   4  873.31   38.10
   5  -2   4  819.72   35.60
  -6   2  -4  173.98   17.20
   6  -2   4  145.89   14.50
   6  -2   4  136.99   15.30
  -7   2  -4  230.68   21.20
   7  -2   4  224.08   18.90
   7  -2   4  222.98   20.80
  -8   2  -4  127.29   20.30
   8  -2   4   89.79   15.30
   8  -2   4   72.69   14.70
  -9   2  -4   17.50    8.10
   9  -2   4   11.40    7.50
   9  -2   4    3.30    4.70
 -10   2  -4   24.30    9.50
  10  -2   4    5.20    6.80
  10  -2   4   15.80    7.90
  11   1  -4  181.88   24.20
  11   1  -4  140.99   21.60
 -11  -1   4  135.99   24.70
  10   1  -4  201.28   20.40
  10   1  -4  160.38   18.00
 -10  -1   4  230.78   23.30
   9   1  -4   27.70    5.20
   9   1  -4   20.20    7.20
   9   1  -4   15.40    6.90
  -9  -1   4   18.50    8.10
   8   1  -4  191.48   12.20
   8   1  -4  197.78   17.40
   8   1  -4  206.48   17.60
  -8  -1   4  184.38   18.10
   7   1  -4  342.77   17.30
   7   1  -4  375.26   22.70
   7   1  -4  370.96   22.50
  -7  -1   4  359.16   23.60
   6   1  -4  528.85   21.90
   6   1  -4  471.25   24.80
   6   1  -4  525.95   25.30
  -6  -1   4  535.75   26.60
   5   1  -4  657.43   25.20
   5   1  -4  678.23   27.40
   5   1  -4  651.93   27.90
  -5  -1   4  650.73   27.80
   4   1  -4  144.39   10.80
   4   1  -4  136.89    9.70
   4   1  -4  139.29   10.10
  -4  -1   4  141.99   10.60
   3   1  -4  247.88   13.20
   3   1  -4  250.27   12.30
   3   1  -4  236.58   13.20
  -3  -1   4  230.78   12.10
   2   1  -4   51.69    5.50
  -2  -1   4   45.80    4.70
  -2  -1   4   51.59    4.60
  -1  -1   4 9999.00  212.18
  -1  -1   4 7895.01  214.28
  -1  -1   4 9900.71  214.78
   0   1  -4  550.54   20.30
   0  -1   4  553.74   18.30
   0  -1   4  543.65   19.90
   0  -1   4  558.34   21.10
  -1   1  -4  362.76   15.10
   1  -1   4  372.26   17.00
   1  -1   4  331.37   15.70
   1  -1   4  360.66   15.10
  -2   1  -4   16.30    3.80
  -2   1  -4   16.80    3.40
   2  -1   4   12.90    3.50
   2  -1   4   20.70    4.80
  -3   1  -4  213.78   10.10
  -3   1  -4  221.68   14.20
   3  -1   4  206.28   14.20
   3  -1   4  209.58   14.30
  -4   1  -4  463.95   24.40
   4  -1   4  465.45   24.70
   4  -1   4  471.95   24.20
  -5   1  -4  483.55   27.20
   5  -1   4  469.15   25.90
   5  -1   4  479.85   27.00
  -6   1  -4   80.49   13.40
   6  -1   4  104.19   12.90
   6  -1   4   86.39   11.60
  -7   1  -4   30.40    8.60
   7  -1   4   24.30    6.60
   7  -1   4   16.10    6.90
  -8   1  -4   67.09   15.00
   8  -1   4   57.29   12.80
   8  -1   4   62.49   11.70
  -9   1  -4    7.70    9.90
   9  -1   4   19.10    8.00
 -10   1  -4   26.00   10.90
  10  -1   4   25.80    8.30
  10  -1   4    9.60    9.20
  12   0  -4   52.29   13.90
  12   0  -4   55.09   13.70
 -12   0   4   60.09   16.60
  11   0  -4   16.30   10.50
  11   0  -4   21.00    9.70
 -11   0   4   22.70    9.50
  10   0  -4  381.36   27.00
  10   0  -4  310.67   26.20
 -10   0   4  337.97   28.90
   9   0  -4    2.70    3.20
   9   0  -4    1.10    4.30
  -9   0   4    5.00    5.80
   8   0  -4   15.80    5.30
   8   0  -4    7.90    3.10
   8   0  -4   23.00    6.20
  -8   0   4   21.40    6.60
   7   0  -4  863.51   36.60
   7   0  -4  928.01   38.70
   7   0  -4  872.11   30.40
  -7   0   4  896.71   39.00
   6   0  -4  333.67   19.90
   6   0  -4  348.07   16.60
   6   0  -4  301.67   18.50
  -6   0   4  353.76   20.60
   5   0  -4  844.42   29.40
   5   0  -4  766.42   45.40
   5   0  -4  951.80   44.90
  -5   0   4  835.42   31.60
   4   0  -4  272.37   14.80
   4   0  -4  280.77   14.20
   4   0  -4  261.97   14.70
  -4   0   4  296.27   14.60
   3   0  -4    4.20    2.30
   3   0  -4    2.40    1.50
   3   0  -4    2.30    1.80
  -3   0   4    1.30    1.60
   2   0  -4 1227.08   36.90
   2   0  -4 1188.68   31.60
  -2   0   4 1198.28   36.10
  -2   0   4 1215.38   31.70
  -2   0   4 1272.27   36.70
   1   0  -4 1001.60   30.90
   1   0  -4  984.80   25.30
   1   0  -4  955.00   30.90
  -1   0   4  999.50   25.40
  -1   0   4 1009.60   31.20
  -1   0   4  990.50   30.60
   0   0  -4  787.62   26.00
   0   0   4  772.42   26.60
   0   0   4  777.82   26.30
   0   0   4  778.82   22.30
  -1   0  -4  311.07   13.40
  -1   0  -4  321.77   14.10
   1   0   4  309.37   15.70
   1   0   4  326.07   15.80
  -2   0  -4  355.46   16.60
  -2   0  -4  346.27   14.60
   2   0   4  360.16   18.20
  -3   0  -4   11.20    2.70
  -3   0  -4   13.20    4.30
   3   0   4   10.80    3.60
   3   0   4    7.40    3.60
  -4   0  -4  351.36   13.70
  -4   0  -4  367.66   21.10
   4   0   4  384.06   22.40
   4   0   4  365.26   21.50
  -5   0  -4  174.58   15.50
   5   0   4  152.38   15.00
   5   0   4  140.19   13.80
  -6   0  -4   16.30    6.60
   6   0   4   20.10    7.20
   6   0   4   23.70    7.90
  -7   0  -4    0.50    4.90
   7   0   4   -0.90    4.40
   7   0   4   10.80    5.70
  -8   0  -4    4.90    5.40
   8   0   4    5.10    4.80
   8   0   4   -4.80    3.80
   9   0   4  226.08   23.60
   9   0   4  225.88   23.70
 -10   0  -4   30.90   12.30
  10   0   4   24.20   10.10
  10   0   4   29.50   10.00
  12  -1  -4   -5.40    6.60
  12  -1  -4   -5.60    5.70
 -12   1   4    1.20    9.00
  11  -1  -4  113.49   26.60
  11  -1  -4  117.69   24.70
 -11   1   4  123.49   19.90
  10  -1  -4  124.39   16.10
  10  -1  -4   86.29   14.30
 -10   1   4   69.69   14.50
   9  -1  -4  119.99    8.60
   9  -1  -4  155.28   16.80
   9  -1  -4  140.99   14.30
  -9   1   4  156.28   17.50
   8  -1  -4  449.56   25.00
   8  -1  -4  420.26   18.50
   8  -1  -4  438.66   27.20
  -8   1   4  473.95   28.50
   7  -1  -4 1730.93   49.60
   7  -1  -4 1683.93   55.69
   7  -1  -4 1681.53   59.39
  -7   1   4 1713.93   58.49
   6  -1  -4   69.39    8.00
   6  -1  -4   76.89    9.40
   6  -1  -4   77.19    7.50
  -6   1   4   72.39    9.30
   5  -1  -4  724.23   26.50
   5  -1  -4  749.03   30.10
   5  -1  -4  696.33   27.40
  -5   1   4  749.13   28.20
   4  -1  -4    1.10    1.80
   4  -1  -4    8.20    2.80
   4  -1  -4    4.10    2.00
  -4   1   4    1.70    1.90
   3  -1  -4  852.41   29.10
   3  -1  -4  827.92   28.30
  -3   1   4  848.22   27.40
  -3   1   4  766.42   28.70
   2  -1  -4 3365.36   86.79
  -2   1   4 3513.05   87.39
  -2   1   4 3454.05   85.49
   1  -1  -4  311.17   14.60
   1  -1  -4  308.27   14.00
  -1   1   4  279.57   14.10
  -1   1   4  326.97   14.40
   0  -1  -4 1067.29   28.40
   0  -1  -4 1119.49   34.50
   0  -1  -4 1069.49   33.60
   0  -1  -4 1107.79   28.40
   0   1   4 1119.79   34.70
   0   1   4 1051.99   34.40
  -1  -1  -4  914.61   29.30
  -1  -1  -4  900.01   27.40
   1   1   4  878.91   31.20
   1   1   4  882.61   31.30
  -2  -1  -4  214.98   11.50
  -2  -1  -4  209.78   12.30
   2   1   4  226.58   14.40
   2   1   4  223.78   14.30
  -3  -1  -4  148.69   11.60
  -3  -1  -4  138.49    8.90
   3   1   4  168.28   13.20
   3   1   4  148.19   12.50
  -4  -1  -4  575.24   27.60
  -4  -1  -4  563.24   20.30
   4   1   4  552.54   27.80
   4   1   4  570.94   29.30
  -5  -1  -4    8.60    4.30
   5   1   4    2.10    3.40
   5   1   4    6.50    4.00
  -6  -1  -4  152.28   15.90
   6   1   4  142.89   16.40
   6   1   4  149.09   16.90
  -7  -1  -4   35.10   10.20
   7   1   4   54.79   11.60
  -8  -1  -4   18.30    8.60
   8   1   4    7.70    5.50
   8   1   4   25.90    8.80
  -9  -1  -4   37.90   11.10
   9   1   4   72.99   15.00
   9   1   4   64.99   15.00
  12  -2  -4   -1.30    5.00
  12  -2  -4   -4.60    8.40
 -12   2   4   15.90    9.30
  11  -2  -4  206.68   24.30
 -11   2   4  207.48   23.50
  10  -2  -4   -2.60    3.30
  10  -2  -4   -2.50    4.90
 -10   2   4   -1.20    5.00
   9  -2  -4   14.20    5.10
   9  -2  -4    9.60    4.80
   9  -2  -4    8.40    3.90
  -9   2   4   16.80    6.90
   8  -2  -4   19.20    4.70
   8  -2  -4   22.60    5.50
   8  -2  -4    6.50    4.60
  -8   2   4   31.60    8.50
   7  -2  -4  174.18   15.70
   7  -2  -4  165.58   13.00
   7  -2  -4  164.08   11.00
  -7   2   4  203.38   16.10
   6  -2  -4  670.83   27.00
   6  -2  -4  729.53   32.20
   6  -2  -4  682.23   25.90
  -6   2   4  653.83   29.20
   5  -2  -4   41.10    5.40
   5  -2  -4   39.90    6.40
   5  -2  -4   30.00    6.30
  -5   2   4   42.20    6.80
   4  -2  -4  228.08   14.60
   4  -2  -4  265.17   14.20
  -4   2   4  238.08   12.20
  -4   2   4  237.88   11.90
   3  -2  -4   30.10    5.30
   3  -2  -4   20.70    4.30
  -3   2   4   25.30    3.00
  -3   2   4   22.80    3.70
   2  -2  -4 3644.84   93.59
   2  -2  -4 3794.52   91.09
  -2   2   4 3653.43   90.69
  -2   2   4 3673.03   94.19
   1  -2  -4  764.22   27.40
  -1   2   4  772.62   27.70
  -1   2   4  779.12   26.10
   0  -2  -4  431.06   14.00
   0  -2  -4  426.66   18.60
   0  -2  -4  427.56   18.60
   0   2   4  418.56   18.50
   0   2   4  450.45   19.70
   0   2   4  438.26   13.80
  -1  -2  -4   81.39    6.40
  -1  -2  -4   77.59    7.30
   1   2   4   76.49    7.80
   1   2   4   76.39    7.90
  -2  -2  -4  683.53   24.40
  -2  -2  -4  651.33   24.80
   2   2   4  530.35   33.10
   2   2   4  695.43   28.50
  -3  -2  -4   47.90    6.10
  -3  -2  -4   35.80    7.10
   3   2   4   65.29    8.50
   3   2   4   38.60    6.90
  -4  -2  -4  151.48   13.60
  -4  -2  -4  165.18   10.50
   4   2   4  171.48   14.70
  -5  -2  -4  428.06   25.60
  -5  -2  -4  404.16   17.10
   5   2   4  387.86   25.60
   5   2   4  425.26   26.10
  -6  -2  -4   -1.00    3.30
   6   2   4    1.10    2.60
   6   2   4    3.50    3.80
  -7  -2  -4   46.70   11.90
   7   2   4   68.19   14.10
   7   2   4   87.19   15.80
  -8  -2  -4   16.70    8.10
   8   2   4    9.60    6.70
   8   2   4    8.20    7.00
  -9  -2  -4  233.58   25.40
   9   2   4  229.28   24.60
   9   2   4  204.78   24.40
  12  -3  -4  182.38   23.60
  12  -3  -4  197.48   19.00
 -12   3   4  183.88   27.20
  11  -3  -4   73.79   15.90
  11  -3  -4   48.70   10.20
 -11   3   4   31.00   11.20
  10  -3  -4  625.74   39.10
  10  -3  -4  590.24   31.00
 -10   3   4  616.24   37.10
   9  -3  -4   10.90    5.10
   9  -3  -4   12.60    4.60
   9  -3  -4    5.80    3.90
  -9   3   4   24.00    7.60
   8  -3  -4   43.30   14.30
   8  -3  -4   40.00    8.90
   8  -3  -4   30.10    5.70
  -8   3   4   41.50    9.30
   7  -3  -4   21.80    6.50
   7  -3  -4   27.70    5.50
   7  -3  -4   25.00    5.10
  -7   3   4   21.70    6.40
   6  -3  -4    6.40    3.10
   6  -3  -4    4.30    2.40
   6  -3  -4    4.80    3.00
  -6   3   4    7.90    6.20
   5  -3  -4  163.48   13.20
   5  -3  -4  154.28   11.30
  -5   3   4  162.58   11.10
   4  -3  -4 2266.07   64.09
   4  -3  -4 2308.07   67.89
  -4   3   4 2277.87   59.39
   3  -3  -4    5.70    2.70
  -3   3   4    9.50    2.20
   2  -3  -4    2.50    1.70
   2  -3  -4    1.50    1.70
  -2   3   4    1.60    2.00
  -2   3   4    5.30    2.20
   1  -3  -4   21.50    4.10
   1  -3  -4   18.10    4.20
  -1   3   4   21.70    4.70
  -1   3   4   26.30    4.70
   0  -3  -4 2078.49   57.99
   0  -3  -4 2021.20   58.49
   0  -3  -4 2007.90   52.49
   0   3   4 2072.59   57.99
   0   3   4 2109.89   59.59
  -1  -3  -4  347.47   18.20
  -1  -3  -4  353.56   17.60
  -1  -3  -4  361.56   15.60
   1   3   4  379.66   19.00
   1   3   4  373.96   19.00
  -2  -3  -4  507.55   22.20
  -2  -3  -4  512.55   22.40
   2   3   4  520.65   24.60
   2   3   4  507.05   24.60
  -3  -3  -4   17.50    5.30
  -3  -3  -4   15.50    4.50
   3   3   4   22.90    6.30
   3   3   4   20.60    5.60
  -4  -3  -4 1059.79   42.30
  -4  -3  -4 1108.59   36.60
   4   3   4 1084.59   44.80
   4   3   4 1044.50   42.90
  -5  -3  -4   30.40    6.00
  -5  -3  -4   40.00    9.30
   5   3   4   38.20    8.80
   5   3   4   35.40    8.70
  -6  -3  -4   27.60    9.10
   6   3   4   18.40    4.70
   6   3   4   38.00    9.50
   6   3   4   26.10    7.20
  -7  -3  -4  -10.70    3.90
   7   3   4    7.80    4.90
   7   3   4   -5.20    4.50
  -8  -3  -4   38.00   12.00
   8   3   4   50.39   13.60
   8   3   4   82.49   17.40
  -9  -3  -4  215.98   25.30
   9   3   4  165.88   25.00
   9   3   4  194.38   22.90
  12  -4  -4   14.00    6.40
 -12   4   4   11.80    9.70
  11  -4  -4   44.40   12.60
  11  -4  -4   44.80    9.40
 -11   4   4   35.20   11.10
  10  -4  -4 1268.47   59.09
  10  -4  -4 1286.47   47.30
 -10   4   4 1279.07   56.79
   9  -4  -4  451.05   22.70
   9  -4  -4  421.06   18.80
   9  -4  -4  379.46   28.30
  -9   4   4  458.95   29.20
   8  -4  -4   23.40    5.70
   8  -4  -4   13.40    4.30
   8  -4  -4   27.30    8.20
  -8   4   4   19.50    7.20
   7  -4  -4  399.16   25.80
   7  -4  -4  445.26   19.90
   7  -4  -4  443.86   21.20
  -7   4   4  448.76   24.10
   6  -4  -4 1200.58   46.30
   6  -4  -4 1205.38   40.10
  -6   4   4 1129.09   47.80
   5  -4  -4 1624.84   55.09
   5  -4  -4 1687.23   51.69
  -5   4   4 1674.43   49.30
   4  -4  -4   78.39    8.90
   4  -4  -4   89.19    8.80
  -4   4   4   85.79    6.90
   3  -4  -4  108.29    9.70
  -3   4   4   83.29    5.70
  -3   4   4  101.79    9.60
   2  -4  -4 1939.41   52.19
   2  -4  -4 1991.60   47.20
   2  -4  -4 1913.31   57.49
  -2   4   4 1908.41   47.00
  -2   4   4 1924.91   57.39
   1  -4  -4  644.24   24.10
   1  -4  -4  648.94   26.80
   1  -4  -4  659.43   19.20
  -1   4   4  671.53   26.90
  -1   4   4  676.33   24.30
   0  -4  -4 2298.17   59.29
   0  -4  -4 2341.17   67.49
   0   4   4 2471.05   66.29
   0   4   4 2288.77   66.99
  -1  -4  -4 1267.77   42.70
  -1  -4  -4 1021.30   49.10
  -1  -4  -4 1305.57   38.60
   1   4   4 1297.17   43.30
   1   4   4 1332.87   43.50
  -2  -4  -4   43.10    7.30
  -2  -4  -4   58.79    7.60
   2   4   4   54.19    8.80
   2   4   4   51.69    9.00
  -3  -4  -4  147.49   11.90
  -3  -4  -4  151.78   13.00
   3   4   4  128.39   12.90
   3   4   4  157.38   14.10
  -4  -4  -4 1121.59   39.50
  -4  -4  -4 1105.19   44.00
   4   4   4 1078.89   44.60
   4   4   4 1166.08   47.60
  -5  -4  -4  156.38   12.00
  -5  -4  -4  147.79   15.50
   5   4   4  160.68   16.30
   5   4   4  153.98   16.10
  -6  -4  -4   14.20    6.20
   6   4   4   17.30    7.10
  -7  -4  -4  237.98   22.90
   7   4   4  237.28   24.10
   7   4   4  202.98   21.40
  -8  -4  -4   50.09   13.00
   8   4   4   45.20   11.30
   8   4   4   88.09   20.00
  11  -5  -4   14.50    8.50
  11  -5  -4   12.20    5.30
 -11   5   4   10.00    8.60
  10  -5  -4  274.87   16.90
  10  -5  -4  247.28   24.40
 -10   5   4  269.27   24.40
   9  -5  -4  245.48   23.20
  -9   5   4  297.27   22.80
   8  -5  -4  128.49   15.40
   8  -5  -4  122.99   11.50
  -8   5   4  133.19   13.90
   7  -5  -4  344.17   24.00
   7  -5  -4  346.67   19.60
  -7   5   4  386.96   22.10
   6  -5  -4 1312.97   44.50
   6  -5  -4 1268.37   49.30
  -6   5   4 1266.77   43.70
   5  -5  -4 1195.08   42.20
   5  -5  -4 1184.38   45.00
  -5   5   4 1170.38   38.50
   4  -5  -4   12.70    4.30
   4  -5  -4   14.60    5.20
  -4   5   4   23.80    4.20
   3  -5  -4  781.42   24.10
   3  -5  -4  766.82   31.60
   3  -5  -4  776.82   24.40
  -3   5   4  738.13   31.10
   2  -5  -4    2.90    1.60
   2  -5  -4    4.10    2.80
   2  -5  -4    1.90    1.50
  -2   5   4    4.80    3.60
   1  -5  -4 1552.34   47.30
   1  -5  -4 1568.04   42.80
   1  -5  -4 1665.83   53.19
  -1   5   4 1659.03   48.00
  -1   5   4 1710.43   64.69
   0  -5  -4  311.47   16.80
   0  -5  -4  285.87   13.40
   0  -5  -4  312.77   18.60
   0   5   4  299.27   16.60
   0   5   4  290.07   17.60
  -1  -5  -4   67.09    8.80
  -1  -5  -4   89.59    9.90
  -1  -5  -4   73.89    7.50
   1   5   4   77.99    9.10
   1   5   4   85.09    8.90
  -2  -5  -4  475.15   22.90
  -2  -5  -4  480.75   24.10
   2   5   4  499.95   25.20
   2   5   4  464.35   25.00
  -3  -5  -4  447.36   23.90
  -3  -5  -4  456.15   23.70
   3   5   4  438.06   25.70
   3   5   4  454.35   25.30
  -4  -5  -4  744.03   35.50
  -4  -5  -4  774.82   32.70
   4   5   4  761.02   36.10
  -5  -5  -4    8.00    5.10
  -5  -5  -4   12.00    5.20
   5   5   4   16.70    6.60
   5   5   4    2.20    4.70
  -6  -5  -4  228.38   22.20
   6   5   4  214.28   15.60
   6   5   4  241.28   22.80
   6   5   4  233.38   21.00
  -7  -5  -4   11.60    6.60
   7   5   4   11.60    8.90
   7   5   4   14.90    8.20
  -8  -5  -4  414.06   34.10
   8   5   4  466.45   34.20
   8   5   4  405.96   34.60
  11  -6  -4    8.50    7.30
 -11   6   4    7.50    6.50
  10  -6  -4   28.10   11.20
 -10   6   4   38.10   10.00
   9  -6  -4   37.70   10.60
   9  -6  -4   32.90    7.70
  -9   6   4   43.70   10.30
   8  -6  -4  365.36   20.60
   8  -6  -4  377.56   27.20
  -8   6   4  384.86   24.60
   7  -6  -4  248.48   16.90
   7  -6  -4  239.08   23.40
  -7   6   4  217.08   17.00
   6  -6  -4  242.98   16.80
   6  -6  -4  224.58   18.40
  -6   6   4  224.18   15.50
   5  -6  -4  144.69   13.00
   5  -6  -4  115.59   12.30
  -5   6   4  140.09   10.80
   4  -6  -4 2115.69   66.09
  -4   6   4 2030.60   66.09
   3  -6  -4   56.09    5.70
   3  -6  -4   54.49    9.00
   3  -6  -4   55.09    5.10
  -3   6   4   62.49    9.80
   2  -6  -4  765.82   33.30
   2  -6  -4  788.12   25.20
   2  -6  -4  752.32   26.30
  -2   6   4  781.22   32.00
   1  -6  -4   58.59    5.70
   1  -6  -4   67.59   10.50
  -1   6   4   58.89    9.10
   0  -6  -4  628.04   26.80
   0  -6  -4  633.34   29.80
   0  -6  -4  645.14   24.00
   0   6   4  643.94   28.50
   0   6   4  621.44   26.70
  -1  -6  -4    7.30    3.10
  -1  -6  -4    7.60    3.90
   1   6   4    2.00    3.30
   1   6   4    5.10    3.30
  -2  -6  -4  888.91   37.30
  -2  -6  -4  857.41   37.50
  -2  -6  -4  950.80   35.90
   2   6   4  940.11   38.10
   2   6   4  886.11   38.20
  -3  -6  -4  203.18   16.40
  -3  -6  -4  212.48   16.70
   3   6   4  235.08   18.00
   3   6   4  214.28   18.10
  -4  -6  -4  114.59   13.30
  -4  -6  -4  107.69   12.10
   4   6   4  114.29   13.30
   4   6   4  135.49   15.00
  -5  -6  -4  266.07   22.80
   5   6   4  277.97   22.60
   5   6   4  254.97   23.20
  -6  -6  -4   -0.40    4.90
   6   6   4   13.40    7.30
   6   6   4    1.70    5.10
   6   6   4   -2.90    4.90
  -7  -6  -4   74.29   14.90
   7   6   4   78.29   15.50
   7   6   4   38.80   11.60
  -8  -6  -4   99.79   20.30
   8   6   4   87.69   16.80
   8   6   4   85.79   17.50
  11  -7  -4   -2.60    5.80
 -11   7   4   11.20   10.90
  10  -7  -4   71.09   18.70
 -10   7   4   68.29   14.00
   9  -7  -4    6.60    6.70
   9  -7  -4   20.70    6.40
  -9   7   4   16.90    6.20
   8  -7  -4   40.20    8.30
   8  -7  -4   32.00    9.40
  -8   7   4   38.80    8.80
   7  -7  -4  153.98   13.70
   7  -7  -4  152.48   16.60
  -7   7   4  166.08   14.70
   6  -7  -4   13.90    5.90
   6  -7  -4   12.50    4.80
  -6   7   4    2.10    3.60
   5  -7  -4   84.99   10.70
  -5   7   4   86.29    8.90
   4  -7  -4  206.48   12.50
   4  -7  -4  187.28   16.20
  -4   7   4  221.48   16.90
   3  -7  -4 2409.76   60.89
   3  -7  -4 2353.56   63.99
   3  -7  -4 2374.36   74.99
  -3   7   4 2407.56   72.89
   2  -7  -4  564.74   21.70
   2  -7  -4  547.55   21.40
   2  -7  -4  514.65   27.80
  -2   7   4  563.04   27.10
   1  -7  -4 1315.57   50.29
   1  -7  -4 1384.96   43.80
   1  -7  -4 1392.56   41.90
  -1   7   4 1391.96   48.20
   0  -7  -4  319.57   21.10
   0  -7  -4  305.27   17.90
   0  -7  -4  286.77   15.80
   0   7   4  309.07   18.10
   0   7   4  286.97   18.80
  -1  -7  -4 1191.48   47.00
  -1  -7  -4 1168.18   44.40
  -1  -7  -4 1218.18   42.20
   1   7   4 1277.97   46.10
   1   7   4 1239.78   45.60
  -2  -7  -4   89.89   11.20
  -2  -7  -4  114.99   12.50
  -2  -7  -4   98.79   10.50
   2   7   4   67.89   11.00
   2   7   4   88.59   13.10
  -3  -7  -4  238.68   18.90
  -3  -7  -4  219.18   17.20
   3   7   4  238.98   19.00
   3   7   4  217.38   19.10
  -4  -7  -4   72.89   12.30
  -4  -7  -4   52.79   10.10
   4   7   4   83.69   15.60
  -5  -7  -4   16.60    6.00
   5   7   4   12.20    9.00
  -6  -7  -4   10.20    7.00
   6   7   4   13.40    5.70
   6   7   4   15.80    8.00
   7   7   4  107.49   22.10
  11  -8  -4    6.70    7.70
 -11   8   4    9.70    7.70
  10  -8  -4  198.68   22.40
 -10   8   4  183.88   19.60
   9  -8  -4  226.88   23.10
   9  -8  -4  242.08   18.20
  -9   8   4  238.38   21.00
   8  -8  -4   25.10    7.50
   8  -8  -4   19.20    6.20
   7  -8  -4   44.70    9.00
   7  -8  -4   61.79   12.10
   6  -8  -4  378.06   25.80
   6  -8  -4  359.26   23.30
  -6   8   4  402.96   22.00
   5  -8  -4   49.30    9.50
  -5   8   4   49.99   10.10
   4  -8  -4    3.40    2.80
  -4   8   4   -3.50    2.80
   3  -8  -4 1879.31   65.09
   3  -8  -4 1892.81   49.60
   3  -8  -4 1881.31   54.99
  -3   8   4 1895.81   62.69
   2  -8  -4  442.26   26.70
   2  -8  -4  455.45   19.70
   2  -8  -4  471.65   20.80
  -2   8   4  465.25   25.00
   1  -8  -4  216.88   13.90
   1  -8  -4  192.78   13.20
   1  -8  -4  209.08   17.70
  -1   8   4  217.28   16.60
   0  -8  -4  529.85   25.00
   0  -8  -4  461.65   28.40
   0  -8  -4  521.25   29.30
   0   8   4  513.65   26.70
  -1  -8  -4 1121.09   41.30
  -1  -8  -4 1053.79   43.30
  -1  -8  -4 1203.08   48.40
   1   8   4 1163.08   44.70
   1   8   4 1137.79   45.90
  -2  -8  -4   10.40    6.00
  -2  -8  -4   29.40    6.90
   2   8   4   28.40    8.60
   2   8   4   26.30    7.40
  -3  -8  -4   12.10    5.70
  -3  -8  -4    3.70    4.30
   3   8   4    5.20    4.10
  -4  -8  -4  114.49   14.10
  -4  -8  -4   99.19   15.20
   4   8   4  129.09   14.60
  -5  -8  -4  546.75   34.00
   5   8   4  547.65   31.70
   5   8   4  552.54   33.30
  -6  -8  -4   79.49   16.00
   6   8   4   67.39   12.80
   6   8   4   74.29   14.20
  10  -9  -4   85.89   17.20
 -10   9   4   79.99   16.30
   9  -9  -4  595.04   38.70
  -9   9   4  575.64   33.90
   8  -9  -4  181.78   20.90
   8  -9  -4  261.17   23.10
  -8   9   4  205.58   18.40
   7  -9  -4   55.99   12.30
  -7   9   4   39.30    8.50
  -6   9   4  113.59   14.50
  -6   9   4  129.59   12.60
   5  -9  -4  621.54   41.30
  -5   9   4  626.84   33.60
   4  -9  -4  215.38   21.70
   4  -9  -4  198.78   14.00
  -4   9   4  219.48   17.80
   3  -9  -4    4.80    2.00
   3  -9  -4   -0.20    2.70
   3  -9  -4    3.50    5.60
  -3   9   4    3.90    4.10
   2  -9  -4  149.19   26.70
   2  -9  -4  129.59   12.40
   2  -9  -4  128.29   11.20
  -2   9   4  144.79   13.70
   1  -9  -4   34.70    9.10
   1  -9  -4   64.89    8.40
   1  -9  -4   68.49    9.70
  -1   9   4   79.19   10.10
   0  -9  -4  393.76   21.40
   0  -9  -4  384.36   26.60
   0  -9  -4  416.96   22.90
   0   9   4  443.26   24.40
  -1  -9  -4  524.05   29.40
  -1  -9  -4  568.44   27.90
  -1  -9  -4  598.74   33.80
   1   9   4  586.84   30.00
  -2  -9  -4   43.50    8.10
  -2  -9  -4   44.30   10.10
   2   9   4   49.10    9.60
  -3  -9  -4  178.28   18.80
  -3  -9  -4  211.08   20.30
   3   9   4  211.68   18.50
  -4  -9  -4  197.68   19.60
   4   9   4  188.58   18.40
  -5  -9  -4  282.07   24.80
   5   9   4  321.87   25.00
   5   9   4  292.57   24.20
  -6  -9  -4   28.80   15.10
   6   9   4   11.10    8.40
   6   9   4   45.10   10.90
 -10  10   4   24.70    9.50
   9 -10  -4  128.09   15.60
   9 -10  -4  133.99   21.00
  -9  10   4  120.49   18.00
   8 -10  -4    2.10    5.30
  -8  10   4    6.10    5.80
   7 -10  -4  140.39   16.30
  -7  10   4  141.39   14.80
   6 -10  -4   11.50    6.20
  -6  10   4   24.80    7.00
  -6  10   4   24.90    8.40
   5 -10  -4   60.09   11.70
   5 -10  -4   64.79   10.50
  -5  10   4   49.90   11.20
   4 -10  -4   13.90    7.20
   4 -10  -4   27.00    5.90
  -4  10   4    9.40    5.70
   3 -10  -4  177.68   14.10
   3 -10  -4  163.28    8.50
   3 -10  -4  191.88   18.80
  -3  10   4  163.38   15.70
   2 -10  -4    7.90    5.70
   2 -10  -4    3.80    2.90
   2 -10  -4    4.10    4.80
  -2  10   4    8.70    5.10
   1 -10  -4    3.00    3.70
   1 -10  -4    3.40    3.40
   1 -10  -4    6.40    4.70
  -1  10   4    5.80    5.50
   0 -10  -4   53.89    9.70
   0 -10  -4   62.99   10.40
   0 -10  -4   53.49   11.10
   0  10   4   53.79   10.40
  -1 -10  -4  192.98   19.20
  -1 -10  -4  164.78   15.40
   1  10   4  192.48   16.20
  -2 -10  -4   -4.40    4.20
  -2 -10  -4   -2.10    3.90
   2  10   4   -0.40    7.10
  -3 -10  -4  134.19   15.20
  -3 -10  -4  152.68   18.30
   3  10   4  114.49   15.20
  -4 -10  -4   16.50    6.20
   4  10   4    9.80    5.70
   4  10   4    8.60    5.70
  -5 -10  -4  152.78   19.20
   5  10   4  167.68   19.00
   5  10   4  134.09   16.70
  -9  11   4   69.19   13.10
   8 -11  -4  149.49   20.40
  -8  11   4  148.99   17.40
  -8  11   4  145.29   17.50
   7 -11  -4   13.20    7.20
  -7  11   4   18.90    8.30
   6 -11  -4  337.87   26.10
  -6  11   4  272.27   20.50
  -6  11   4  324.87   25.20
   5 -11  -4    2.60    5.40
   5 -11  -4   -9.80    3.50
  -5  11   4    8.10    5.10
   4 -11  -4    7.90    5.40
   4 -11  -4    8.10    3.70
  -4  11   4   -6.50    3.90
   3 -11  -4  404.06   30.00
   3 -11  -4  422.16   23.60
  -3  11   4  451.75   27.10
   2 -11  -4    8.50    6.00
   2 -11  -4   -1.20    4.20
   2 -11  -4    6.40    2.90
  -2  11   4    6.10    5.60
   1 -11  -4  148.29   17.70
   1 -11  -4  155.38   13.40
   1 -11  -4  144.69   13.60
  -1  11   4  148.79   15.70
   0 -11  -4  186.48   16.30
   0 -11  -4  131.39   15.50
   0 -11  -4  181.98   19.50
   0  11   4  191.28   17.00
  -1 -11  -4   47.40   11.30
  -1 -11  -4   34.70    8.60
  -2 -11  -4   -1.00    5.40
  -2 -11  -4    7.20    5.50
   2  11   4    8.70    5.60
  -3 -11  -4    6.20    7.20
   3  11   4   -2.30    5.00
  -4 -11  -4   -1.90    6.60
   4  11   4    5.10    6.20
   4  11   4   -2.50    6.10
  -8  12   4  -11.90    5.30
  -8  12   4   17.70    6.90
   7 -12  -4   12.60    8.30
  -7  12   4   11.80    7.30
   6 -12  -4   21.90    8.90
  -6  12   4   13.80    8.90
   5 -12  -4  112.19   19.00
   5 -12  -4  120.39   14.00
  -5  12   4  101.39   16.40
   4 -12  -4   14.40    6.00
   4 -12  -4   33.90   10.30
  -4  12   4   40.30    8.40
   3 -12  -4    5.60    5.60
   3 -12  -4    8.40    5.60
   2 -12  -4  192.88   12.40
   2 -12  -4  200.58   16.00
   2 -12  -4  172.08   20.10
  -2  12   4  186.88   17.80
   1 -12  -4    4.80    4.80
   1 -12  -4    6.30    7.30
   1 -12  -4   18.60    5.90
  -1  12   4    6.50    6.20
   0 -12  -4    2.80    9.50
   0 -12  -4   -0.90    5.60
   0  12   4   18.30    6.90
  -1 -12  -4    5.10   10.70
  -1 -12  -4   17.00    8.30
   1  12   4   21.50    8.10
  -2 -12  -4    8.80    7.20
   2  12   4   14.70    6.50
  -3 -12  -4   80.29   15.80
   3  12   4   79.89   17.40
   3  12   4   78.89   13.80
   7 -13  -4   49.99   11.80
  -7  13   4    4.10   10.10
  -7  13   4   26.30   11.50
   6 -13  -4    5.10    5.60
  -6  13   4    2.20    8.30
   5 -13  -4   40.60   12.30
   5 -13  -4   35.50    8.70
  -5  13   4   50.19   11.70
   4 -13  -4   16.00    7.60
   4 -13  -4   30.80   12.30
  -4  13   4    5.60    6.70
   3 -13  -4   60.59   12.40
   3 -13  -4   69.69   16.00
  -3  13   4   63.49   12.10
   2 -13  -4  126.99    9.50
   2 -13  -4  136.09   21.50
   2 -13  -4  117.59   14.40
  -2  13   4  120.49   15.40
   1 -13  -4  110.99   18.40
   1 -13  -4  103.99   14.50
   1 -13  -4  132.69   17.40
  -1  13   4  115.79   14.70
   0 -13  -4    5.00    8.50
   0 -13  -4   42.80   10.70
   0  13   4   24.60    8.80
  -1 -13  -4  414.76   28.30
   4 -14  -4   85.79   17.90
  -4  14   4   83.99   14.70
   3 -14  -4   54.99   13.00
  -3  14   4   49.50   11.90
   2 -14  -4   72.69   20.70
   2 -14  -4   38.40   11.10
   1 -14  -4   14.90    7.20
   1 -14  -4    7.70   11.00
   1  15  -5   -5.50    6.20
  -1 -15   5  -13.40    5.10
  -1 -15   5    4.90    4.90
   0  15  -5   43.60   13.90
   0 -15   5   60.69   15.30
   0 -15   5   65.99   10.60
  -1  15  -5   17.60   10.30
   1 -15   5    9.70    4.30
   1 -15   5    5.20    6.50
   1 -15   5   11.30    5.60
  -2  15  -5    0.50    6.70
   2 -15   5   31.00   10.00
   3  14  -5   58.99   14.00
  -3 -14   5   56.19   13.10
   2  14  -5   46.60   12.70
  -2 -14   5   55.39   11.80
  -2 -14   5   75.89   16.10
   1  14  -5   23.10    9.80
  -1 -14   5   27.60    8.90
  -1 -14   5   12.90    5.70
   0  14  -5    9.80    7.10
   0 -14   5    7.80    6.30
   0 -14   5    8.00    4.60
   1 -14   5    1.30    3.00
   1 -14   5    7.00    5.60
   1 -14   5   -2.10    5.70
  -2  14  -5   -4.50    8.40
   2 -14   5    3.10    2.70
   2 -14   5  -11.10    4.80
   3 -14   5   17.90   10.00
   4 -14   5   26.90   10.70
   5  13  -5   12.40    8.40
  -5 -13   5    1.70    6.00
   4  13  -5   18.30    8.90
  -4 -13   5   32.50   11.60
   3  13  -5   10.40   11.60
  -3 -13   5    0.30    6.40
   2  13  -5  120.99   19.00
  -2 -13   5  124.39   20.60
   1  13  -5  233.38   23.90
  -1 -13   5  233.58   24.10
  -1 -13   5  213.88   18.70
   0  13  -5  153.28   19.00
   0 -13   5  164.28   14.90
   0 -13   5  159.58   19.10
   0 -13   5  145.39   15.30
  -1  13  -5   -2.90    4.10
   1 -13   5   -1.90    2.30
   1 -13   5    1.50    5.30
   1 -13   5   11.20    4.90
  -2  13  -5    3.80    5.40
   2 -13   5    2.50    5.50
   2 -13   5   -2.10    3.30
   2 -13   5   14.10    4.30
   3 -13   5   -1.40    1.70
   3 -13   5   -1.80    5.20
  -4  13  -5   20.30    9.20
   4 -13   5    0.40    6.70
  -5  13  -5    1.00    5.90
   5 -13   5   15.50    7.40
  -6  13  -5    0.10    7.20
   6 -13   5    4.90    6.30
   6  12  -5    5.20    6.20
  -6 -12   5   20.60    9.60
   5  12  -5    5.30    7.10
  -5 -12   5    0.00    5.80
   4  12  -5   19.70    8.20
  -4 -12   5    7.00    6.10
   3  12  -5   22.30    9.40
  -3 -12   5   25.10    8.70
   2  12  -5    9.40    6.50
  -2 -12   5   26.40    9.10
   1  12  -5    8.10    6.20
  -1 -12   5    9.00    5.40
  -1 -12   5    2.90    4.80
   0  12  -5    7.70    5.20
   0 -12   5   -5.40    4.20
   0 -12   5   -0.50    2.40
   0 -12   5    3.30    4.80
  -1  12  -5   34.20   10.10
   1 -12   5   51.39    9.30
   1 -12   5   40.70    8.70
   1 -12   5   35.20   10.00
  -2  12  -5   14.20    6.80
   2 -12   5   23.80    5.70
   2 -12   5   21.10    5.00
   2 -12   5   14.00    7.40
  -3  12  -5   -7.00    4.10
   3 -12   5    0.10    2.40
   3 -12   5   -0.80    2.00
   3 -12   5   -7.30    4.10
  -4  12  -5  138.19   16.50
   4 -12   5  118.39   13.90
   4 -12   5   82.89   16.10
  -5  12  -5   17.60    7.90
   5 -12   5   13.60   10.40
   5 -12   5   49.70    9.60
  -6  12  -5   43.60   10.20
   6 -12   5   54.69   14.80
   6 -12   5   55.89   11.30
   7 -12   5   35.00   11.70
  -7 -11   5   73.79   16.40
   6  11  -5    1.90    5.90
  -6 -11   5    0.70    6.40
   5  11  -5   87.59   15.90
  -5 -11   5  107.39   18.80
   4  11  -5    3.20    4.90
  -4 -11   5   -0.80    4.30
   3  11  -5  506.45   33.30
  -3 -11   5  535.85   35.20
   2  11  -5    2.70    4.20
  -2 -11   5    0.90    4.60
   1  11  -5    6.30    5.10
  -1 -11   5   29.20    7.80
  -1 -11   5   13.20    6.40
  -1 -11   5   19.80    6.40
   0  11  -5    1.50    4.10
   0 -11   5   12.70    6.20
   0 -11   5   17.90    7.80
   0 -11   5   13.90    4.80
  -1  11  -5   12.80    5.50
   1 -11   5   24.80    8.50
   1 -11   5   22.70    6.00
   1 -11   5   14.00    5.50
  -2  11  -5   81.59   13.60
   2 -11   5   89.39   15.90
   2 -11   5   81.29    9.00
   2 -11   5   74.69    8.90
  -3  11  -5  278.27   22.20
   3 -11   5  267.17   14.90
   3 -11   5  265.67   23.90
   3 -11   5  269.57   14.80
   3 -11   5  270.27   14.50
  -4  11  -5   -3.00    4.20
   4 -11   5   -1.20    2.50
   4 -11   5    1.00    4.40
   4 -11   5    4.70    5.10
   4 -11   5   -3.90    1.70
  -5  11  -5   -8.40    4.90
   5 -11   5   -1.30    5.00
   5 -11   5   -1.40    5.10
   6 -11   5   98.29   14.20
   6 -11   5  113.19   28.20
  -7  11  -5   32.30   11.20
   7 -11   5   53.59   12.60
   8  10  -5   10.70    8.70
  -8 -10   5   11.20    7.10
   7  10  -5  140.39   17.80
  -7 -10   5  124.89   20.30
   6  10  -5   86.89   15.40
  -6 -10   5   98.49   17.70
   5  10  -5  117.69   15.40
  -5 -10   5   92.69   15.80
   4  10  -5   -0.30    4.20
  -4 -10   5    2.60    5.10
   3  10  -5  314.57   24.40
  -3 -10   5  354.46   26.60
   2  10  -5  154.98   16.60
  -2 -10   5  131.29   15.30
  -2 -10   5  189.88   18.30
   1  10  -5    3.60    4.30
  -1 -10   5   13.20    5.60
  -1 -10   5    1.40    4.20
  -1 -10   5   16.90    5.30
   0 -10   5  233.68   16.40
   0 -10   5  248.98   21.40
   0 -10   5  231.98   16.90
  -1  10  -5  191.28   17.40
   1 -10   5  189.88   18.40
   1 -10   5  180.38   14.00
   1 -10   5  207.98   14.60
  -2  10  -5  298.87   22.20
   2 -10   5  326.87   18.10
   2 -10   5  349.17   25.40
   2 -10   5  337.17   17.80
   2 -10   5  299.17   13.20
  -3  10  -5  356.06   23.60
   3 -10   5  323.47   25.60
   3 -10   5  297.87   16.50
   3 -10   5  320.77   16.60
   3 -10   5  330.37   17.30
  -4  10  -5   -4.00    2.80
   4 -10   5    2.10    3.70
   4 -10   5    7.40    3.40
   4 -10   5   -1.30    3.70
   4 -10   5    2.80    2.60
  -5  10  -5   62.99    9.90
   5 -10   5   62.99    7.00
   5 -10   5   76.39    7.00
   5 -10   5   64.79   14.20
   5 -10   5   69.19   11.10
  -6  10  -5   77.99   11.30
   6 -10   5   80.79    7.50
   6 -10   5   95.39   11.40
   6 -10   5   91.49   13.50
   6 -10   5   86.99   16.40
  -7  10  -5  467.75   36.60
   7 -10   5  430.66   28.90
   7 -10   5  408.76   17.30
   7 -10   5  431.26   17.90
  -8  10  -5    8.50    9.00
   8 -10   5    6.60    7.50
   9   9  -5   47.80   12.60
  -9  -9   5   31.40   12.50
   8   9  -5   -3.00    5.60
  -8  -9   5   -8.70    5.60
   7   9  -5  138.19   22.40
   7   9  -5  118.59   15.50
  -7  -9   5  132.19   20.60
   6   9  -5    4.10    5.10
   6   9  -5   -2.60    5.40
  -6  -9   5    2.90    6.00
   5   9  -5  354.56   26.60
   5   9  -5  445.76   28.40
  -5  -9   5  404.66   29.40
   4   9  -5    2.70    3.80
   4   9  -5   -0.60    4.20
  -4  -9   5    2.70    3.30
   3   9  -5  184.58   18.40
   3   9  -5  152.38   15.00
  -3  -9   5  140.39   16.20
  -3  -9   5  161.48   30.40
   2   9  -5   10.90    4.60
   2   9  -5    7.70    5.20
  -2  -9   5    6.20    4.30
   1   9  -5  611.14   32.40
  -1  -9   5  572.04   32.60
  -1  -9   5  616.34   28.70
  -1  -9   5  620.04   29.90
   0   9  -5   41.50    9.40
   0  -9   5   37.90    7.40
   0  -9   5   43.80    7.80
   0  -9   5   31.10    8.30
  -1   9  -5  369.16   23.80
   1  -9   5  373.26   24.90
   1  -9   5  353.56   19.10
   1  -9   5  368.26   20.10
  -2   9  -5   13.20    5.30
   2  -9   5   15.40    4.50
   2  -9   5   16.00    4.20
   2  -9   5   16.60    6.00
   2  -9   5   23.90    5.20
   3  -9   5    9.50    5.40
   3  -9   5   -3.00    2.60
   3  -9   5    7.50    3.10
   3  -9   5    3.50    2.60
  -4   9  -5   28.60    7.40
   4  -9   5   42.40    6.80
   4  -9   5   36.80    6.50
   4  -9   5   45.70   10.80
   4  -9   5   45.30    8.00
  -5   9  -5   81.49   10.50
   5  -9   5   67.99   11.90
   5  -9   5   68.29   13.10
   5  -9   5   80.19    8.40
   5  -9   5   82.89    8.80
  -6   9  -5   10.80    5.50
   6  -9   5   12.50    4.00
   6  -9   5   10.00    5.40
  -7   9  -5   89.39   17.90
   7  -9   5  125.99   16.30
   7  -9   5  112.39   10.50
   7  -9   5   92.49    9.70
  -8   9  -5    7.50    5.80
   8  -9   5   -6.00    2.90
   8  -9   5    0.60    6.10
   8  -9   5    2.00    2.80
   9   8  -5  199.68   19.80
   9   8  -5  157.78   24.50
  -9  -8   5  167.98   26.20
   8   8  -5   27.90    7.90
   8   8  -5    5.40    5.70
   8   8  -5   13.70    6.40
  -8  -8   5    3.90    6.80
   7   8  -5    9.30    4.70
   7   8  -5    7.80    7.60
   7   8  -5   -1.70    4.60
  -7  -8   5   -2.40    4.20
   6   8  -5   22.60    6.80
   6   8  -5   29.00    5.70
   6   8  -5   34.10    8.70
  -6  -8   5   19.30    8.70
   5   8  -5 1088.09   46.90
   5   8  -5 1166.38   49.70
  -5  -8   5 1090.59   50.39
   4   8  -5   12.30    5.40
   4   8  -5   29.50    7.60
  -4  -8   5   38.30    9.80
   3   8  -5  940.31   41.40
   3   8  -5  948.61   40.00
  -3  -8   5  930.51   42.20
  -3  -8   5  939.81   39.80
   2   8  -5    1.20    3.80
   2   8  -5    4.30    3.50
  -2  -8   5   -2.80    2.10
  -2  -8   5   11.00    4.30
   1   8  -5 2377.76   75.99
  -1  -8   5 2412.06   72.79
  -1  -8   5 2392.66   71.49
  -1  -8   5 2417.26   77.09
   0   8  -5  649.43   31.50
   0  -8   5  630.04   27.50
   0  -8   5  667.23   32.50
   0  -8   5  647.34   28.40
  -1   8  -5 1491.85   52.99
   1  -8   5 1509.85   48.70
   1  -8   5 1469.05   54.49
   1  -8   5 1475.25   47.60
  -2   8  -5    2.80    3.60
   2  -8   5    0.90    1.90
   2  -8   5   -5.60    2.80
   2  -8   5    1.20    2.10
   2  -8   5    1.90    2.10
  -3   8  -5  571.84   27.80
   3  -8   5  554.14   24.50
   3  -8   5  582.24   26.30
   3  -8   5  550.64   24.00
   3  -8   5  609.44   32.70
  -4   8  -5   -0.40    3.30
   4  -8   5    0.70    4.50
   4  -8   5    5.10    3.00
   4  -8   5    2.00    3.20
   4  -8   5    1.90    2.60
  -5   8  -5   17.30    4.40
   5  -8   5   21.20    6.40
   5  -8   5   17.00    5.40
   5  -8   5   10.50    5.80
  -6   8  -5   17.30    5.20
   6  -8   5    6.70    3.70
   6  -8   5    5.50    4.40
  -7   8  -5    3.10    4.90
   7  -8   5    6.90    5.00
   7  -8   5   11.90    4.20
  -8   8  -5    8.00    6.20
   8  -8   5   -5.20    5.50
   8  -8   5   12.60    4.40
  -9   8  -5   -3.30    6.40
   9  -8   5    2.80    3.80
   9  -8   5   -6.90    6.30
  10   7  -5   22.60    9.50
  10   7  -5   50.29   12.90
 -10  -7   5   -5.00    9.10
   9   7  -5  122.29   13.80
   9   7  -5  101.69   16.60
   9   7  -5  107.29   15.70
  -9  -7   5   99.69   18.30
   8   7  -5   14.30    6.50
   8   7  -5    8.00    5.60
   8   7  -5    6.20    4.60
  -8  -7   5   10.60    6.70
   7   7  -5   59.89   10.80
   7   7  -5   53.69    9.00
   7   7  -5   64.09   13.40
  -7  -7   5   33.30    9.70
   6   7  -5  186.88   12.20
   6   7  -5  216.98   18.00
   6   7  -5  176.48   32.40
  -6  -7   5  185.28   19.10
   5   7  -5  152.28   14.80
   5   7  -5  149.59   15.40
   5   7  -5  141.79    8.80
  -5  -7   5  140.79   15.80
   4   7  -5  492.45   27.40
   4   7  -5  516.35   28.00
  -4  -7   5  529.35   29.50
   3   7  -5   62.09   10.50
   3   7  -5   64.09   10.50
  -3  -7   5   43.90    9.00
   2   7  -5  159.98   13.00
   2   7  -5  187.38   15.40
  -2  -7   5  145.79   12.90
  -2  -7   5  163.78   14.50
   1   7  -5  305.27   19.90
  -1  -7   5  332.57   20.90
  -1  -7   5  322.07   19.30
   0   7  -5  227.18   16.80
   0  -7   5  265.67   15.90
   0  -7   5  220.78   14.60
   0  -7   5  249.08   17.70
  -1   7  -5  168.08   13.80
   1  -7   5  186.28   15.40
   1  -7   5  155.38   11.80
   1  -7   5  167.98    8.90
   1  -7   5  165.68   12.40
  -2   7  -5  255.57   17.00
   2  -7   5  310.87   14.80
   2  -7   5  237.68   18.30
   2  -7   5  275.17   15.70
   2  -7   5  267.17   15.90
  -3   7  -5  817.22   32.60
   3  -7   5  697.73   42.30
   3  -7   5  827.42   37.60
   3  -7   5  752.82   29.90
   3  -7   5  831.22   31.30
  -4   7  -5  456.45   22.60
   4  -7   5  476.45   22.80
   4  -7   5  476.15   24.70
   4  -7   5  469.15   28.60
  -5   7  -5  253.17   19.90
   5  -7   5  287.07   17.60
   5  -7   5  266.07   19.50
   5  -7   5  253.37   21.80
  -6   7  -5  191.68   21.40
  -6   7  -5  238.58   13.40
   6  -7   5  236.88   16.80
   6  -7   5  245.78   20.30
  -7   7  -5  386.06   31.20
   7  -7   5  381.76   22.90
   7  -7   5  353.36   26.90
  -8   7  -5    8.20    9.30
   8  -7   5   -0.20    3.40
   8  -7   5    7.90    5.10
  -9   7  -5   20.10    9.60
   9  -7   5    4.50    4.80
   9  -7   5    9.50    7.50
  10   6  -5  167.88   17.70
  10   6  -5  178.98   26.90
 -10  -6   5  144.59   22.50
   9   6  -5    2.60    4.60
   9   6  -5    5.50    5.00
   9   6  -5   -2.30    5.50
   8   6  -5   64.79   10.70
   8   6  -5   72.29   11.60
   8   6  -5   51.99   12.70
  -8  -6   5   68.49   14.00
   7   6  -5  166.48   17.80
   7   6  -5  167.78   13.70
   7   6  -5  171.88   15.60
  -7  -6   5  156.08   18.40
   6   6  -5   26.20    6.80
   6   6  -5   31.60    5.70
   6   6  -5   26.90    8.50
  -6  -6   5   27.30    8.60
   5   6  -5    0.90    2.40
   5   6  -5    1.40    3.60
   5   6  -5    1.10    3.50
  -5  -6   5    0.50    3.30
   4   6  -5    1.80    2.60
   4   6  -5   -3.10    2.00
   4   6  -5    0.60    1.70
  -4  -6   5   10.60    5.10
   3   6  -5  213.08   16.20
  -3  -6   5  216.98   16.50
   2   6  -5   34.60    7.10
   2   6  -5   23.70    5.20
  -2  -6   5   39.60    6.70
  -2  -6   5   28.80    6.60
   1   6  -5 1472.75   49.30
  -1  -6   5 1477.55   48.10
  -1  -6   5 1377.16   46.50
  -1  -6   5 1439.36   49.10
   0   6  -5   94.69   10.00
   0  -6   5   98.69    9.30
   0  -6   5   90.99   10.00
   0  -6   5  101.89    9.30
   0  -6   5   89.19    5.30
  -1   6  -5   30.60    6.40
   1  -6   5   20.60    4.80
   1  -6   5   20.40    4.30
   1  -6   5   33.10    4.80
   1  -6   5   23.40    6.20
  -2   6  -5    4.30    3.40
   2  -6   5    8.20    3.00
   2  -6   5   13.70    3.70
   2  -6   5   10.60    4.10
   2  -6   5   11.30    3.60
  -3   6  -5  514.85   24.00
   3  -6   5  539.85   24.20
   3  -6   5  535.05   24.60
   3  -6   5  534.55   28.40
  -4   6  -5 1741.43   52.59
   4  -6   5 1684.23   62.09
   4  -6   5 1786.62   58.09
   4  -6   5 1804.72   55.59
  -5   6  -5    1.80    2.90
   5  -6   5   -4.50    2.60
   5  -6   5    2.70    3.00
  -6   6  -5  110.39   17.80
  -6   6  -5  109.99    7.80
   6  -6   5  110.89   11.40
   6  -6   5  117.39   15.50
  -7   6  -5  320.47   27.30
   7  -6   5  328.57   22.00
   7  -6   5  279.57   23.60
  -8   6  -5  208.38   23.70
   8  -6   5  212.78   22.20
   8  -6   5  202.78   18.00
  -9   6  -5    4.30    7.50
   9  -6   5   -4.30    3.50
   9  -6   5    0.10    5.80
  10   5  -5   35.90   10.90
  10   5  -5   30.00    8.60
 -10  -5   5   26.20    9.90
   9   5  -5    4.80    4.90
   9   5  -5   10.30    4.70
   9   5  -5    2.90    4.30
  -9  -5   5    5.70    5.50
   8   5  -5  208.08   20.10
   8   5  -5  186.58   15.50
   8   5  -5  187.38   16.60
  -8  -5   5  186.68   20.10
   7   5  -5  151.08   13.70
   7   5  -5  142.29   12.90
   7   5  -5  110.09   14.70
  -7  -5   5  138.79   16.00
   6   5  -5  738.33   36.40
   6   5  -5  707.53   29.80
   6   5  -5  692.03   31.90
  -6  -5   5  703.43   36.20
   5   5  -5  112.79   12.40
   5   5  -5  118.49    9.10
   5   5  -5  112.69   11.70
  -5  -5   5  106.89   12.50
   4   5  -5  754.32   31.90
   4   5  -5  754.92   24.40
   4   5  -5  727.83   32.70
  -4  -5   5  744.73   33.30
   3   5  -5   25.10    5.80
   3   5  -5   13.60    5.20
  -3  -5   5   19.40    5.30
   2   5  -5 1559.44   50.79
   2   5  -5 1578.24   50.49
  -2  -5   5 1630.14   50.59
  -2  -5   5 1507.45   50.29
   1   5  -5  291.87   17.20
  -1  -5   5  299.77   17.30
  -1  -5   5  325.77   17.70
  -1  -5   5  302.07   10.20
  -1  -5   5  289.97   18.90
  -1  -5   5  310.57   10.30
   0   5  -5  112.09   10.30
   0  -5   5  136.89   10.50
   0  -5   5   78.59   15.60
   0  -5   5  123.59    7.10
  -1   5  -5  144.49   11.10
   1  -5   5  150.38   11.10
   1  -5   5  119.59   11.10
   1  -5   5  143.29    8.90
   1  -5   5  139.69   10.60
  -2   5  -5   13.10    4.10
   2  -5   5   12.80    4.50
   2  -5   5    8.20    3.50
   2  -5   5   14.00    3.80
  -3   5  -5  671.53   26.20
   3  -5   5  680.43   28.50
   3  -5   5  662.63   31.20
   3  -5   5  652.83   27.90
  -4   5  -5  126.79    9.50
   4  -5   5  120.49   11.00
   4  -5   5  123.79   13.20
   4  -5   5   95.59   11.20
  -5   5  -5  231.28   12.20
  -5   5  -5  206.08   19.80
   5  -5   5  243.78   18.60
   5  -5   5  232.58   16.70
  -6   5  -5  171.58   18.40
   6  -5   5  164.28   14.70
   6  -5   5  138.19   20.40
  -7   5  -5  451.85   32.80
   7  -5   5  522.95   32.70
   7  -5   5  481.25   27.80
  -8   5  -5  583.64   39.60
   8  -5   5  587.64   38.10
   8  -5   5  618.34   33.80
  -9   5  -5  320.07   32.70
   9  -5   5  322.67   24.80
   9  -5   5  317.17   29.30
  11   4  -5   -7.30    8.10
  11   4  -5   -1.90    6.80
 -11  -4   5    2.00    8.50
  10   4  -5   75.59   15.20
  10   4  -5   86.79   14.40
 -10  -4   5  107.59   19.50
   9   4  -5   71.09   12.80
   9   4  -5   50.29   10.80
   9   4  -5   65.79    9.90
  -9  -4   5   45.90   11.50
   8   4  -5  166.58   15.60
   8   4  -5  184.18   15.00
   8   4  -5  183.68   18.30
  -8  -4   5  193.78   20.00
   7   4  -5  314.27   20.00
   7   4  -5  345.87   24.40
   7   4  -5  328.07   20.10
  -7  -4   5  342.07   24.80
   6   4  -5   -0.90    2.20
   6   4  -5    5.60    3.60
   6   4  -5    3.70    3.30
  -6  -4   5    3.80    4.50
   5   4  -5   50.49    8.30
   5   4  -5   71.99    9.30
   5   4  -5   84.09    8.00
  -5  -4   5   70.19   10.90
   4   4  -5 1711.83   56.79
   4   4  -5 1748.53   55.39
   4   4  -5 1772.42   48.70
  -4  -4   5 1803.42   57.39
   3   4  -5    6.00    3.20
   3   4  -5    5.60    3.30
  -3  -4   5    3.40    1.80
  -3  -4   5    2.70    2.20
   2   4  -5  222.48   17.70
   2   4  -5  252.87   15.30
  -2  -4   5  247.88   14.70
   1   4  -5  821.32   30.50
  -1  -4   5  793.92   23.70
  -1  -4   5  782.12   29.50
  -1  -4   5  797.02   30.30
  -1  -4   5  800.02   29.50
   0   4  -5   57.29    6.80
   0  -4   5   45.80    7.00
   0  -4   5   43.20    5.80
   0  -4   5   53.79    6.70
   0  -4   5   46.60    4.80
  -1   4  -5 2393.16   65.89
   1  -4   5 2382.96   67.59
   1  -4   5 2351.36   66.49
   1  -4   5 2337.67   62.69
  -2   4  -5   -0.20    1.90
   2  -4   5    4.50    2.60
   2  -4   5    1.80    2.50
   2  -4   5    7.40    3.00
  -3   4  -5   17.40    4.10
   3  -4   5    8.20    3.70
   3  -4   5   10.00    4.30
   3  -4   5   10.20    4.40
  -4   4  -5   24.00    4.60
   4  -4   5   22.70    6.30
   4  -4   5   16.90    5.10
  -5   4  -5  650.63   34.00
  -5   4  -5  602.24   20.60
   5  -4   5  601.34   29.60
   5  -4   5  664.33   33.10
  -6   4  -5  311.37   24.20
   6  -4   5  308.37   21.20
   6  -4   5  303.47   23.60
  -7   4  -5   20.70    8.20
   7  -4   5   29.40    7.20
   7  -4   5   39.30   10.00
  -8   4  -5  392.56   32.30
   8  -4   5  328.27   28.40
   8  -4   5  374.06   26.60
  -9   4  -5    9.50    7.60
   9  -4   5   22.40   10.20
   9  -4   5    6.40    5.50
  11   3  -5   65.89   14.10
  11   3  -5   68.69   17.90
 -11  -3   5   94.29   18.60
  10   3  -5  137.89   19.70
  10   3  -5  159.98   19.90
 -10  -3   5  115.19   20.00
   9   3  -5   81.89    9.80
   9   3  -5   83.89   14.80
   9   3  -5   82.39   14.10
  -9  -3   5   92.39   16.90
   8   3  -5    2.70    4.60
   8   3  -5    2.70    3.40
   8   3  -5   -1.90    3.80
  -8  -3   5    5.40    4.40
   7   3  -5  365.76   24.20
   7   3  -5  362.66   21.70
   7   3  -5  345.17   20.00
  -7  -3   5  359.96   24.70
   6   3  -5   41.10    7.70
   6   3  -5   74.69    8.80
   6   3  -5   54.99    8.90
  -6  -3   5   55.29   10.30
   5   3  -5 1062.69   41.70
   5   3  -5 1064.99   36.60
   5   3  -5 1114.19   39.30
  -5  -3   5 1109.89   41.60
   4   3  -5 1267.27   44.30
   4   3  -5 1272.17   38.50
   4   3  -5 1235.48   42.10
  -4  -3   5 1266.07   43.30
   3   3  -5  551.44   24.00
  -3  -3   5  526.25   22.90
   2   3  -5 1773.42   53.39
  -2  -3   5 1761.62   53.79
  -2  -3   5 1833.02   47.30
  -2  -3   5 1797.42   51.39
   1   3  -5 5999.10  146.29
  -1  -3   5 6156.38  144.59
  -1  -3   5 5893.91  139.59
  -1  -3   5 6032.10  146.89
  -1  -3   5 5913.81  146.09
   0   3  -5 3661.43   93.99
   0  -3   5 3728.13   93.09
   0  -3   5 3595.54   89.79
  -1   3  -5   28.00    5.60
   1  -3   5   29.70    5.70
   1  -3   5   27.70    5.70
   1  -3   5   27.30    4.60
  -2   3  -5  562.94   22.10
   2  -3   5  557.44   24.80
   2  -3   5  570.64   24.10
   2  -3   5  583.84   25.20
  -3   3  -5    6.00    2.70
   3  -3   5    3.30    3.00
   3  -3   5    2.80    2.90
  -4   3  -5 2652.63   79.69
  -4   3  -5 2498.35   65.69
   4  -3   5 2558.64   77.59
   4  -3   5 2566.34   76.39
  -5   3  -5  297.47   21.90
   5  -3   5  305.87   21.40
   5  -3   5  318.87   20.90
  -6   3  -5    5.00    4.60
   6  -3   5    9.60    5.90
  -7   3  -5  181.68   19.80
   7  -3   5  201.18   18.30
   7  -3   5  195.78   19.50
  -8   3  -5   37.50   11.30
   8  -3   5   31.70   10.80
   8  -3   5   57.39   12.60
  -9   3  -5   11.20    8.50
   9  -3   5   20.40    9.70
   9  -3   5   23.50    8.00
  11   2  -5   19.70    9.90
  11   2  -5   14.80    9.80
 -11  -2   5   31.10   12.20
  10   2  -5    7.00    5.20
  10   2  -5    4.90    4.60
 -10  -2   5   -1.10    5.10
   9   2  -5   80.59   14.20
   9   2  -5   51.49    8.30
   9   2  -5   54.09   10.90
  -9  -2   5   67.39   14.20
   8   2  -5   10.90    5.00
   8   2  -5    1.10    4.10
   8   2  -5    5.20    3.40
  -8  -2   5    0.00    3.10
   7   2  -5   32.90    7.70
   7   2  -5   46.30    9.00
   7   2  -5   57.69    7.30
  -7  -2   5   32.60    7.70
   6   2  -5   25.90    6.20
   6   2  -5   52.59    8.80
  -6  -2   5   39.60    8.00
   5   2  -5   32.80    6.20
   5   2  -5   43.60    7.40
   5   2  -5   37.80    6.90
  -5  -2   5   33.60    6.70
   4   2  -5  126.99    9.50
   4   2  -5  117.89   10.40
  -4  -2   5  124.09   10.20
   3   2  -5  374.66   18.40
   3   2  -5  366.16   18.70
  -3  -2   5  339.77   16.30
   2   2  -5    4.80    2.10
  -2  -2   5    2.20    1.70
  -2  -2   5    0.20    1.30
  -2  -2   5    1.60    1.20
   1   2  -5  931.61   31.90
  -1  -2   5  899.01   28.60
  -1  -2   5  897.01   31.60
  -1  -2   5  913.61   28.60
   0   2  -5 1214.28   37.90
   0  -2   5 1165.28   35.40
   0  -2   5 1176.78   35.90
   0  -2   5 1187.58   38.70
  -1   2  -5  274.17   14.40
   1  -2   5  298.27   16.20
   1  -2   5  297.47   14.90
   1  -2   5  293.07   15.20
  -2   2  -5   11.90    3.50
   2  -2   5   16.00    4.50
   2  -2   5    8.10    3.50
   2  -2   5   10.30    3.80
  -3   2  -5   94.59    7.40
  -3   2  -5   91.09   10.10
   3  -2   5   93.59   10.00
   3  -2   5   97.49   10.20
  -4   2  -5  282.87   12.80
  -4   2  -5  316.57   20.40
   4  -2   5  284.57   19.30
   4  -2   5  319.17   20.40
  -5   2  -5 1290.07   50.79
   5  -2   5 1280.77   50.69
   5  -2   5 1301.77   49.60
  -6   2  -5   80.59   22.80
   6  -2   5  103.39   12.90
   6  -2   5  122.89   14.70
  -7   2  -5    2.20    4.80
   7  -2   5    2.40    3.90
   7  -2   5   -4.70    4.30
  -8   2  -5   61.99   15.00
   8  -2   5   50.69   12.00
   8  -2   5   58.49   13.40
  -9   2  -5  176.58   22.90
   9  -2   5  182.98   22.50
   9  -2   5  153.78   19.20
  11   1  -5   73.49   14.70
  11   1  -5   79.39   16.70
 -11  -1   5   72.79   17.20
  10   1  -5   65.99   13.80
  10   1  -5   54.99   12.40
 -10  -1   5   52.59   12.80
   9   1  -5   43.90    8.40
   9   1  -5   43.00   10.60
   9   1  -5   37.40    8.60
  -9  -1   5   35.80    9.90
   8   1  -5    4.20    4.40
   8   1  -5    1.90    2.60
  -8  -1   5   -1.10    3.80
   7   1  -5   30.30    6.10
   7   1  -5   39.70    8.00
   7   1  -5   63.39   10.80
  -7  -1   5   46.20    9.70
   6   1  -5  313.87   17.60
   6   1  -5  297.97   19.30
   6   1  -5  323.87   19.30
  -6  -1   5  326.47   20.10
   5   1  -5  353.16   18.50
   5   1  -5  333.77   26.30
   5   1  -5  351.56   20.40
  -5  -1   5  370.06   19.50
   4   1  -5  128.79   10.70
   4   1  -5  117.49    9.90
   4   1  -5  110.09    9.20
  -4  -1   5  108.49    9.20
   3   1  -5  502.15   21.90
  -3  -1   5  497.55   19.00
  -3  -1   5  526.85   22.40
   2   1  -5  366.76   17.60
  -2  -1   5  359.16   13.90
  -2  -1   5  356.16   16.00
  -2  -1   5  364.96   17.20
   1   1  -5  383.96   17.90
  -1  -1   5  378.56   17.90
  -1  -1   5  400.06   14.40
  -1  -1   5  386.76   16.80
   0   1  -5  977.30   32.80
   0  -1   5 1020.00   29.80
   0  -1   5  974.60   32.40
  -1   1  -5   60.79    6.30
   1  -1   5   57.89    6.70
   1  -1   5   55.79    5.80
   1  -1   5   53.79    6.80
  -2   1  -5   86.99    8.30
  -2   1  -5   83.39    7.30
   2  -1   5   75.09    8.70
   2  -1   5   72.09    8.90
  -3   1  -5  522.75   24.20
  -3   1  -5  481.35   19.00
   3  -1   5  477.65   24.40
   3  -1   5  481.75   25.20
  -4   1  -5  323.97   13.90
  -4   1  -5  321.17   20.50
   4  -1   5  311.67   20.70
   4  -1   5  341.77   22.00
  -5   1  -5  525.75   29.40
   5  -1   5  530.35   29.70
   5  -1   5  527.65   29.10
  -6   1  -5   -4.30    4.50
   6  -1   5    5.50    4.50
   6  -1   5   -3.30    2.70
  -7   1  -5   25.50    8.50
   7  -1   5   44.20   11.40
   7  -1   5   33.40    8.20
  -8   1  -5  389.96   31.60
   8  -1   5  410.26   31.90
   8  -1   5  392.56   29.60
  -9   1  -5   -3.40    6.90
   9  -1   5    3.00    6.90
   9  -1   5   10.90    7.80
  12   0  -5   39.70   10.80
  12   0  -5   57.89   13.90
 -12   0   5   49.90   13.50
  11   0  -5   45.70   12.60
  11   0  -5   37.20   10.80
 -11   0   5   62.89   13.60
  10   0  -5  140.39   16.60
  10   0  -5  154.88   18.10
 -10   0   5  144.59   17.70
   9   0  -5  329.97   23.10
   9   0  -5  280.07   16.10
   9   0  -5  319.97   24.70
  -9   0   5  312.07   24.70
   8   0  -5    1.80    3.70
   8   0  -5    2.70    3.00
   8   0  -5    8.60    3.10
  -8   0   5    4.00    5.40
   7   0  -5   34.90    6.10
   7   0  -5   22.10    5.90
   7   0  -5   30.00    7.50
  -7   0   5   44.30    9.20
   6   0  -5    6.20    3.90
   6   0  -5    8.10    3.50
   6   0  -5    6.80    3.60
  -6   0   5    8.10    4.40
   5   0  -5  424.46   20.80
   5   0  -5  372.96   20.20
   5   0  -5  404.26   19.70
  -5   0   5  391.46   19.30
   4   0  -5 1032.90   35.60
   4   0  -5 1031.10   35.10
   4   0  -5  983.70   34.90
  -4   0   5 1002.00   32.30
   3   0  -5   -0.50    1.50
  -3   0   5    3.20    1.40
  -3   0   5    0.30    1.40
   2   0  -5 1087.49   36.00
   2   0  -5 1082.99   28.90
   2   0  -5 1085.89   35.30
  -2   0   5 1139.79   35.80
  -2   0   5 1100.89   28.90
  -2   0   5 1080.29   35.10
   1   0  -5  278.17   14.50
   1   0  -5  275.17   14.60
   1   0  -5  261.27    9.70
  -1   0   5  278.67   10.00
  -1   0   5  284.27   14.90
  -1   0   5  267.77   14.20
   0   0  -5   92.69    8.10
   0   0   5   82.99    7.90
   0   0   5   88.69    8.20
  -1   0  -5  708.83   24.40
  -1   0  -5  750.12   26.20
   1   0   5  683.73   27.60
   1   0   5  704.23   28.20
  -2   0  -5  154.48   10.80
  -2   0  -5  149.39   10.00
   2   0   5  142.19   12.00
   2   0   5  146.89   12.10
  -3   0  -5   17.70    3.90
  -3   0  -5   18.30    5.30
   3   0   5   15.50    5.10
   3   0   5   13.40    4.40
  -4   0  -5  190.48   10.50
  -4   0  -5  203.48   16.10
   4   0   5  206.08   16.70
   4   0   5  211.48   17.10
  -5   0  -5   -4.50    2.40
  -5   0  -5    7.60    2.50
   5   0   5    0.40    3.40
   5   0   5    3.10    4.20
   6   0   5  178.18   17.80
   6   0   5  141.39   16.50
  -7   0  -5   75.89   14.50
   7   0   5   91.69   16.20
   7   0   5   81.29   12.80
  -8   0  -5   28.70   10.30
   8   0   5    9.10    7.20
   8   0   5   27.40    8.80
  -9   0  -5   16.80    9.70
   9   0   5   35.50   12.40
   9   0   5   12.60    9.10
  12  -1  -5    7.40    8.00
  12  -1  -5   -3.70    3.90
 -12   1   5  -12.80    6.50
  11  -1  -5   35.70   10.30
 -11   1   5    5.00    8.40
  10  -1  -5  312.17   26.90
  10  -1  -5  361.16   25.00
 -10   1   5  334.97   27.60
   9  -1  -5  142.29   10.90
   9  -1  -5  133.19   16.20
   9  -1  -5  162.98   15.40
  -9   1   5  134.89   19.30
   8  -1  -5 1200.58   50.39
   8  -1  -5 1211.78   40.50
   8  -1  -5 1254.87   47.40
  -8   1   5 1247.98   49.60
   7  -1  -5   10.00    4.00
   7  -1  -5   12.40    3.50
   7  -1  -5   11.30    3.80
  -7   1   5    6.40    4.00
   6  -1  -5  431.16   24.00
   6  -1  -5  440.76   22.10
   6  -1  -5  464.35   21.40
   5  -1  -5 1735.53   53.99
   5  -1  -5 1828.72   56.89
   5  -1  -5 1769.02   53.59
  -5   1   5 1828.92   52.69
   4  -1  -5 1764.42   52.99
   4  -1  -5 1661.23   51.29
  -4   1   5 1725.63   50.69
  -4   1   5 1732.23   47.10
   3  -1  -5   20.40    4.50
  -3   1   5   22.60    2.80
  -3   1   5   11.40    2.90
  -3   1   5   17.10    4.30
   2  -1  -5  284.07   15.20
   2  -1  -5  277.37   14.20
  -2   1   5  269.67   14.10
  -2   1   5  264.27   14.80
   1  -1  -5 3365.86   86.59
   1  -1  -5 3314.27   87.09
  -1   1   5 3351.86   86.49
  -1   1   5 3344.77   87.29
   0  -1  -5 1544.85   45.90
   0  -1  -5 1506.95   38.90
   0   1   5 1520.75   46.90
   0   1   5 1466.65   46.30
  -1  -1  -5 1266.67   37.30
  -1  -1  -5 1322.67   40.80
   1   1   5 1294.97   43.20
   1   1   5 1289.67   43.10
  -2  -1  -5   77.19    7.40
  -2  -1  -5   83.79    8.00
   2   1   5   89.69    9.50
   2   1   5   71.59    8.60
  -3  -1  -5  170.98   11.00
  -3  -1  -5  181.58   14.30
   3   1   5  179.68   14.80
   3   1   5  191.88   15.50
  -4  -1  -5  154.78   10.20
  -4  -1  -5  157.88   14.00
   4   1   5  150.28   14.80
   4   1   5  119.49   12.90
  -5  -1  -5  555.64   30.40
  -5  -1  -5  545.65   20.10
   5   1   5  525.05   30.70
   5   1   5  568.94   31.90
  -6  -1  -5  188.48   18.50
   6   1   5  189.88   18.80
   6   1   5  160.48   17.50
  -7  -1  -5  178.88   19.60
   7   1   5  179.48   19.70
   7   1   5  173.28   19.40
  -8  -1  -5   -0.70    6.80
   8   1   5    8.40    7.10
   8   1   5   11.30    6.40
  -9  -1  -5   23.30   11.00
   9   1   5   33.40   11.90
   9   1   5   56.19   14.40
  12  -2  -5    6.50    6.70
  12  -2  -5   -0.10    4.30
 -12   2   5   -2.50    7.80
  11  -2  -5    7.40    4.90
 -11   2   5    7.00    7.30
  10  -2  -5  237.78   19.60
  10  -2  -5  241.98   23.70
 -10   2   5  219.18   22.00
   9  -2  -5  139.79   16.40
   9  -2  -5  138.79   11.20
   9  -2  -5  146.99   14.40
  -9   2   5  148.79   27.70
   8  -2  -5  135.89   18.00
   8  -2  -5  144.59   13.00
  -8   2   5  173.68   16.20
   7  -2  -5    4.70    2.30
   7  -2  -5    3.00    2.90
   7  -2  -5    2.00    3.30
  -7   2   5   18.30    5.70
   6  -2  -5  250.87   15.50
   6  -2  -5  253.37   18.10
   6  -2  -5  267.27   15.80
  -6   2   5  244.18   15.80
   5  -2  -5 2812.72   77.89
   5  -2  -5 2809.02   81.19
  -5   2   5 2899.71   74.79
  -5   2   5 2784.52   75.79
   4  -2  -5   17.00    4.50
   4  -2  -5   10.50    3.60
  -4   2   5    9.00    2.80
  -4   2   5   16.10    3.20
   3  -2  -5  983.20   34.70
  -3   2   5  989.60   25.40
  -3   2   5  966.50   35.30
  -3   2   5  980.30   25.10
  -3   2   5  953.00   33.00
   2  -2  -5   -1.30    1.40
   2  -2  -5    0.50    1.20
  -2   2   5    2.20    1.60
  -2   2   5   -1.00    1.60
   1  -2  -5 1861.51   52.99
   1  -2  -5 1784.92   53.99
  -1   2   5 1777.82   54.19
  -1   2   5 1880.41   53.19
   0  -2  -5  462.45   21.10
   0  -2  -5  458.75   15.10
   0  -2  -5  433.36   20.50
   0   2   5  465.85   21.20
   0   2   5  455.95   21.60
  -1  -2  -5   61.19    5.90
  -1  -2  -5   59.99    7.20
   1   2   5   46.20    7.90
   1   2   5   44.40    7.10
  -2  -2  -5  210.38   13.10
  -2  -2  -5  212.88   13.20
   2   2   5  229.98   15.90
   2   2   5  204.88   15.20
  -3  -2  -5  124.19   11.50
  -3  -2  -5  123.59    9.90
   3   2   5  116.69   12.70
   3   2   5  116.09   12.20
  -4  -2  -5   35.20    6.30
  -4  -2  -5   33.60    7.70
   4   2   5   19.90    5.60
   4   2   5   35.50    8.10
  -5  -2  -5   32.10    5.50
  -5  -2  -5   49.30    9.90
   5   2   5   31.40    8.40
   5   2   5   47.20   13.60
  -6  -2  -5   -0.30    4.20
   6   2   5    6.50    4.80
   6   2   5    4.40    5.10
  -7  -2  -5   49.90   12.00
   7   2   5   46.10   11.80
   7   2   5   44.40   11.10
  -8  -2  -5  238.68   24.70
   8   2   5  285.17   26.60
  -9  -2  -5   11.40    9.00
   9   2   5   58.29   14.40
   9   2   5   35.90   14.00
  12  -3  -5   85.99   17.10
  12  -3  -5  123.09   15.40
 -12   3   5  167.68   24.60
  11  -3  -5   11.10    5.40
  11  -3  -5   19.80    8.60
 -11   3   5   31.80    9.90
  10  -3  -5   37.20   10.20
  10  -3  -5   45.70    9.10
 -10   3   5   45.30   10.70
   9  -3  -5   31.10    6.90
   9  -3  -5   33.20    9.40
  -9   3   5   26.90    7.70
   8  -3  -5  618.54   28.40
   8  -3  -5  631.74   34.60
   8  -3  -5  641.64   26.90
  -8   3   5  613.14   30.90
   7  -3  -5   24.30    5.20
   7  -3  -5   23.40    7.10
   7  -3  -5   29.90    6.00
  -7   3   5   28.80    7.20
   6  -3  -5    1.20    2.70
   6  -3  -5    2.40    2.40
  -6   3   5    3.30    3.20
   5  -3  -5    7.20    3.50
   5  -3  -5   18.00    5.10
  -5   3   5   15.80    4.00
   4  -3  -5  379.06   20.50
  -4   3   5  369.46   14.40
   3  -3  -5  787.52   27.10
   3  -3  -5  784.92   31.00
  -3   3   5  791.72   27.10
  -3   3   5  747.13   32.10
   2  -3  -5  776.52   27.10
   2  -3  -5  737.63   29.60
  -2   3   5  735.53   29.70
  -2   3   5  755.32   26.90
   1  -3  -5 3151.78   86.79
  -1   3   5 3282.27   84.79
  -1   3   5 3206.08   87.19
   0  -3  -5    4.70    2.50
   0  -3  -5    5.50    2.80
   0   3   5    1.30    2.00
   0   3   5   -0.70    1.70
  -1  -3  -5  769.82   32.00
  -1  -3  -5  815.62   26.90
   1   3   5  796.02   32.30
   1   3   5  818.62   32.90
  -2  -3  -5   -0.90    2.60
  -2  -3  -5    5.20    3.20
   2   3   5   -1.30    3.30
   2   3   5   -1.50    1.90
  -3  -3  -5  435.86   22.90
  -3  -3  -5  411.06   26.10
   3   3   5  454.65   26.10
   3   3   5  470.65   25.90
  -4  -3  -5  213.18   17.00
  -4  -3  -5  187.48   21.50
   4   3   5  217.18   19.80
   4   3   5  228.88   18.50
  -5  -3  -5    3.10    3.70
  -5  -3  -5   -2.90    3.00
   5   3   5    1.40    3.60
   5   3   5   -4.90    2.80
  -6  -3  -5    2.00    4.70
   6   3   5   -1.10    5.20
   6   3   5   -6.00    3.60
  -7  -3  -5   43.70   11.50
   7   3   5   31.60   10.50
   7   3   5   14.70    7.10
  -8  -3  -5   54.29   14.50
   8   3   5   77.49   15.00
   8   3   5   83.29   15.30
  12  -4  -5   24.90    7.00
 -12   4   5   52.99   14.40
  11  -4  -5   -4.90    3.10
  11  -4  -5   -9.50    4.70
 -11   4   5   -8.10    5.30
  10  -4  -5    0.40    3.00
  10  -4  -5   -3.60    4.30
 -10   4   5   -4.50    4.70
   9  -4  -5  180.08   14.00
   9  -4  -5  178.58   13.90
   9  -4  -5  162.08   17.80
  -9   4   5  153.28   16.70
   8  -4  -5  623.24   27.10
   8  -4  -5  610.84   34.70
  -8   4   5  599.74   30.70
   7  -4  -5  205.18   18.00
   7  -4  -5  190.28   14.00
  -7   4   5  172.88   14.30
   6  -4  -5   82.69   10.90
   6  -4  -5   82.09    9.50
  -6   4   5   89.09    9.00
   5  -4  -5 1163.38   41.60
   5  -4  -5 1143.49   43.90
  -5   4   5 1169.68   36.10
   4  -4  -5  157.48   12.80
  -4   4   5  150.38    8.30
   3  -4  -5   51.59    8.80
   3  -4  -5   42.80    5.10
  -3   4   5   32.50    6.40
   2  -4  -5   13.40    3.30
   2  -4  -5   19.10    5.40
  -2   4   5   27.10    4.90
  -2   4   5   18.80    5.00
   1  -4  -5    1.50    1.80
   1  -4  -5    1.40    1.80
  -1   4   5    0.00    2.00
  -1   4   5    1.90    1.80
   0  -4  -5  218.88   14.20
   0  -4  -5  192.58    9.60
   0  -4  -5  209.18   14.70
   0   4   5  199.48   13.60
   0   4   5  202.98   14.90
  -1  -4  -5  432.16   22.40
  -1  -4  -5  434.06   22.70
  -1  -4  -5  455.65   19.00
   1   4   5  404.96   22.50
   1   4   5  457.65   24.00
  -2  -4  -5    0.40    2.90
  -2  -4  -5   12.00    4.30
   2   4   5    5.70    3.70
   2   4   5   10.80    4.40
  -3  -4  -5  173.38   13.60
  -3  -4  -5  182.28   14.50
   3   4   5  193.28   16.60
   3   4   5  172.98   16.10
  -4  -4  -5   27.40    7.20
  -4  -4  -5   49.99    8.50
   4   4   5   28.20    7.80
   4   4   5   33.70    8.20
  -5  -4  -5    9.20    4.10
  -5  -4  -5   21.00    8.30
   5   4   5   13.90    6.10
   5   4   5    0.70    4.00
  -6  -4  -5    4.50    5.70
   6   4   5    8.10    4.40
   6   4   5   -3.30    4.20
  -7  -4  -5   15.80    8.90
   7   4   5    3.20    8.60
   7   4   5   11.80    7.70
  -8  -4  -5   26.90   10.60
   8   4   5   36.20   11.00
   8   4   5   43.80   12.50
  11  -5  -5   16.70    9.30
 -11   5   5   16.00    9.30
  10  -5  -5   45.10   12.50
 -10   5   5   45.00   11.30
   9  -5  -5  439.26   30.90
   9  -5  -5  400.06   21.70
  -9   5   5  398.36   26.90
   8  -5  -5 1453.55   49.99
   8  -5  -5 1424.26   58.79
  -8   5   5 1419.06   52.39
   7  -5  -5  133.49   15.20
   7  -5  -5  160.88   13.70
  -7   5   5  142.09   13.00
   6  -5  -5  842.82   38.40
   6  -5  -5  819.92   34.30
  -6   5   5  803.12   30.80
   5  -5  -5  568.44   29.20
   5  -5  -5  569.84   27.30
  -5   5   5  615.54   22.90
   4  -5  -5 2863.31   82.19
  -4   5   5 2854.81   70.89
  -4   5   5 2793.32   84.19
   3  -5  -5  579.24   27.00
   3  -5  -5  556.34   21.50
  -3   5   5  544.75   17.40
  -3   5   5  574.84   27.40
   2  -5  -5   28.50    5.70
   2  -5  -5   38.70    7.50
  -2   5   5   41.50    8.20
   1  -5  -5  271.17   17.90
   1  -5  -5  273.27   12.90
   1  -5  -5  255.87   15.10
  -1   5   5  252.37   17.00
  -1   5   5  275.97   15.50
   0  -5  -5  353.26   21.40
   0  -5  -5  420.26   16.40
   0   5   5  397.56   22.40
   0   5   5  386.36   20.70
  -1  -5  -5  730.03   26.40
  -1  -5  -5  678.73   30.50
  -1  -5  -5  716.53   31.60
   1   5   5  662.63   31.10
   1   5   5  661.53   30.70
  -2  -5  -5 1008.40   40.00
  -2  -5  -5  932.01   48.50
   2   5   5 1053.29   42.40
   2   5   5 1014.70   41.40
  -3  -5  -5  162.58   14.20
  -3  -5  -5  164.48   14.40
   3   5   5  164.48   15.90
   3   5   5  166.08   15.90
  -4  -5  -5  342.37   22.60
  -4  -5  -5  324.67   20.50
   4   5   5  322.57   24.20
  -5  -5  -5  460.65   35.50
  -5  -5  -5  494.25   25.90
   5   5   5  540.95   32.10
   5   5   5  474.05   32.70
  -6  -5  -5  344.17   26.80
   6   5   5  339.87   20.30
   6   5   5  354.96   28.90
   6   5   5  359.16   27.00
  -7  -5  -5   -5.00    5.20
   7   5   5    6.30    8.90
   7   5   5   -8.40    4.80
  -8  -5  -5    5.70    7.50
   8   5   5   12.10    8.20
   8   5   5   18.20    9.90
  11  -6  -5    4.50    6.50
 -11   6   5    5.60    7.40
  10  -6  -5  160.88   16.70
  10  -6  -5  119.59   20.20
 -10   6   5  126.29   16.80
   9  -6  -5   89.59   15.70
   9  -6  -5   99.19   11.40
   8  -6  -5   36.10    9.60
   8  -6  -5   41.50    8.10
  -8   6   5   37.80    8.20
   7  -6  -5  689.03   36.50
   7  -6  -5  647.54   31.10
  -7   6   5  638.14   29.20
   6  -6  -5   30.40    7.80
   6  -6  -5   29.00    6.70
  -6   6   5   40.70    6.90
   5  -6  -5    5.60    3.10
  -5   6   5   -1.50    2.10
   4  -6  -5 1605.34   55.69
  -4   6   5 1581.44   55.99
  -4   6   5 1585.14   44.20
   3  -6  -5   74.79    5.80
   3  -6  -5   71.89    6.80
   3  -6  -5   73.59    9.60
  -3   6   5   63.59   10.50
   2  -6  -5   49.20    4.70
   2  -6  -5   57.79   10.00
   2  -6  -5   44.10    7.10
  -2   6   5   46.70    8.60
   1  -6  -5  497.05   18.20
   1  -6  -5  507.95   23.10
  -1   6   5  444.06   23.50
  -1   6   5  548.75   27.00
   0  -6  -5  284.47   14.10
   0  -6  -5  268.97   17.30
   0  -6  -5  297.67   20.10
   0   6   5  264.87   17.10
   0   6   5  300.27   19.60
  -1  -6  -5  414.26   23.60
  -1  -6  -5  432.36   20.20
  -1  -6  -5  438.86   25.00
   1   6   5  458.75   25.40
   1   6   5  436.36   24.00
  -2  -6  -5  329.47   19.20
  -2  -6  -5  355.36   22.10
   2   6   5  340.67   22.50
   2   6   5  332.77   22.10
  -3  -6  -5    2.70    3.10
  -3  -6  -5    0.90    3.70
   3   6   5    1.00    4.50
   3   6   5    1.30    4.60
  -4  -6  -5    6.90    5.50
  -4  -6  -5    4.20    4.40
   4   6   5   -0.50    4.70
   4   6   5    1.00    3.10
  -5  -6  -5  261.67   22.50
  -5  -6  -5  253.37   19.10
   5   6   5  250.17   24.50
   5   6   5  280.57   23.10
  -6  -6  -5   63.09   13.20
   6   6   5   68.59   11.10
   6   6   5   67.49   13.30
   6   6   5   49.40   12.30
  -7  -6  -5  183.58   22.50
   7   6   5  161.28   35.10
   7   6   5  155.08   20.50
  11  -7  -5   98.69   19.50
 -11   7   5   61.69   14.50
  10  -7  -5    6.70   11.20
  10  -7  -5   41.20   10.70
 -10   7   5   42.70   11.60
   9  -7  -5   74.99   10.90
   9  -7  -5   65.79   13.50
  -9   7   5   70.59   12.80
   8  -7  -5   -1.10    2.70
   8  -7  -5    7.80    4.30
  -8   7   5    4.10    4.10
   7  -7  -5  458.55   26.40
   7  -7  -5  475.55   29.70
  -7   7   5  471.35   24.50
   6  -7  -5  183.28   16.20
  -6   7   5  199.78   13.80
   5  -7  -5   25.80    6.60
  -5   7   5   16.60    4.20
  -5   7   5   10.20    5.40
   4  -7  -5 1602.24   57.69
  -4   7   5 1609.94   57.99
   3  -7  -5  442.26   17.50
   3  -7  -5  446.56   18.60
   3  -7  -5  453.75   26.50
  -3   7   5  482.15   26.40
   2  -7  -5 1734.23   51.89
   2  -7  -5 1730.13   61.59
   2  -7  -5 1724.83   47.30
  -2   7   5 1755.82   59.09
   1  -7  -5  120.89   10.60
   1  -7  -5  129.79   13.30
   1  -7  -5  119.39    8.70
  -1   7   5   93.79   11.60
   0  -7  -5  401.06   22.80
   0  -7  -5  467.05   20.20
   0  -7  -5  457.05   27.00
   0   7   5  461.15   24.30
   0   7   5  467.85   26.00
  -1  -7  -5   18.90    6.50
  -1  -7  -5    4.40    4.30
   1   7   5    8.70    4.80
   1   7   5   23.90    5.60
  -2  -7  -5  157.68   13.50
  -2  -7  -5  162.28   15.50
   2   7   5  156.58   15.20
   2   7   5  126.09   14.20
  -3  -7  -5    6.90    4.50
  -3  -7  -5   14.90    5.50
   3   7   5   12.50    6.40
   3   7   5   19.30    7.30
  -4  -7  -5   83.79   13.20
   4   7   5   91.79   14.60
   4   7   5   66.89   12.50
  -5  -7  -5    5.10    6.00
   5   7   5   10.90    6.80
  -6  -7  -5    6.00    7.60
   6   7   5   10.30    6.40
   6   7   5  -10.30    5.10
  -7  -7  -5   -3.90    8.60
   7   7   5   -0.70    8.60
  10  -8  -5   17.50    9.40
  10  -8  -5   26.00    9.00
 -10   8   5   16.00    7.60
   9  -8  -5   99.89   12.50
   9  -8  -5  108.99   18.30
  -9   8   5   95.09   14.70
   8  -8  -5  149.09   15.40
   8  -8  -5  142.49   17.80
  -8   8   5  115.69   13.90
   7  -8  -5  146.39   15.20
  -7   8   5  120.09   12.90
   6  -8  -5  134.49   14.40
  -6   8   5  133.39   11.50
  -6   8   5  136.29   15.90
   5  -8  -5   24.30    7.30
  -5   8   5   12.30    5.90
  -5   8   5   26.40    5.30
   4  -8  -5  246.98   19.80
   4  -8  -5  219.48   13.20
  -4   8   5  233.48   19.10
   3  -8  -5  180.68   17.00
   3  -8  -5  165.48   10.90
   3  -8  -5  159.98   15.80
  -3   8   5  154.28   15.10
   2  -8  -5  515.25   29.90
   2  -8  -5  478.85   22.00
   2  -8  -5  500.35   20.30
  -2   8   5  455.65   26.50
   1  -8  -5  135.19   14.60
   1  -8  -5  137.49   10.30
   1  -8  -5  117.09   11.30
  -1   8   5  154.58   14.30
   0  -8  -5   88.69    9.10
   0  -8  -5   79.89   19.50
   0  -8  -5   80.79   10.60
   0   8   5   72.79   12.40
  -1  -8  -5   -2.90    2.60
  -1  -8  -5    3.60    3.30
  -1  -8  -5    0.10    4.80
   1   8   5    7.20    4.30
  -2  -8  -5  421.26   23.60
  -2  -8  -5  416.76   27.30
   2   8   5  411.96   26.40
  -3  -8  -5   -4.60    4.20
  -3  -8  -5   -7.30    4.50
   3   8   5   -1.80    4.40
  -4  -8  -5   96.79   15.50
  -4  -8  -5   82.99   14.20
   4   8   5   84.39   14.90
  -5  -8  -5    3.90    6.20
   5   8   5   -2.30    4.90
  -6  -8  -5   49.40   12.70
   6   8   5    9.80    8.00
   6   8   5   11.50    9.20
  10  -9  -5  104.49   19.10
 -10   9   5  106.99   17.20
   9  -9  -5   -8.20    4.90
   9  -9  -5    0.00    5.30
  -9   9   5   -0.70    5.30
   8  -9  -5   50.49    9.70
  -8   9   5   44.00   10.10
   7  -9  -5   23.20    7.90
  -7   9   5   39.90   10.30
  -7   9   5   33.70    7.70
   6  -9  -5   36.60    9.70
  -6   9   5   31.00    9.10
  -6   9   5   36.50    7.30
   5  -9  -5   56.89   11.60
  -5   9   5   41.30   10.30
   4  -9  -5   80.39   13.20
   4  -9  -5   88.39    8.80
  -4   9   5   84.99   13.80
   3  -9  -5   97.89   15.30
   3  -9  -5   87.49    8.80
   3  -9  -5   96.19    7.80
  -3   9   5   72.09   12.00
   2  -9  -5  109.19    9.60
   2  -9  -5   98.09    9.80
   2  -9  -5   95.69   15.00
  -2   9   5   98.09   12.80
   1  -9  -5  327.37   24.80
   1  -9  -5  346.47   20.50
  -1   9   5  333.17   22.80
   0  -9  -5  167.78   17.70
   0  -9  -5  187.08   16.40
   0  -9  -5  172.88   13.50
   0   9   5  204.58   17.40
  -1  -9  -5    4.60    4.00
  -1  -9  -5   -4.30    3.80
   1   9   5    8.60    4.60
  -2  -9  -5  360.96   26.50
  -2  -9  -5  328.87   21.80
   2   9   5  347.97   24.30
  -3  -9  -5  297.37   24.80
  -3  -9  -5  285.67   27.90
   3   9   5  313.17   23.80
  -4  -9  -5    5.10    5.40
  -4  -9  -5   -0.10    5.10
   4   9   5    2.40    5.90
  -5  -9  -5    5.20    7.30
   5   9   5    3.10    6.20
   5   9   5    1.60    6.90
   9 -10  -5   62.29   12.50
  -9  10   5   79.39   13.50
   8 -10  -5   53.19   11.20
  -8  10   5   38.70    9.60
  -8  10   5   44.30   10.90
   7 -10  -5  232.08   21.00
  -7  10   5  229.98   22.80
  -7  10   5  233.58   18.10
   6 -10  -5   -1.00    3.60
  -6  10   5    5.70    4.20
  -6  10   5    0.30    4.50
   5 -10  -5    1.70    4.60
  -5  10   5   12.10    6.30
   4 -10  -5  219.58   20.80
   4 -10  -5  215.28   14.50
  -4  10   5  209.88   19.30
   3 -10  -5  183.68   10.80
   3 -10  -5  190.48   13.60
   3 -10  -5  190.18   19.60
  -3  10   5  221.78   33.10
   2 -10  -5  251.67   23.00
   2 -10  -5  283.57   16.90
   2 -10  -5  278.07   16.70
  -2  10   5  302.57   22.10
   1 -10  -5   93.09   11.40
   1 -10  -5   91.49   15.30
   1 -10  -5   79.89    9.60
  -1  10   5   94.79   12.30
   0 -10  -5  110.79   14.90
   0 -10  -5   94.79   16.10
   0 -10  -5  105.89   11.90
   0  10   5  106.99   24.20
  -1 -10  -5   85.89   11.30
  -1 -10  -5   97.29   16.90
   1  10   5  101.99   13.20
  -2 -10  -5   55.09   10.20
  -2 -10  -5   42.40   10.00
   2  10   5   41.50   10.30
  -3 -10  -5  233.88   22.20
  -3 -10  -5  242.88   20.70
   3  10   5  246.38   21.20
  -4 -10  -5   36.10   10.80
   4  10   5   68.99   14.50
   9 -11  -5   18.80   10.80
  -9  11   5   33.20   11.30
  -9  11   5   18.50    9.60
   8 -11  -5   43.20   11.20
  -8  11   5   35.30   16.80
  -8  11   5   33.20    9.90
   7 -11  -5   13.10    7.70
  -7  11   5   18.70    7.20
  -7  11   5   18.10    7.50
   6 -11  -5    5.70    5.90
  -6  11   5   -7.60    4.40
  -6  11   5    3.90    5.10
   5 -11  -5   10.60    6.10
  -5  11   5   12.30    5.90
   4 -11  -5   85.19   11.20
   4 -11  -5   88.89   17.40
  -4  11   5   96.69   15.10
   3 -11  -5   91.69   15.90
   3 -11  -5   65.79   10.10
   3 -11  -5   70.79    6.70
  -3  11   5   56.19   11.40
   2 -11  -5   33.50    7.20
   2 -11  -5   34.80    9.90
   2 -11  -5   39.70    8.00
  -2  11   5   47.70   10.20
   1 -11  -5   -3.70    4.20
   1 -11  -5    7.20    4.60
   1 -11  -5   -3.60    4.10
  -1  11   5   -8.20    4.40
   0 -11  -5   52.29    9.70
   0 -11  -5   52.09   13.30
   0  11   5   58.69   12.60
  -1 -11  -5   63.19   10.90
  -1 -11  -5   56.59   14.30
   1  11   5   47.20   10.70
  -2 -11  -5  164.18   20.60
  -2 -11  -5  162.38   18.20
   2  11   5  125.89   16.60
  -3 -11  -5   13.70    7.70
   3  11   5   -0.30    6.30
   8 -12  -5   65.59   14.90
  -8  12   5   58.69   15.00
  -7  12   5   96.89   20.00
   6 -12  -5   79.99   15.90
  -6  12   5   93.59   16.50
   5 -12  -5   71.29   15.10
  -5  12   5   56.29   12.90
   4 -12  -5    3.50    5.50
   4 -12  -5   -3.40    5.90
  -4  12   5    2.00    5.00
   3 -12  -5   89.89   12.10
   3 -12  -5   80.09   15.10
  -3  12   5  105.19   15.90
   2 -12  -5   61.99   10.30
   2 -12  -5   61.29    8.90
   2 -12  -5   59.59   13.80
  -2  12   5   56.99   11.40
   1 -12  -5  222.58   17.40
   1 -12  -5  208.98   17.80
  -1  12   5  189.28   18.50
   0 -12  -5    3.10    6.40
   0 -12  -5    4.20    5.60
   0  12   5   -2.50    5.70
  -1 -12  -5  146.99   22.50
  -1 -12  -5  149.99   16.40
   1  12   5  125.19   15.70
  -2 -12  -5  -10.70    6.80
   2  12   5   -2.10    5.60
   6 -13  -5   18.60    8.70
  -6  13   5   45.00   14.70
   5 -13  -5  258.97   25.70
  -5  13   5  180.98   20.30
   4 -13  -5   12.60    7.50
  -4  13   5   25.50    8.40
   3 -13  -5    1.00    5.60
  -3  13   5   -2.60    6.80
   2 -13  -5   86.99   17.50
   2 -13  -5   94.99    9.50
  -2  13   5   83.89   14.40
   1 -13  -5    3.00    7.10
  -1  13   5   -0.50    6.80
   0 -13  -5   68.69   15.10
   0  13   5   86.19   14.10
   0  15  -6   19.10    9.30
   0 -15   6   18.40    7.00
   0 -15   6   18.30    9.30
  -1  15  -6    9.40    9.00
   1 -15   6   18.30    6.10
   1 -15   6   11.20   11.70
   1 -15   6   23.50   10.00
   3  14  -6   -4.90    6.20
  -3 -14   6   12.10    8.40
  -3 -14   6    4.60    6.60
   2  14  -6   -3.20    6.40
  -2 -14   6   12.70    5.80
  -2 -14   6   11.30    8.90
   1  14  -6   19.80    9.10
  -1 -14   6   19.70    6.80
  -1 -14   6   22.70   10.40
   0  14  -6   31.90   11.00
   0 -14   6   32.00   10.80
   0 -14   6   18.80    6.30
  -1  14  -6   51.79   14.00
   1 -14   6   51.79    9.70
   1 -14   6   56.69    9.70
   1 -14   6   62.19   14.00
  -2  14  -6   21.20    9.30
   2 -14   6    8.10    8.10
   2 -14   6   17.70    4.90
   2 -14   6   19.00    5.80
  -3  14  -6    7.20    6.30
   3 -14   6   13.90    8.00
  -4  14  -6   -3.90    7.50
   4 -14   6    7.40    8.40
   5  13  -6  129.09   21.90
  -5 -13   6   99.09   19.30
   4  13  -6    0.60    6.60
  -4 -13   6   11.60    7.70
   3  13  -6  103.49   18.50
  -3 -13   6  110.79   19.50
   2  13  -6   15.90    9.20
  -2 -13   6   30.40    8.10
  -2 -13   6   30.00   11.40
   1  13  -6   30.10   10.30
  -1 -13   6   39.50   12.10
  -1 -13   6   50.29   10.50
   0  13  -6    8.00    5.90
   0 -13   6   -3.30    3.10
   0 -13   6    5.80    5.40
  -1  13  -6   -4.60    5.50
   1 -13   6    6.40    5.80
   1 -13   6   10.90    8.10
   1 -13   6    0.90    3.20
  -2  13  -6  119.99   18.40
   2 -13   6  114.39   11.20
   2 -13   6   90.79   17.40
   2 -13   6  114.99   11.00
  -3  13  -6    8.80    7.00
   3 -13   6   -1.50    2.50
   3 -13   6   -3.50    3.20
   3 -13   6   -2.60    7.10
  -4  13  -6   -0.80    7.10
   4 -13   6   -5.20    6.20
  -5  13  -6   -4.80    6.20
   5 -13   6    0.10    5.90
   6  12  -6   50.49   11.60
  -6 -12   6   91.99   19.00
   5  12  -6    5.80    9.30
  -5 -12   6   21.20    9.70
   4  12  -6   25.70    9.30
  -4 -12   6   12.50    7.70
   3  12  -6   -1.00    4.30
  -3 -12   6    0.00    4.00
   2  12  -6    0.40    4.80
  -2 -12   6   -2.90    4.70
  -2 -12   6    1.20    3.70
   1  12  -6    0.40    4.90
  -1 -12   6   17.50    6.10
  -1 -12   6    7.80    5.90
   0  12  -6   29.40    9.00
   0 -12   6   25.30    9.20
   0 -12   6   27.50    7.90
   0 -12   6   28.10    8.60
  -1  12  -6   42.40   10.50
   1 -12   6   35.00    8.30
   1 -12   6   53.89   11.80
   1 -12   6   47.00    9.10
   2 -12   6   30.30    6.40
   2 -12   6   43.90   11.60
   2 -12   6   46.90    7.90
  -3  12  -6  127.59   18.90
   3 -12   6  141.99   11.50
   3 -12   6  151.28   12.00
   3 -12   6   99.89   17.20
  -4  12  -6   40.40   10.50
   4 -12   6   36.40    5.90
   4 -12   6   29.30    9.50
   4 -12   6   35.10    5.80
  -5  12  -6   65.09   12.40
   5 -12   6   93.99   16.10
   5 -12   6   62.49   15.60
  -6  12  -6   49.20   10.40
   6 -12   6   55.69   14.00
   6 -12   6   26.60   10.20
   7  11  -6   14.80    7.90
  -7 -11   6   21.30   10.60
   6  11  -6  145.19   18.50
  -6 -11   6  138.89   22.90
   5  11  -6   -4.00    4.70
  -5 -11   6    9.00    6.20
   4  11  -6   36.10   10.00
  -4 -11   6   41.20   10.20
   3  11  -6   94.09   15.80
  -3 -11   6  103.69   17.70
   2  11  -6    5.40    5.00
  -2 -11   6   10.10    5.80
  -2 -11   6   15.00    8.00
   1  11  -6  594.84   36.00
  -1 -11   6  589.94   31.50
  -1 -11   6  660.73   38.00
  -1 -11   6  645.84   33.10
   0  11  -6  144.09   16.90
   0 -11   6  133.49   13.90
   0 -11   6  130.09   13.40
   0 -11   6  142.49   17.00
  -1  11  -6  332.27   25.10
   1 -11   6  284.57   19.30
   1 -11   6  328.67   26.20
   1 -11   6  292.77   19.30
  -2  11  -6    9.70    5.40
   2 -11   6   23.50    6.40
   2 -11   6   13.10    5.50
   2 -11   6   14.40    8.00
  -3  11  -6    1.30    4.30
   3 -11   6    3.30    3.10
   3 -11   6    2.20    2.30
   3 -11   6   -7.30    3.00
   3 -11   6   -0.70    3.70
  -4  11  -6   30.90    9.20
   4 -11   6   29.50    9.10
   4 -11   6   29.30    6.10
   4 -11   6   29.90    6.00
   4 -11   6   17.10    7.00
  -5  11  -6   -1.40    5.00
   5 -11   6   -0.50    2.50
   5 -11   6    3.00    5.40
   5 -11   6   -3.00    3.30
   5 -11   6    5.50    5.40
  -6  11  -6  106.19   14.70
   6 -11   6  155.08   15.80
   6 -11   6  165.48   20.50
   6 -11   6  126.79    9.30
  -7  11  -6  113.59   20.00
   7 -11   6  140.49   19.80
   8  10  -6  153.68   19.50
  -8 -10   6  228.28   26.30
   7  10  -6    5.20    5.30
  -7 -10   6   -1.10    6.40
   6  10  -6  101.39   17.50
  -6 -10   6  118.19   19.40
   5  10  -6    4.10    4.50
  -5 -10   6   -1.10    5.20
   4  10  -6    1.40    3.80
  -4 -10   6    7.00    5.00
   3  10  -6   20.00    7.10
  -3 -10   6   27.00    8.90
   2  10  -6   20.60    7.40
  -2 -10   6    7.70    5.10
  -2 -10   6   10.70    5.00
  -2 -10   6    8.80    6.40
   1  10  -6   27.30    8.20
  -1 -10   6   28.70    8.90
  -1 -10   6   32.60    7.30
  -1 -10   6   25.30    7.30
   0  10  -6    2.00    3.60
   0 -10   6    2.70    2.90
   0 -10   6    2.20    4.10
   0 -10   6   -5.70    3.30
  -1  10  -6   17.20    6.80
   1 -10   6   25.00    6.30
   1 -10   6   25.60    8.10
   1 -10   6   20.00    5.60
  -2  10  -6   89.29   20.70
   2 -10   6  106.69   10.90
   2 -10   6   78.69    6.90
   2 -10   6   93.79   10.20
   2 -10   6   80.49   13.80
  -3  10  -6    9.60    3.70
   3 -10   6    7.70    4.90
   3 -10   6   10.30    4.30
   3 -10   6   22.10    7.50
  -4  10  -6  109.29   13.30
   4 -10   6   89.69    9.90
   4 -10   6   95.59    9.90
   4 -10   6  101.29   11.60
   4 -10   6   89.39   15.50
  -5  10  -6   22.00    7.10
   5 -10   6   20.40    9.20
   5 -10   6   35.50    7.00
   5 -10   6   28.90    7.80
   5 -10   6   33.50    6.20
  -6  10  -6   -2.20    5.10
   6 -10   6    1.30    3.40
   6 -10   6    8.50    3.60
  -7  10  -6    7.80    7.90
   7 -10   6   15.40    4.90
   7 -10   6   10.40    4.70
   7 -10   6    4.90    6.00
   9   9  -6   10.00    8.50
  -9  -9   6    5.10    7.90
   8   9  -6   15.10    7.30
  -8  -9   6    8.40    8.30
   7   9  -6   15.70    9.80
   7   9  -6   12.80    7.30
  -7  -9   6   20.60    9.70
   6   9  -6  203.68   19.90
   6   9  -6  147.79   18.50
  -6  -9   6  175.48   19.90
   5   9  -6   16.00    7.00
   5   9  -6   -5.70    3.30
  -5  -9   6    3.30    4.30
   4   9  -6   18.20    7.20
   4   9  -6   34.50    8.40
  -4  -9   6   24.80    7.60
   3   9  -6  101.49   13.00
   3   9  -6  105.89   12.50
  -3  -9   6   76.49   12.80
   2   9  -6   12.90    4.40
   2   9  -6    9.90    5.30
  -2  -9   6   15.50    6.20
  -2  -9   6   15.40    5.00
   1   9  -6  234.38   19.50
  -1  -9   6  240.68   18.00
  -1  -9   6  228.98   17.10
  -1  -9   6  233.58   20.00
   0   9  -6   55.39   10.60
   0  -9   6   77.49   12.80
   0  -9   6   54.79    8.90
   0  -9   6   67.99   10.60
  -1   9  -6   -1.50    2.70
   1  -9   6    0.70    2.20
   1  -9   6    3.00    3.60
   1  -9   6   -1.40    2.30
  -2   9  -6  126.69   13.60
   2  -9   6  117.09   10.80
   2  -9   6   95.69    8.30
   2  -9   6  106.19   11.00
   2  -9   6  134.79   15.50
  -3   9  -6  669.63   32.40
   3  -9   6  605.64   26.20
   3  -9   6  607.84   35.10
   3  -9   6  612.54   27.50
   3  -9   6  703.13   29.50
  -4   9  -6  201.28   16.60
   4  -9   6  186.88   19.80
   4  -9   6  217.48   16.00
   4  -9   6  144.79   17.40
   4  -9   6  206.08   14.80
  -5   9  -6    0.00    4.40
   5  -9   6    0.70    3.10
   5  -9   6    2.50    5.40
   5  -9   6    6.10    3.90
   5  -9   6   10.10    5.70
  -6   9  -6    8.80    5.30
   6  -9   6   14.00    4.60
   6  -9   6   14.60    5.90
   6  -9   6   13.80    5.00
  -7   9  -6   -0.10    5.50
   7  -9   6    4.30    5.90
   7  -9   6    7.50    4.40
   7  -9   6   -0.30    3.40
  -8   9  -6   67.99   16.00
   8  -9   6   77.89   10.30
   8  -9   6   66.89   16.90
   9   8  -6   10.50    7.30
   9   8  -6   32.10   12.70
  -9  -8   6   -9.70    5.50
   8   8  -6   -3.80    4.40
   8   8  -6    0.70    6.20
  -8  -8   6   10.50    6.80
   7   8  -6   33.10    9.30
   7   8  -6    6.60    7.90
  -7  -8   6    7.40    7.10
   6   8  -6   13.80    7.20
   6   8  -6   17.80    7.90
  -6  -8   6   17.50    7.30
   5   8  -6  131.39   19.00
   5   8  -6  140.99   16.10
  -5  -8   6  196.08   19.00
   4   8  -6  677.43   34.20
   4   8  -6  678.83   34.90
  -4  -8   6  618.14   39.20
   3   8  -6   74.99   12.80
   3   8  -6   40.20    7.60
  -3  -8   6   69.79   12.40
   2   8  -6  496.15   26.10
   2   8  -6  457.85   27.20
  -2  -8   6  386.66   30.90
  -2  -8   6  450.35   27.20
  -2  -8   6  466.05   26.30
   1   8  -6   38.10    8.30
  -1  -8   6   37.40    8.30
  -1  -8   6   18.00    5.80
  -1  -8   6   39.00    8.60
   0   8  -6  131.89   14.00
   0  -8   6  130.69   12.30
   0  -8   6  134.69   13.70
   0  -8   6  150.68   12.50
  -1   8  -6   24.90    6.50
   1  -8   6   28.30    8.40
   1  -8   6    7.70    4.30
   1  -8   6   21.80    6.10
   1  -8   6   24.40    3.80
  -2   8  -6    4.70    4.10
   2  -8   6    5.70    3.00
   2  -8   6   -2.10    2.80
   2  -8   6    7.20    3.60
   2  -8   6    7.00    4.40
  -3   8  -6   23.10    5.90
   3  -8   6   17.80    7.20
   3  -8   6   28.30    6.10
   3  -8   6   23.30    9.00
   3  -8   6   19.00    5.30
  -4   8  -6    1.80    3.60
   4  -8   6    6.10    3.90
   4  -8   6    2.90    2.60
   4  -8   6    4.10    3.20
   4  -8   6    7.90    5.00
  -5   8  -6    7.50    4.80
   5  -8   6   15.70    5.10
   5  -8   6   11.00    5.70
   5  -8   6    9.70    6.30
  -6   8  -6  255.17   25.00
  -6   8  -6  240.78   15.30
   6  -8   6  222.98   20.20
   6  -8   6  244.68   17.80
  -7   8  -6   19.00    8.40
   7  -8   6   30.90   10.20
   7  -8   6   17.60    6.10
  -8   8  -6   10.10    7.90
   8  -8   6    3.70    4.10
   8  -8   6    9.80   10.70
  10   7  -6   60.49   16.80
  10   7  -6   52.49   12.30
 -10  -7   6   44.80   14.90
   9   7  -6   43.50   10.60
   9   7  -6   57.59   13.10
  -9  -7   6   34.00   11.80
   8   7  -6  156.48   18.90
   8   7  -6  123.79   15.20
   8   7  -6  130.89   13.10
  -8  -7   6  115.59   19.10
   7   7  -6  247.98   22.40
   7   7  -6  241.38   19.90
   7   7  -6  253.27   15.60
  -7  -7   6  230.78   22.00
   6   7  -6  215.28   18.30
   6   7  -6  213.38   12.40
   6   7  -6  200.98   19.30
  -6  -7   6  171.78   18.90
   5   7  -6   -2.50    3.20
   5   7  -6   -3.20    2.50
  -5  -7   6   -5.10    2.40
   4   7  -6  900.01   40.00
   4   7  -6  924.01   40.40
  -4  -7   6  921.01   41.90
   3   7  -6  928.11   40.00
   3   7  -6  982.90   41.10
  -3  -7   6  974.00   41.70
   2   7  -6  502.25   26.10
   2   7  -6  520.45   27.80
  -2  -7   6  487.35   25.80
  -2  -7   6  552.14   28.00
  -2  -7   6  538.45   28.20
   1   7  -6   21.50    5.40
  -1  -7   6   28.80    7.20
  -1  -7   6   18.60    5.30
  -1  -7   6   33.60    7.50
   0   7  -6 1124.59   42.80
   0  -7   6 1077.99   39.70
   0  -7   6 1054.19   40.10
   0  -7   6 1058.69   42.70
  -1   7  -6  320.37   20.10
   1  -7   6  301.27   14.00
   1  -7   6  335.77   19.00
   1  -7   6  318.57   19.00
   1  -7   6  353.46   22.30
  -2   7  -6    4.20    3.50
   2  -7   6    1.10    2.30
   2  -7   6    0.60    2.10
   2  -7   6   -0.30    3.20
   2  -7   6    6.40    3.20
  -3   7  -6  223.18   16.20
   3  -7   6  249.88   19.60
   3  -7   6  213.08   15.10
   3  -7   6  256.67   16.90
   3  -7   6  226.78   15.20
  -4   7  -6  370.36   20.40
   4  -7   6  416.76   23.30
   4  -7   6  378.86   21.70
   4  -7   6  354.96   30.00
  -5   7  -6  515.45   24.00
   5  -7   6  530.35   29.60
   5  -7   6  546.25   27.60
  -6   7  -6    5.00    4.60
  -6   7  -6    0.20    3.50
   6  -7   6    6.20    3.90
   6  -7   6    6.90    4.50
  -7   7  -6   55.89   13.90
   7  -7   6   64.79   12.50
   7  -7   6   76.39   13.20
  -8   7  -6   16.70    8.30
   8  -7   6   19.20    6.50
   8  -7   6   29.40   10.50
  10   6  -6   30.70   10.00
  10   6  -6   47.20   12.10
  10   6  -6   23.20   10.50
 -10  -6   6   58.79   15.10
   9   6  -6  200.98   17.50
   9   6  -6  175.68   21.50
   9   6  -6  173.38   16.90
  -9  -6   6  176.38   22.00
   8   6  -6    9.20    5.20
   8   6  -6   11.50    6.20
   8   6  -6    4.40    6.80
  -8  -6   6    9.10    7.20
   7   6  -6   33.60    8.10
   7   6  -6   38.30    7.20
   7   6  -6   27.90    7.40
  -7  -6   6   49.99   11.80
   6   6  -6  317.07   21.90
   6   6  -6  276.77   21.80
   6   6  -6  291.67   16.10
  -6  -6   6  299.47   25.40
   5   6  -6  201.28   17.60
   5   6  -6  187.38   16.30
   5   6  -6  180.88   10.80
  -5  -6   6  180.58   17.20
   4   6  -6    1.50    2.30
   4   6  -6    6.30    3.80
  -4  -6   6    3.30    2.90
  -4  -6   6   -0.70    1.80
   3   6  -6   27.00    6.50
   3   6  -6   14.60    5.00
  -3  -6   6   17.10    5.80
   2   6  -6  189.18   15.20
  -2  -6   6  163.68   14.10
  -2  -6   6  168.38   13.30
  -2  -6   6  175.78   14.70
   1   6  -6    5.00    3.00
  -1  -6   6    5.60    3.90
  -1  -6   6    9.20    4.30
  -1  -6   6    8.80    3.80
   0   6  -6  242.28   16.90
   0  -6   6  257.57   17.40
   0  -6   6  248.58   11.10
   0  -6   6  253.87   16.70
  -1   6  -6  608.54   27.70
   1  -6   6  593.94   22.30
   1  -6   6  585.24   26.80
   1  -6   6  557.04   26.00
   1  -6   6  602.24   29.00
  -2   6  -6    6.60    3.90
   2  -6   6    2.10    3.20
   2  -6   6    9.80    3.60
   2  -6   6    9.10    3.90
  -3   6  -6    6.20    3.40
   3  -6   6    3.90    2.40
   3  -6   6    7.10    3.70
   3  -6   6    1.80    3.30
  -4   6  -6   18.40    7.60
   4  -6   6   19.60    6.50
   4  -6   6   12.50    4.80
   4  -6   6   16.30    4.60
  -5   6  -6  180.28   18.70
  -5   6  -6  168.98   12.10
   5  -6   6  197.28   16.20
   5  -6   6  190.58   17.10
  -6   6  -6   53.89   11.50
   6  -6   6   52.49   11.40
   6  -6   6   68.19   11.70
  -7   6  -6   98.69   17.00
   7  -6   6   71.49   12.40
   7  -6   6   83.99   15.00
  -8   6  -6   83.19   17.00
   8  -6   6   92.29   15.80
   8  -6   6   90.39   15.40
  -9   6  -6   15.00   11.30
   9  -6   6   12.20    6.30
   9  -6   6   25.30   11.90
 -11  -5   6    8.90    8.20
  10   5  -6   -1.30    5.70
  10   5  -6    5.60    5.50
  10   5  -6    0.10    6.50
 -10  -5   6  -13.50    5.10
   9   5  -6   60.99   12.80
   9   5  -6   60.29   10.90
   9   5  -6   66.79   10.90
  -9  -5   6   53.89   14.00
   8   5  -6   12.50    6.10
   8   5  -6    6.40    5.40
   8   5  -6   31.50   10.00
  -8  -5   6   15.90    7.80
   7   5  -6  329.17   24.80
   7   5  -6  394.16   21.30
   7   5  -6  366.36   23.20
  -7  -5   6  334.47   25.60
   6   5  -6  122.69   12.60
   6   5  -6  130.19   14.60
  -6  -5   6  129.79   15.00
   5   5  -6  326.07   21.60
   5   5  -6  307.77   20.30
   5   5  -6  291.37   15.10
  -5  -5   6  305.47   21.30
   4   5  -6    3.70    2.50
   4   5  -6   10.40    4.80
  -4  -5   6    7.50    4.30
  -4  -5   6    5.30    2.50
   3   5  -6   98.79   10.70
  -3  -5   6   91.69   10.40
  -3  -5   6   99.39    6.50
   2   5  -6   25.90    6.10
  -2  -5   6   18.10    5.20
  -2  -5   6   17.60    5.00
  -2  -5   6   28.00    3.70
   1   5  -6   52.09    8.50
  -1  -5   6   72.39    8.50
  -1  -5   6   66.79    5.20
  -1  -5   6   61.19    7.90
   0   5  -6  487.65   23.60
   0  -5   6  441.66   22.20
   0  -5   6  470.35   23.30
   0  -5   6  459.35   17.80
   0  -5   6  467.35   23.10
  -1   5  -6  371.56   20.00
   1  -5   6  360.06   16.90
   1  -5   6  357.36   20.50
   1  -5   6  373.16   20.20
  -2   5  -6   25.70   10.70
   2  -5   6   31.50    5.70
   2  -5   6   43.30    8.90
   2  -5   6   27.30    5.70
  -3   5  -6  137.09   11.40
   3  -5   6  121.99   12.90
   3  -5   6  144.19   12.80
   3  -5   6  160.58   13.20
  -4   5  -6  277.17   15.30
   4  -5   6  247.18   18.70
   4  -5   6  291.97   19.30
  -5   5  -6   14.80    4.10
  -5   5  -6   25.90    9.20
   5  -5   6   18.30    5.50
   5  -5   6   16.40    7.10
  -6   5  -6   34.00   10.30
   6  -5   6   20.00    7.60
   6  -5   6   17.70    6.30
  -7   5  -6    0.80    4.70
   7  -5   6    1.30    3.50
   7  -5   6   -5.40    3.70
  -8   5  -6   44.20   19.40
   8  -5   6   37.40   14.40
   8  -5   6   24.30    9.50
  -9   5  -6  141.79   24.50
   9  -5   6  108.79   20.00
   9  -5   6  139.89   17.50
  11   4  -6    7.30    7.20
 -11  -4   6  -11.00    5.10
  10   4  -6   54.59    9.50
  10   4  -6   61.49   13.90
  10   4  -6   67.09   12.70
 -10  -4   6   48.10   13.40
   9   4  -6   10.30    5.00
  -9  -4   6    8.00    6.40
   8   4  -6  139.39   16.30
   8   4  -6  132.99   13.20
   8   4  -6  149.59   14.50
  -8  -4   6  147.89   16.80
   7   4  -6   68.99   11.40
   7   4  -6  108.89   11.10
   7   4  -6   96.09   15.20
  -7  -4   6   91.79   14.10
   6   4  -6    5.50    4.30
   6   4  -6    5.30    3.90
   6   4  -6    6.40    3.50
  -6  -4   6    1.30    2.90
   5   4  -6    0.90    2.70
   5   4  -6    1.00    2.70
  -5  -4   6    0.40    2.60
   4   4  -6  123.09   12.10
   4   4  -6  130.89   12.00
  -4  -4   6  148.79   12.40
   3   4  -6  250.57   16.80
   3   4  -6  264.67   17.20
  -3  -4   6  243.08   11.90
  -3  -4   6  193.88   21.60
   2   4  -6   82.89    9.40
  -2  -4   6   89.59    9.60
  -2  -4   6   89.39    9.30
  -2  -4   6   98.19    6.90
   1   4  -6   43.50    7.70
  -1  -4   6   27.20    5.20
  -1  -4   6   48.10    4.80
  -1  -4   6   45.60    7.80
   0   4  -6  570.94   28.90
   0  -4   6  553.04   24.90
   0  -4   6  539.75   24.00
   0  -4   6  566.94   25.60
   0  -4   6  567.54   21.40
  -1   4  -6  249.78   15.20
   1  -4   6  231.18   13.60
   1  -4   6  217.58   14.90
   1  -4   6  227.08   15.20
  -2   4  -6   10.20    4.30
   2  -4   6   18.70    7.90
   2  -4   6    6.40    3.90
   2  -4   6   16.90    4.90
  -3   4  -6   10.70    4.40
   3  -4   6   11.50    4.20
   3  -4   6   13.20    4.50
   3  -4   6    8.60    4.30
  -4   4  -6    1.10    2.00
  -4   4  -6    0.20    2.60
   4  -4   6    0.60    2.90
   4  -4   6    3.20    3.80
  -5   4  -6 1552.04   43.60
  -5   4  -6 1577.64   61.09
   5  -4   6 1520.55   58.39
   5  -4   6 1548.35   56.49
  -6   4  -6   -2.30    3.50
   6  -4   6   -0.50    2.80
   6  -4   6   -8.30    2.90
  -7   4  -6   20.10    7.70
   7  -4   6   36.30   10.90
   7  -4   6   30.50    8.50
  -8   4  -6    3.80    5.30
   8  -4   6    8.00    6.30
   8  -4   6   11.30    5.90
  -9   4  -6  143.39   23.10
   9  -4   6  145.09   18.30
   9  -4   6  202.98   24.00
  11   3  -6   -2.90    5.80
  11   3  -6    1.30    9.40
 -11  -3   6    4.40    6.30
  10   3  -6   53.69   11.70
  10   3  -6   69.69   13.30
  10   3  -6   57.49    9.90
 -10  -3   6   79.39   15.40
   9   3  -6    8.90    5.90
   9   3  -6   18.60    6.30
   9   3  -6   14.60    6.10
  -9  -3   6    8.40    6.90
   8   3  -6  104.99   14.00
   8   3  -6  124.19   12.60
   8   3  -6  107.69   12.40
  -8  -3   6  110.69   16.60
   7   3  -6   25.40    6.30
   7   3  -6   18.00    5.30
   7   3  -6   13.70    6.30
  -7  -3   6    5.70    4.80
   6   3  -6   78.09    9.00
   6   3  -6   91.79   10.50
   6   3  -6   77.59   10.30
  -6  -3   6   92.39   11.60
   5   3  -6   92.29   10.60
   5   3  -6   93.59    9.20
   5   3  -6   95.29   10.90
  -5  -3   6   98.99   10.70
   4   3  -6  616.54   27.50
   4   3  -6  593.74   28.20
  -4  -3   6  565.34   26.50
   3   3  -6  273.37   16.80
  -3  -3   6  256.97   16.70
  -3  -3   6  253.27   14.80
  -3  -3   6  241.58   12.80
   2   3  -6   37.40   11.10
  -2  -3   6   50.39    5.50
  -2  -3   6   46.80    9.30
  -2  -3   6   46.70    7.00
   1   3  -6  133.19   10.90
  -1  -3   6  127.29    9.50
  -1  -3   6  133.29    9.00
  -1  -3   6  109.79   10.10
   0   3  -6  119.09   10.70
   0  -3   6  155.08   10.20
   0  -3   6  132.59   10.20
   0  -3   6  149.79   11.70
  -1   3  -6  244.18   14.80
   1  -3   6  250.67   14.60
   1  -3   6  237.38   15.50
   1  -3   6  231.38   14.40
  -2   3  -6   36.10    6.70
   2  -3   6   29.00    6.70
   2  -3   6   39.70    7.10
   2  -3   6   25.40    6.20
  -3   3  -6   63.99    7.20
   3  -3   6   67.19   10.60
   3  -3   6   58.59    9.70
  -4   3  -6   41.20    9.10
  -4   3  -6   56.49    6.30
   4  -3   6   62.19   10.60
   4  -3   6   37.80    8.30
  -5   3  -6   91.79    6.80
  -5   3  -6  108.29   16.30
   5  -3   6  121.89   13.70
   5  -3   6  113.39   13.10
  -6   3  -6    6.50    5.60
   6  -3   6   -2.90    4.00
   6  -3   6    3.60    3.90
  -7   3  -6   63.69   13.80
   7  -3   6   44.00   11.10
   7  -3   6   55.59   11.40
  -8   3  -6    1.40    5.50
   8  -3   6    5.00    5.10
   8  -3   6    7.80    7.90
  -9   3  -6   25.40   11.40
   9  -3   6   31.70   11.90
  11   2  -6   74.19   14.10
  11   2  -6   39.30   15.30
 -11  -2   6   92.69   19.20
  10   2  -6   73.19   11.00
  10   2  -6   73.69   13.50
  10   2  -6   82.09   13.60
 -10  -2   6   88.29   15.90
   9   2  -6  265.77   17.90
   9   2  -6  277.77   23.30
   9   2  -6  293.47   22.50
  -9  -2   6  272.77   23.40
   8   2  -6   56.59    9.60
   8   2  -6   54.99   10.10
   8   2  -6   71.19   12.50
  -8  -2   6   50.59   11.60
   7   2  -6  429.36   26.20
   7   2  -6  418.16   23.00
   7   2  -6  462.35   24.80
  -7  -2   6  440.56   26.60
   6   2  -6 1097.19   40.50
   6   2  -6 1146.29   41.70
   6   2  -6 1063.79   43.50
  -6  -2   6 1116.19   43.20
   5   2  -6  127.59   13.70
   5   2  -6  137.29   12.10
   5   2  -6  115.39   11.80
  -5  -2   6  131.09   11.60
   4   2  -6  549.74   26.30
   4   2  -6  577.64   25.90
  -4  -2   6  547.15   23.60
   3   2  -6 1983.00   63.59
  -3  -2   6 2034.40   56.79
  -3  -2   6 2128.19   62.39
  -3  -2   6 2080.09   57.79
   2   2  -6 1803.72   55.29
  -2  -2   6 1796.82   49.90
  -2  -2   6 1839.92   55.29
  -2  -2   6 1797.12   51.09
  -1  -2   6    1.60    1.70
  -1  -2   6    2.90    2.90
  -1  -2   6    8.90    3.00
   0   2  -6  134.39   10.80
   0  -2   6  152.48   10.60
   0  -2   6  127.99    9.20
   0  -2   6  119.49   10.70
  -1   2  -6 1817.42   54.19
   1  -2   6 1832.42   57.19
   1  -2   6 1840.32   53.49
   1  -2   6 1832.82   55.29
  -2   2  -6  879.31   30.70
   2  -2   6  823.92   35.30
   2  -2   6  821.42   33.20
  -3   2  -6   14.00    4.70
  -3   2  -6    1.50    2.50
   3  -2   6    3.70    3.10
   3  -2   6    1.90    2.80
  -4   2  -6   17.40    5.70
  -4   2  -6   24.00    4.80
   4  -2   6   35.90    8.70
   4  -2   6   26.90    6.60
  -5   2  -6  828.32   39.40
   5  -2   6  848.22   40.10
   5  -2   6  788.22   38.30
  -6   2  -6   88.29   15.00
   6  -2   6   99.19   15.80
   6  -2   6   94.99   15.30
  -7   2  -6   13.90    7.00
   7  -2   6    8.30    6.40
   7  -2   6   -2.40    4.90
  -8   2  -6   71.29   17.00
   8  -2   6  110.59   20.70
  -9   2  -6  -15.10    5.70
   9  -2   6    0.40    6.30
   9  -2   6    0.70    6.50
  11   1  -6   21.80   11.20
  11   1  -6    4.40    6.00
 -11  -1   6    4.10    7.10
  10   1  -6    8.10    5.30
  10   1  -6    7.10    4.50
  10   1  -6   -5.70    5.50
 -10  -1   6   -0.60    5.80
   9   1  -6  130.39   14.80
   9   1  -6  133.69   12.00
   9   1  -6  115.69   14.50
  -9  -1   6  123.69   15.40
   8   1  -6   30.90    7.00
   8   1  -6   12.80    5.50
   8   1  -6   28.90    7.90
  -8  -1   6   28.30    8.10
   7   1  -6   54.19    9.50
   7   1  -6   81.19   10.60
   7   1  -6   79.29   11.30
  -7  -1   6   70.09   11.20
   6   1  -6  199.28   15.70
   6   1  -6  195.18   15.00
   6   1  -6  216.38   15.30
  -6  -1   6  195.38   15.20
   5   1  -6  379.56   21.10
   5   1  -6  324.77   18.60
   5   1  -6  331.47   19.50
  -5  -1   6  378.86   19.40
  -4  -1   6  127.79   11.10
  -4  -1   6  152.08   10.30
   3   1  -6  189.28   13.50
  -3  -1   6  190.28   10.30
  -3  -1   6  184.98   13.20
  -3  -1   6  189.88   12.40
   2   1  -6 2322.07   66.29
  -2  -1   6 2226.98   63.19
  -2  -1   6 2305.27   65.69
  -2  -1   6 2318.37   58.39
   1   1  -6 1953.40   57.79
  -1  -1   6 1904.91   55.49
  -1  -1   6 1986.60   50.89
  -1  -1   6 1921.21   57.69
   0   1  -6   51.79    7.90
   0  -1   6   51.69    5.40
   0  -1   6   52.09    6.60
   0  -1   6   56.89    7.00
  -1   1  -6   29.20    5.80
   1  -1   6   22.90    4.80
   1  -1   6   20.90    6.10
  -2   1  -6  444.66   20.00
  -2   1  -6  448.66   21.00
   2  -1   6  426.56   22.70
   2  -1   6  436.26   23.30
  -3   1  -6    0.00    2.40
  -3   1  -6   -0.50    2.60
   3  -1   6    5.50    4.00
   3  -1   6    3.50    3.50
  -4   1  -6   32.50    5.20
  -4   1  -6   17.70    6.40
   4  -1   6   42.20    8.90
   4  -1   6   27.60    6.60
  -5   1  -6  116.59    7.50
  -5   1  -6   97.99   12.70
   5  -1   6  115.09   14.00
   5  -1   6   92.49   23.80
  -6   1  -6   12.70    6.10
   6  -1   6   15.90    6.00
   6  -1   6   19.20    7.60
  -7   1  -6   11.70    6.50
   7  -1   6   24.10    9.30
   7  -1   6   13.60    7.80
  -8   1  -6   37.60   13.10
   8  -1   6   53.79   11.10
   8  -1   6   19.00   11.60
  -9   1  -6    3.70    6.70
   9  -1   6   -1.10    5.70
   9  -1   6    0.80    7.30
  12   0  -6   68.89   16.50
  12   0  -6   80.09   14.10
 -12   0   6   77.49   18.60
  11   0  -6    2.00    6.60
 -11   0   6   10.40    7.60
  10   0  -6    3.60    4.90
  10   0  -6   -3.70    2.50
  10   0  -6    2.40    4.70
 -10   0   6   11.30    6.20
   9   0  -6   21.90    5.60
   9   0  -6   10.30    5.10
   9   0  -6   17.90    6.40
  -9   0   6    9.20    6.10
   8   0  -6  755.52   36.50
   8   0  -6  701.03   30.20
   8   0  -6  735.83   35.50
  -8   0   6  696.13   34.90
   7   0  -6   43.20    9.30
   7   0  -6   67.79   11.40
   7   0  -6   56.09    9.00
  -7   0   6   62.59   10.20
   6   0  -6   39.20    7.70
   6   0  -6   40.30    7.60
   6   0  -6   42.60    7.70
  -6   0   6   45.80    8.10
   5   0  -6    3.50    2.80
   5   0  -6    1.10    2.30
   5   0  -6    3.30    2.90
  -5   0   6    3.40    2.30
  -5   0   6    5.70    3.30
   4   0  -6  226.08   24.90
  -4   0   6  283.97   13.40
  -4   0   6  270.37   16.10
   3   0  -6   17.70    4.70
  -3   0   6   24.10    3.50
  -3   0   6   25.90    5.80
  -3   0   6   26.40    5.30
   2   0  -6  363.66   18.50
   2   0  -6  344.57   18.60
  -2   0   6  372.06   18.50
  -2   0   6  406.36   19.40
  -2   0   6  363.16   12.60
   1   0  -6   97.39    9.00
  -1   0   6   94.09    8.90
  -1   0   6   91.39    5.60
  -1   0   6   77.09    8.30
   0   0  -6   -0.60    1.20
   0   0  -6    1.30    1.80
   0   0   6   -0.70    2.70
   0   0   6   -0.80    1.90
  -1   0  -6  339.37   17.70
  -1   0  -6  362.66   16.10
   1   0   6  344.77   19.60
   1   0   6  342.27   19.30
  -2   0  -6  969.90   34.20
  -2   0  -6  980.80   34.80
   2   0   6 1040.70   40.00
   2   0   6  994.40   39.00
  -3   0  -6   36.50    7.10
  -3   0  -6   32.00    5.80
   3   0   6   29.50    7.30
   3   0   6   42.60    8.90
  -4   0  -6    2.60    2.60
  -4   0  -6    1.90    3.50
   4   0   6    7.20    5.10
   4   0   6    5.50    3.50
  -5   0  -6   10.60    5.60
  -5   0  -6    9.40    3.10
   5   0   6    4.90    4.70
   5   0   6    6.30    4.70
  -6   0  -6   61.49   13.10
   6   0   6   25.90    8.60
   6   0   6   42.10   10.40
  -7   0  -6   38.60   11.50
   7   0   6   55.89   12.20
   7   0   6   29.20    9.50
  -8   0  -6   32.40   10.80
   8   0   6   25.70    9.10
   8   0   6   47.60   13.40
  -9   0  -6   10.00    9.00
   9   0   6    6.80    8.80
   9   0   6   -4.20    7.10
  12  -1  -6  219.48   22.00
  12  -1  -6  203.88   22.50
 -12   1   6  185.98   23.50
  11  -1  -6    1.20    4.80
  11  -1  -6    7.50    6.70
 -11   1   6    5.00    6.70
  10  -1  -6   -4.10    4.20
  10  -1  -6    0.40    4.10
  10  -1  -6    2.80    3.40
 -10   1   6   -2.50    5.20
   9  -1  -6  142.09   14.60
   9  -1  -6  146.99   17.10
   9  -1  -6  148.59   12.40
  -9   1   6  158.28   17.40
   8  -1  -6    3.30    3.00
   8  -1  -6    0.60    3.80
  -8   1   6    6.40    4.40
   7  -1  -6  132.99   12.60
   7  -1  -6  140.89   14.30
   7  -1  -6  130.49   11.60
  -7   1   6  115.39   12.50
   6  -1  -6   43.50    7.70
   6  -1  -6   56.29    9.70
   6  -1  -6   61.99    8.20
  -6   1   6   66.29    9.50
   5  -1  -6    8.30    4.00
   5  -1  -6    2.70    2.90
  -5   1   6    8.50    3.30
  -5   1   6    6.50    2.50
   4  -1  -6    3.90    2.90
  -4   1   6    6.00    2.50
  -4   1   6    5.10    1.90
   3  -1  -6  119.99    5.70
   3  -1  -6  117.89   13.00
  -3   1   6  126.09    5.90
  -3   1   6  138.49   11.40
  -3   1   6  131.79   10.40
   2  -1  -6   17.40    4.20
   2  -1  -6   22.10    5.10
  -2   1   6   17.20    4.60
  -2   1   6   27.90    5.90
   1  -1  -6    2.60    2.30
   1  -1  -6    4.70    1.70
  -1   1   6    6.90    3.20
  -1   1   6    1.00    3.00
   0  -1  -6   59.89    7.60
   0  -1  -6   76.29    5.50
   0   1   6   70.69    8.40
   0   1   6  119.69   12.80
  -1  -1  -6   46.90    5.40
  -1  -1  -6   61.79    7.50
   1   1   6   35.90    6.40
   1   1   6   66.49   10.10
  -2  -1  -6  419.96   19.90
  -2  -1  -6  398.26   19.80
   2   1   6  445.16   24.20
   2   1   6  425.96   23.70
  -3  -1  -6    0.30    2.10
  -3  -1  -6    2.30    3.30
   3   1   6   -0.30    2.60
   3   1   6   -5.20    2.10
  -4  -1  -6    5.80    2.70
   4   1   6    3.00    3.90
   4   1   6    5.70    4.60
  -5  -1  -6   13.50    4.00
  -5  -1  -6    9.40    5.50
   5   1   6   23.60    7.90
   5   1   6   12.80    5.20
  -6  -1  -6  120.69   15.50
   6   1   6  147.49   17.70
   6   1   6  152.48   17.30
  -7  -1  -6   43.90   11.60
   7   1   6   25.70   10.50
   7   1   6   22.70    9.00
  -8  -1  -6   74.39   19.10
   8   1   6   34.80   12.60
   8   1   6   38.50   12.40
  12  -2  -6    0.40    7.10
  12  -2  -6   -4.30    5.30
 -12   2   6   17.90    9.20
  11  -2  -6    9.70    5.20
  11  -2  -6    5.70   13.40
 -11   2   6    4.30    6.90
  10  -2  -6   64.39   13.40
  10  -2  -6   42.90   10.10
  10  -2  -6   48.40    7.90
 -10   2   6   54.79   12.90
   9  -2  -6  883.11   39.20
   9  -2  -6  834.42   33.70
   9  -2  -6  874.81   44.00
  -9   2   6  889.61   41.70
   8  -2  -6   14.80    6.20
   8  -2  -6   16.40    5.50
   8  -2  -6    8.80    4.00
  -8   2   6    9.50    5.80
   7  -2  -6   46.60    8.20
   7  -2  -6   56.49    9.10
   7  -2  -6   46.70    9.50
  -7   2   6   51.29    8.70
   6  -2  -6  229.28   15.80
   6  -2  -6  239.18   17.90
  -6   2   6  216.78   14.20
  -6   2   6  198.78   18.70
   5  -2  -6  205.68   14.60
   5  -2  -6  211.18   15.40
  -5   2   6  173.08   12.10
  -5   2   6  176.78   10.70
   4  -2  -6 1169.58   40.80
  -4   2   6 1101.89   37.30
  -4   2   6 1100.59   41.50
  -4   2   6 1079.59   32.80
   3  -2  -6  922.51   35.30
  -3   2   6  958.70   36.20
  -3   2   6  922.81   32.80
   2  -2  -6   24.50    5.40
  -2   2   6   30.00    6.00
  -2   2   6   23.10    5.20
   1  -2  -6 1408.16   45.90
   1  -2  -6 1417.36   47.10
  -1   2   6 1446.96   46.30
  -1   2   6 1433.66   47.70
   0  -2  -6  469.05   22.20
   0   2   6  408.16   21.90
   0   2   6  421.16   21.70
  -1  -2  -6  214.88   14.70
  -1  -2  -6  238.58   12.30
   1   2   6  228.38   16.40
   1   2   6  210.68   15.50
  -2  -2  -6  109.19   10.40
  -2  -2  -6  120.29   10.20
   2   2   6  166.18   18.40
   2   2   6   99.49   11.50
  -3  -2  -6  313.67   18.50
  -3  -2  -6  250.27   16.00
   3   2   6  283.87   20.70
   3   2   6  264.77   19.80
  -4  -2  -6 1116.89   44.90
   4   2   6 1188.48   49.30
   4   2   6 1197.18   49.99
  -5  -2  -6  116.49    9.90
  -5  -2  -6  117.19   14.00
   5   2   6  118.69   18.40
   5   2   6  132.99   15.40
  -6  -2  -6   11.20    6.80
  -6  -2  -6    7.80    4.80
   6   2   6    5.10    4.60
   6   2   6    5.80    6.30
  -7  -2  -6   91.29   17.60
   7   2   6   98.49   17.90
   7   2   6  102.99   18.30
  -8  -2  -6  380.56   33.00
   8   2   6  331.77   31.20
   8   2   6  358.36   32.20
  12  -3  -6   67.79   12.20
  12  -3  -6   82.99   17.10
 -12   3   6   75.09   16.40
  11  -3  -6    6.60    8.40
  11  -3  -6    9.80    5.00
 -11   3   6   29.20    9.50
  10  -3  -6   -0.50    4.80
  10  -3  -6    3.30    3.60
  10  -3  -6    8.20    5.40
 -10   3   6    8.60    6.60
   9  -3  -6   81.09   15.20
   9  -3  -6   83.79   11.30
   9  -3  -6   76.59    9.70
  -9   3   6   64.79   11.70
   8  -3  -6  936.91   44.30
   8  -3  -6  946.71   37.20
  -8   3   6  923.51   39.20
   7  -3  -6  215.18   15.70
   7  -3  -6  216.98   18.60
  -7   3   6  229.58   15.80
   6  -3  -6   25.30    6.70
   6  -3  -6   24.70    6.80
  -6   3   6   33.50    5.90
   5  -3  -6   17.80    5.30
   5  -3  -6   13.10    4.70
  -5   3   6   10.50    3.40
   4  -3  -6  737.73   31.30
  -4   3   6  720.63   32.30
   3  -3  -6  526.85   25.50
   3  -3  -6  536.55   22.70
  -3   3   6  515.25   22.20
  -3   3   6  540.05   25.90
   2  -3  -6 1111.09   38.00
   2  -3  -6 1158.48   41.60
  -2   3   6 1132.29   41.50
  -2   3   6 1131.79   38.20
   1  -3  -6    5.80    3.00
   1  -3  -6   11.20    3.20
  -1   3   6   11.10    4.40
  -1   3   6    4.80    2.80
   0  -3  -6  243.68   16.10
   0  -3  -6  283.67   17.60
   0  -3  -6  250.57   11.00
   0   3   6  233.58   16.00
   0   3   6  268.47   17.80
  -1  -3  -6  607.24   27.40
  -1  -3  -6  623.14   22.80
   1   3   6  599.94   29.20
   1   3   6  601.24   28.60
  -2  -3  -6 1024.50   36.40
  -2  -3  -6 1066.69   39.00
   2   3   6 1051.69   42.70
   2   3   6 1044.00   42.70
  -3  -3  -6   58.79    9.50
  -3  -3  -6   80.89    9.60
   3   3   6   78.19   12.80
   3   3   6   72.19   12.50
  -4  -3  -6   52.99   10.40
  -4  -3  -6   51.09    7.90
   4   3   6   48.50   11.80
   4   3   6   44.10   10.50
  -5  -3  -6  373.06   19.70
  -5  -3  -6  366.76   25.20
   5   3   6  377.36   27.70
   5   3   6  386.16   27.20
  -6  -3  -6   71.19   13.40
   6   3   6   80.79   15.60
   6   3   6   44.60   12.50
  -7  -3  -6  105.19   18.70
   7   3   6   85.49   15.40
   7   3   6   66.09   16.20
  -8  -3  -6    1.70    6.60
   8   3   6   -7.80    7.20
   8   3   6  -12.40    5.30
  11  -4  -6   55.79   13.10
 -11   4   6   59.79   12.50
  10  -4  -6    6.20    6.40
  10  -4  -6   12.30    6.10
 -10   4   6   17.30    8.20
   9  -4  -6   58.99    9.50
   9  -4  -6   56.99   12.10
  -9   4   6   50.69   10.80
   8  -4  -6    9.50    5.00
   8  -4  -6   16.80    7.10
  -8   4   6   30.20    7.70
   7  -4  -6   17.30    5.60
   7  -4  -6   30.70    7.10
  -7   4   6   10.70    4.60
   6  -4  -6   93.19   11.70
   6  -4  -6   85.39   10.70
  -6   4   6  105.99    9.00
   5  -4  -6   27.90    7.00
  -5   4   6   24.70    4.00
   4  -4  -6    1.20    2.70
  -4   4   6    1.30    3.00
   3  -4  -6   75.89    7.50
   3  -4  -6   77.59    9.80
  -3   4   6   51.79    9.70
   2  -4  -6   54.69    9.50
   2  -4  -6   51.99    6.80
  -2   4   6   55.99    9.50
  -2   4   6   34.90    5.80
   1  -4  -6   58.59   12.70
   1  -4  -6  109.69   11.10
  -1   4   6  107.79   11.50
  -1   4   6  107.19    9.80
   0  -4  -6   89.29    9.70
   0  -4  -6   91.49   10.30
   0  -4  -6   77.89    6.00
   0   4   6   91.79   10.60
   0   4   6   70.89    8.70
  -1  -4  -6  293.57   18.80
  -1  -4  -6  275.17   14.40
   1   4   6  273.27   18.70
   1   4   6  261.87   18.90
  -2  -4  -6    8.00    3.30
  -2  -4  -6    7.20    4.40
   2   4   6    6.40    3.10
   2   4   6   -3.00    3.20
  -3  -4  -6   16.80    5.60
  -3  -4  -6   22.70    6.30
   3   4   6   26.20    7.50
   3   4   6   22.60    8.30
  -4  -4  -6   43.50    9.20
  -4  -4  -6   41.60    8.10
   4   4   6   32.30    8.80
   4   4   6   37.30    9.90
  -5  -4  -6   24.50   11.40
  -5  -4  -6   29.90    7.30
   5   4   6   36.70    9.20
   5   4   6   50.79   11.30
  -6  -4  -6   37.40   10.10
   6   4   6    4.20    7.60
   6   4   6   20.70    8.10
  -7  -4  -6   -7.20    5.90
   7   4   6   -1.80    5.70
   7   4   6   -9.30    5.00
  11  -5  -6   91.89   18.00
 -11   5   6   78.49   14.90
  10  -5  -6   37.70   11.20
  10  -5  -6   32.20    7.90
 -10   5   6   49.70   10.90
   9  -5  -6    1.30    4.80
   9  -5  -6    3.40    5.10
  -9   5   6    6.00    5.30
   8  -5  -6   55.09    9.60
   8  -5  -6   52.79   12.20
  -8   5   6   28.60    6.70
   7  -5  -6  691.53   36.30
   7  -5  -6  663.73   31.50
  -7   5   6  698.93   29.10
   6  -5  -6  370.56   22.40
   6  -5  -6  356.46   24.00
  -6   5   6  345.47   17.10
   5  -5  -6   16.80    5.70
  -5   5   6   12.20    5.30
  -5   5   6   14.80    3.50
   4  -5  -6    8.60    4.30
  -4   5   6    7.50    4.20
   3  -5  -6  126.39   13.20
   3  -5  -6  156.38   11.30
  -3   5   6  161.18   14.40
   2  -5  -6  506.15   26.20
   2  -5  -6  509.75   23.00
  -2   5   6  476.35   25.80
  -2   5   6  456.25   25.20
   1  -5  -6   66.39   11.00
   1  -5  -6   59.99    9.30
  -1   5   6   86.99   15.90
  -1   5   6   52.69    9.50
   0  -5  -6   62.59    9.20
   0  -5  -6   58.99   10.10
   0  -5  -6   54.59    5.60
   0   5   6   84.29   10.80
   0   5   6   54.79    8.60
  -1  -5  -6  390.26   17.90
  -1  -5  -6  373.76   23.40
  -1  -5  -6  400.46   23.30
   1   5   6  390.26   23.30
   1   5   6  371.66   23.80
  -2  -5  -6   18.00    5.30
  -2  -5  -6   26.90    6.20
   2   5   6   33.90    8.50
   2   5   6   38.70    8.50
  -3  -5  -6   38.30    8.70
  -3  -5  -6   42.40    8.40
   3   5   6   50.49   11.20
  -4  -5  -6   54.99   10.20
  -4  -5  -6   56.99   11.00
   4   5   6   53.49   11.50
  -5  -5  -6   -3.90    4.00
  -5  -5  -6    3.60    5.10
   5   5   6    3.90    4.10
   5   5   6   -4.50    4.80
  -6  -5  -6   79.09   14.80
   6   5   6   47.30   11.70
  -7  -5  -6   30.10   10.70
   7   5   6   36.00   11.70
   7   5   6   50.29   13.00
  11  -6  -6   78.79   16.10
 -11   6   6   70.69   12.70
  10  -6  -6   81.79   20.30
  10  -6  -6   98.89   12.80
 -10   6   6   89.29   15.30
   9  -6  -6   17.60    5.60
   9  -6  -6   -8.10    4.70
  -9   6   6   -0.10    4.40
   8  -6  -6  135.29   16.90
   8  -6  -6  121.99   13.50
  -8   6   6  120.79   12.70
   7  -6  -6   24.20    7.70
   7  -6  -6   26.70    7.10
  -7   6   6   28.50    6.20
   6  -6  -6  221.28   17.90
  -6   6   6  232.58   13.50
   5  -6  -6  182.68   16.10
  -5   6   6  182.18   16.80
  -5   6   6  161.78    9.70
   4  -6  -6  187.28   16.30
  -4   6   6  167.88   16.00
   3  -6  -6   25.00    7.00
   3  -6  -6   30.40    5.50
  -3   6   6   29.50    7.70
   2  -6  -6  870.01   33.10
   2  -6  -6  905.91   39.40
  -2   6   6  822.22   37.10
   1  -6  -6  139.99   14.10
   1  -6  -6  130.19   12.10
   1  -6  -6  147.49    7.70
  -1   6   6  141.49   12.40
  -1   6   6  135.09   13.70
   0  -6  -6  118.79   12.90
   0  -6  -6   94.29    7.60
   0  -6  -6   89.89   10.30
   0   6   6   92.09   10.80
   0   6   6   97.29   12.00
  -1  -6  -6  422.76   19.60
  -1  -6  -6  370.46   23.70
  -1  -6  -6  388.66   24.70
   1   6   6  453.45   25.80
   1   6   6  422.46   26.00
  -2  -6  -6   39.70    7.10
  -2  -6  -6   29.70    7.80
   2   6   6   17.80    6.50
   2   6   6   30.80    7.70
  -3  -6  -6   73.79   11.50
  -3  -6  -6   96.99   14.30
   3   6   6   67.99   11.70
   3   6   6  105.29   13.60
  -4  -6  -6  270.67   20.40
  -4  -6  -6  285.97   21.90
   4   6   6  332.17   26.50
   4   6   6  274.17   23.60
  -5  -6  -6   24.90    9.10
  -5  -6  -6   18.70    7.30
   5   6   6   13.00    9.00
   5   6   6   17.70    7.10
  -6  -6  -6    5.60    7.90
   6   6   6   16.60    7.30
   6   6   6    5.40   10.90
  11  -7  -6    6.10    7.60
 -11   7   6   -5.70    8.20
  10  -7  -6   62.99   14.40
  10  -7  -6   74.69   12.00
 -10   7   6   85.79   13.90
   9  -7  -6   26.20   10.00
   9  -7  -6    9.50    6.80
  -9   7   6    8.80    6.70
   8  -7  -6  195.58   20.70
   8  -7  -6  156.68   15.60
  -8   7   6  187.88   15.20
   7  -7  -6  304.67   21.90
  -7   7   6  311.87   18.20
   6  -7  -6    4.50    4.10
  -6   7   6    1.60    4.20
  -6   7   6   16.00    3.90
   5  -7  -6  617.64   33.60
  -5   7   6  646.04   23.20
  -5   7   6  687.93   35.80
   4  -7  -6    2.30    3.50
  -4   7   6    5.30    4.30
   3  -7  -6  202.58   12.90
   3  -7  -6  194.08   17.70
  -3   7   6  208.08   17.40
   2  -7  -6  770.12   37.60
   2  -7  -6  734.93   30.40
  -2   7   6  760.42   35.90
   1  -7  -6 1055.79   31.80
   1  -7  -6 1061.49   46.10
  -1   7   6 1098.39   45.20
   0  -7  -6   18.40    6.40
   0  -7  -6   15.60    5.50
   0  -7  -6   16.70    4.60
   0   7   6   11.50    6.00
   0   7   6   14.60    5.40
  -1  -7  -6   39.20    9.90
  -1  -7  -6   61.69   12.00
   1   7   6   45.30   10.30
   1   7   6   33.60    8.90
  -2  -7  -6  513.85   25.70
  -2  -7  -6  512.95   31.70
   2   7   6  497.35   30.20
  -3  -7  -6  138.29   15.40
  -3  -7  -6  142.09   14.30
   3   7   6  138.89   16.30
  -4  -7  -6  190.88   18.70
  -4  -7  -6  188.28   17.80
   4   7   6  175.58   19.30
  -5  -7  -6  115.69   16.30
  -5  -7  -6  131.39   16.20
   5   7   6  150.68   17.70
  -6  -7  -6   41.90   12.10
   6   7   6   21.90    9.40
   6   7   6   42.50   10.10
  10  -8  -6   43.10   11.80
  10  -8  -6   53.09   11.70
 -10   8   6   64.39   12.10
   9  -8  -6   40.80   11.90
   9  -8  -6   48.20   10.20
  -9   8   6   46.00   15.90
   8  -8  -6   -7.10    4.10
  -8   8   6    0.70    4.60
   7  -8  -6  492.45   29.60
  -7   8   6  452.55   22.90
  -7   8   6  456.85   32.60
   6  -8  -6   11.60    6.30
  -6   8   6   26.50    5.30
  -6   8   6   31.60    8.00
   5  -8  -6  457.65   29.60
  -5   8   6  464.05   19.40
  -5   8   6  467.85   29.80
   4  -8  -6  125.29   14.50
  -4   8   6  115.89    8.10
  -4   8   6  116.99   14.10
   3  -8  -6   26.40    5.80
   3  -8  -6   20.40    7.10
  -3   8   6   28.00    7.60
   2  -8  -6    8.70    5.10
   2  -8  -6    4.30    3.40
   1  -8  -6    6.00    4.90
   1  -8  -6   14.10    4.60
   1  -8  -6    9.00    3.60
  -1   8   6    9.30    5.20
   0  -8  -6   47.30    7.30
   0  -8  -6   61.09   12.40
   0  -8  -6   38.70    9.40
   0   8   6   56.29   10.50
  -1  -8  -6   31.90    9.10
   1   8   6   32.00    8.50
  -2  -8  -6  100.89   12.50
  -2  -8  -6  139.59   16.10
   2   8   6  146.79   17.10
  -3  -8  -6   -3.30    4.80
  -3  -8  -6    8.70    6.30
   3   8   6    3.70    5.40
  -4  -8  -6   21.80    7.90
  -4  -8  -6   18.10    8.10
   4   8   6   14.30    7.60
  -5  -8  -6   39.90   11.10
   5   8   6   61.89   22.80
  10  -9  -6  254.77   22.50
 -10   9   6  221.18   20.80
   9  -9  -6  136.29   16.10
  -9   9   6  142.99   16.50
   8  -9  -6   94.89   14.90
  -8   9   6   93.99   12.20
  -8   9   6   84.99   16.90
   7  -9  -6   29.90    8.00
  -7   9   6   25.90    6.90
  -7   9   6   28.80   10.10
   6  -9  -6   16.50    6.90
  -6   9   6   18.20    7.50
  -6   9   6   15.30    5.00
   5  -9  -6  824.52   42.50
  -5   9   6  803.12   29.30
  -5   9   6  864.21   42.90
   4  -9  -6  120.19   18.00
  -4   9   6   82.99   14.40
   3  -9  -6  186.98   19.20
   3  -9  -6  195.48   12.80
   3  -9  -6  186.18   11.10
  -3   9   6  164.68   17.30
   2  -9  -6  276.67   23.20
   2  -9  -6  257.27   13.60
   2  -9  -6  244.38   16.70
  -2   9   6  271.27   34.70
   1  -9  -6  239.98   14.20
   1  -9  -6  249.78   18.40
   1  -9  -6  231.28   21.50
  -1   9   6  245.78   20.70
   0  -9  -6  251.07   22.30
   0  -9  -6  242.58   15.80
   0   9   6  237.78   20.30
  -1  -9  -6   98.19   11.20
  -1  -9  -6   86.89   15.60
   1   9   6  104.29   15.70
  -2  -9  -6  217.18   17.90
  -2  -9  -6  263.07   22.90
   2   9   6  269.97   22.60
  -3  -9  -6   26.10    9.00
  -3  -9  -6   21.80    7.10
   3   9   6    2.60    5.70
  -4  -9  -6  306.97   25.10
  -4  -9  -6  284.37   22.70
   4   9   6  260.67   24.50
   9 -10  -6   14.60    6.70
  -9  10   6    1.70    7.40
   8 -10  -6   89.29   15.60
  -8  10   6   50.09   13.70
   7 -10  -6  219.48   20.80
  -7  10   6  248.98   21.90
  -7  10   6  213.18   23.00
   6 -10  -6    8.10    6.00
  -6  10   6    5.80    6.50
  -6  10   6    8.10    4.70
   5 -10  -6  246.88   22.90
  -5  10   6  264.37   23.10
   4 -10  -6  107.49   17.90
  -4  10   6  104.69   17.20
   3 -10  -6    7.50    4.50
   3 -10  -6    1.40    2.50
   3 -10  -6   -0.90    4.00
  -3  10   6   -6.50    4.40
   2 -10  -6    9.10    5.40
   2 -10  -6   19.30    5.70
   2 -10  -6   12.90    4.50
  -2  10   6    3.50    4.90
   1 -10  -6   89.19   15.70
   1 -10  -6  114.99   10.80
   1 -10  -6   82.59   13.10
  -1  10   6   99.49   16.00
   0 -10  -6   13.30    6.90
   0 -10  -6   12.90    5.80
   0  10   6   18.00    7.40
  -1 -10  -6  120.39   13.00
  -1 -10  -6  149.69   17.80
   1  10   6  147.29   16.60
  -2 -10  -6   79.69   12.00
  -2 -10  -6   66.89   14.00
   2  10   6   81.09   14.70
  -3 -10  -6   67.99   15.20
  -3 -10  -6   53.39   11.20
   3  10   6   78.39   15.40
  -4 -10  -6   15.50    9.90
   4  10   6   42.10   10.90
   8 -11  -6   24.70    9.80
  -8  11   6   22.50   10.90
   7 -11  -6    5.20    6.50
  -7  11   6   17.40    8.80
   6 -11  -6  243.58   24.00
  -6  11   6  215.68   22.10
   5 -11  -6   58.59   13.40
  -5  11   6   80.59   14.90
   4 -11  -6   26.30    9.50
  -4  11   6   54.09   12.60
   3 -11  -6   41.40   10.80
   3 -11  -6   49.90    6.60
  -3  11   6   50.59   12.10
   2 -11  -6   52.49   12.20
   2 -11  -6   88.29   10.30
  -2  11   6   90.39   15.40
   1 -11  -6  368.06   30.30
   1 -11  -6  397.06   31.50
  -1  11   6  350.96   26.40
   0 -11  -6   73.79   11.10
   0 -11  -6   37.50   11.30
   0  11   6   35.50   10.40
  -1 -11  -6  200.48   18.40
  -1 -11  -6  206.08   24.30
   1  11   6  166.48   18.80
  -2 -11  -6   94.99   17.70
  -2 -11  -6  113.59   15.80
   2  11   6   90.59   16.40
   7 -12  -6   55.29   12.40
  -7  12   6   72.89   14.50
   6 -12  -6   15.70    7.30
  -6  12   6   19.50    7.10
   5 -12  -6    9.80    8.00
  -5  12   6   26.00   11.70
   4 -12  -6   64.99   15.40
  -4  12   6   78.59   14.10
   3 -12  -6   26.20   10.30
   3 -12  -6   27.70    4.70
  -3  12   6   43.40   10.70
   2 -12  -6   23.80    9.20
   2 -12  -6   42.20   12.00
  -2  12   6   51.39   12.20
   1 -12  -6  306.97   28.90
  -1  12   6  338.77   25.60
   0 -12  -6  129.49   21.50
   0  12   6   99.39   15.60
  -1 -12  -6    2.80    8.30
   1  12   6    3.50    6.50
   5 -13  -6   99.29   18.20
   4 -13  -6  351.36   31.40
  -4  13   6  453.85   31.80
   3 -13  -6    3.90    6.20
  -3  13   6  -10.10    6.20
   2 -13  -6    1.10    6.40
   2 -13  -6   15.30    6.10
  -2  13   6   18.00    7.00
   1 -13  -6    9.90    6.80
  -1  13   6    6.20    7.60
   3  14  -7   -0.20    7.10
  -3 -14   7   10.90    7.30
  -3 -14   7    7.70    7.50
   2  14  -7   58.29   14.10
  -2 -14   7   42.40   10.60
  -2 -14   7   54.19   14.50
   1  14  -7   -7.00    5.00
  -1 -14   7   -5.00    3.10
  -1 -14   7   13.90    5.90
   0  14  -7   16.80    8.70
   0 -14   7    4.80    5.20
   0 -14   7    1.70    8.20
  -1  14  -7   -5.50    5.60
   1 -14   7   -5.80    6.10
   1 -14   7   -4.00    3.30
  -2  14  -7  -15.30    6.20
   2 -14   7    2.30    7.60
   2 -14   7    5.60    3.90
   2 -14   7   -7.80    5.20
  -3  14  -7   -0.10    7.00
   3 -14   7   -0.60    2.80
   3 -14   7   -2.10    4.30
   5  13  -7   32.30   11.40
  -5 -13   7    3.70    8.00
   4  13  -7  136.49   21.20
  -4 -13   7  113.29   20.30
  -4 -13   7  127.19   20.20
   3  13  -7    1.80    6.90
  -3 -13   7   12.40    7.40
  -3 -13   7    1.20    5.60
   2  13  -7   12.40    8.70
  -2 -13   7   13.50    8.90
  -2 -13   7   32.60   13.70
   1  13  -7    6.70    7.80
  -1 -13   7    1.30    8.70
  -1 -13   7    3.20    4.50
   0  13  -7   41.80   13.00
   0 -13   7   36.80   11.60
   0 -13   7   26.20    7.60
  -1  13  -7   -0.40    6.50
   1 -13   7   -3.60    4.50
  -2  13  -7   38.00   10.30
   2 -13   7   36.00    7.80
   2 -13   7   17.80    7.50
   2 -13   7   16.70    8.90
  -3  13  -7   74.39   14.00
   3 -13   7   65.29    8.50
   3 -13   7   62.09    9.50
   3 -13   7   64.99   15.30
  -4  13  -7   -0.40    6.30
   4 -13   7   10.60    3.90
   4 -13   7    0.90    3.10
   4 -13   7    8.20    6.20
  -5  13  -7   66.99   13.50
   6  12  -7   14.10    9.60
  -6 -12   7   38.20   11.70
   5  12  -7   76.39   16.90
  -5 -12   7   64.19   14.60
   4  12  -7   -6.70    5.30
   3  12  -7    1.90    6.30
  -3 -12   7   -7.90    3.50
  -3 -12   7    6.10    5.30
   2  12  -7  178.18   20.20
  -2 -12   7  168.08   18.30
  -2 -12   7  154.68   18.70
   1  12  -7   -1.40    5.30
  -1 -12   7    5.20    4.50
  -1 -12   7    0.60    4.40
   0  12  -7    7.40    7.20
   0 -12   7    7.60    5.50
   0 -12   7    9.20    6.80
  -1  12  -7   46.10   11.10
   1 -12   7   23.70    6.70
   1 -12   7   37.30   10.80
   1 -12   7   68.99   13.20
  -2  12  -7   -2.90    4.60
   2 -12   7   -4.30    4.90
   2 -12   7    7.20    5.80
   2 -12   7   11.00    4.70
  -3  12  -7   20.70    7.70
   3 -12   7   37.70    7.50
   3 -12   7   39.80   11.60
  -4  12  -7   69.99   13.20
   4 -12   7   43.10   12.50
   4 -12   7   56.99    9.20
   4 -12   7   45.90   10.10
  -5  12  -7   15.10    8.10
   5 -12   7   23.90   10.00
   5 -12   7    6.40    4.20
   5 -12   7    2.80    3.30
   7  11  -7   -9.00    5.60
  -7 -11   7   -8.70    5.90
   6  11  -7   -3.20    6.60
  -6 -11   7   -1.10    5.70
   5  11  -7    3.00    5.30
  -5 -11   7   14.40    7.60
   4  11  -7   32.40   10.50
  -4 -11   7   54.49   12.90
   3  11  -7   13.90    7.40
  -3 -11   7   28.10    8.40
  -3 -11   7   30.90   10.00
   2  11  -7   41.40   10.20
  -2 -11   7   18.20    8.50
  -2 -11   7   25.30    8.00
   1  11  -7   74.89   13.70
  -1 -11   7   87.59   11.50
  -1 -11   7   80.49   15.60
   0  11  -7   14.40    6.90
   0 -11   7   14.20    7.40
   0 -11   7   15.80    7.40
   0 -11   7   12.50    5.00
  -1  11  -7    8.60    5.50
   1 -11   7    0.20    5.20
   1 -11   7   -1.30    2.30
   1 -11   7    0.20    4.60
  -2  11  -7   80.79   14.60
   2 -11   7   60.89    9.60
   2 -11   7   60.19   13.00
  -3  11  -7   -8.10    5.10
   3 -11   7   11.20    4.70
   3 -11   7   12.90    5.80
   3 -11   7    8.40    6.20
   3 -11   7   11.70    6.40
  -4  11  -7    5.70    6.10
   4 -11   7   -3.00    5.20
   4 -11   7   -0.80    3.10
   4 -11   7    2.60    5.20
   4 -11   7   -7.00    3.30
  -5  11  -7   19.20    7.60
   5 -11   7   -0.30    6.30
   5 -11   7   23.20    8.30
   5 -11   7    6.80    5.50
   5 -11   7   22.90    9.70
   6 -11   7   15.80    8.20
   6 -11   7    8.70    4.70
   6 -11   7   14.40    4.90
   8  10  -7   -7.80    6.60
  -8 -10   7   -0.90    6.90
   7  10  -7    5.00    5.70
  -7 -10   7   -1.80    6.90
   6  10  -7   69.69   14.50
  -6 -10   7   46.20   12.20
   5  10  -7   20.50    8.40
  -5 -10   7   11.80    6.70
   4  10  -7    7.50    5.60
  -4 -10   7    3.20    4.40
   3  10  -7  127.09   16.30
  -3 -10   7  156.48   17.50
  -3 -10   7  154.78   17.20
   2  10  -7  102.29   16.10
  -2 -10   7   94.59   15.40
  -2 -10   7  104.69   16.60
   1  10  -7   68.59   12.70
  -1 -10   7   74.59   12.70
  -1 -10   7   57.09   10.30
  -1 -10   7   67.39   12.70
   0  10  -7   51.89   10.80
   0 -10   7   87.69   11.10
   0 -10   7   73.99   13.60
   0 -10   7   71.89   12.10
  -1  10  -7  360.16   25.20
   1 -10   7  320.67   20.50
   1 -10   7  345.77   21.80
   1 -10   7  287.77   24.40
  -2  10  -7   15.60    6.60
   2 -10   7   21.10    6.00
   2 -10   7   28.20    7.00
   2 -10   7   29.90    5.20
   2 -10   7   27.80    8.10
  -3  10  -7   -0.20    3.80
   3 -10   7   -6.90    3.40
   3 -10   7   -0.70    2.60
   3 -10   7    2.20    3.50
   3 -10   7   -4.20    3.60
  -4  10  -7  172.28   21.20
   4 -10   7  161.08   14.20
   4 -10   7  166.18   20.40
   4 -10   7  149.88   14.10
   4 -10   7  145.59   13.80
  -5  10  -7   42.30    9.50
   5 -10   7   34.20    7.50
   5 -10   7   32.20    7.40
   5 -10   7   20.90    9.00
   5 -10   7   28.80    9.80
   6 -10   7  -10.80    4.70
   6 -10   7   -5.60    2.80
   6 -10   7   11.10    6.00
  -7  10  -7    1.80    7.50
   7 -10   7    9.70    4.30
   7 -10   7    7.00    7.00
  -9  -9   7   57.39   15.90
   8   9  -7   36.60   11.10
  -8  -9   7   67.79   15.20
   7   9  -7   17.60    8.90
   7   9  -7    3.90    5.20
  -7  -9   7   -1.50    5.40
   6   9  -7    2.60    5.60
   6   9  -7   -2.50    4.20
  -6  -9   7    1.40    4.90
   5   9  -7  162.38   18.40
   5   9  -7  143.99   16.80
  -5  -9   7  163.68   18.40
   4   9  -7   13.40    7.40
   4   9  -7    9.30    5.40
  -4  -9   7    2.60    4.10
   3   9  -7   -1.50    3.00
   3   9  -7   -6.80    3.10
  -3  -9   7    6.00    3.60
  -3  -9   7   -1.10    3.90
   2   9  -7   25.70    7.40
  -2  -9   7   24.80    7.60
  -2  -9   7   23.60    6.90
  -2  -9   7   22.40    7.80
   1   9  -7    9.60    6.10
  -1  -9   7    6.00    5.10
  -1  -9   7   24.30    7.20
  -1  -9   7   27.10   11.30
   0   9  -7  763.82   37.50
   0  -9   7  739.33   45.70
   0  -9   7  753.02   33.80
   0  -9   7  668.53   45.90
  -1   9  -7   62.09   11.90
   1  -9   7   73.99    9.70
   1  -9   7  106.29   16.20
   1  -9   7   82.79   10.40
  -2   9  -7    0.30    4.30
   2  -9   7    1.80    3.10
   2  -9   7    4.40    3.50
   2  -9   7    1.20    2.70
   2  -9   7    2.50    2.80
  -3   9  -7   51.79   10.50
   3  -9   7   49.60   10.60
   3  -9   7   38.10    7.60
   3  -9   7   71.69   11.30
   3  -9   7   54.19    8.90
  -4   9  -7   81.39   13.10
   4  -9   7   78.89   11.60
   4  -9   7   54.89    9.50
   4  -9   7   71.39    9.60
   4  -9   7   56.49   12.10
  -5   9  -7   -1.80    5.50
   5  -9   7    8.40    7.00
   5  -9   7   23.80   13.10
   5  -9   7   10.90    4.50
   5  -9   7   13.10    5.90
  -6   9  -7   29.90    9.50
   6  -9   7   14.10    8.60
   6  -9   7   10.90    6.30
   6  -9   7   15.60    5.20
  -7   9  -7    7.90    7.50
   7  -9   7    3.80    4.80
   7  -9   7    8.60    7.80
   9   8  -7   -4.80    6.90
   9   8  -7    7.00    7.50
  -9  -8   7   -1.00    6.80
   8   8  -7   66.49   13.20
   8   8  -7   91.49   18.30
  -8  -8   7   74.79   16.00
   7   8  -7   24.00    9.00
   7   8  -7   29.50   10.40
  -7  -8   7   21.30    8.90
   6   8  -7  316.97   24.80
   6   8  -7  315.27   25.40
  -6  -8   7  312.47   25.60
   5   8  -7    3.90    4.10
   5   8  -7    8.90    5.20
  -5  -8   7   -2.60    3.70
   4   8  -7  161.08   16.60
   4   8  -7  176.78   16.40
  -4  -8   7  146.89   16.60
   3   8  -7   -0.60    3.40
   3   8  -7    6.90    3.60
  -3  -8   7   13.20    6.10
  -3  -8   7   -1.90    2.70
   2   8  -7  202.58   17.70
  -2  -8   7  198.08   18.10
  -2  -8   7  217.48   17.80
  -2  -8   7  162.98   15.30
   1   8  -7    8.40    5.00
  -1  -8   7    1.90    3.50
  -1  -8   7    4.50    2.90
   0   8  -7  113.99   13.50
   0  -8   7  115.69   13.30
   0  -8   7  140.39   13.40
   0  -8   7  130.09   12.40
  -1   8  -7    4.30    3.60
   1  -8   7   17.10    5.60
   1  -8   7   12.20    5.30
   1  -8   7   17.00    3.90
   1  -8   7   24.00    6.90
  -2   8  -7  261.67   19.80
   2  -8   7  290.17   16.00
   2  -8   7  254.37   17.60
   2  -8   7  280.97   27.90
   2  -8   7  273.67   23.70
  -3   8  -7  233.78   18.20
   3  -8   7  214.68   16.90
   3  -8   7  232.68   20.50
   3  -8   7  244.28   16.20
   3  -8   7  232.18   17.00
  -4   8  -7  267.47   18.40
   4  -8   7  265.27   18.30
   4  -8   7  278.47   19.00
   4  -8   7  255.77   18.70
   4  -8   7  292.27   24.20
  -5   8  -7    7.10    5.20
   5  -8   7   19.20    7.90
   5  -8   7   12.90    5.30
  -6   8  -7    5.50    4.90
   6  -8   7    8.20    5.60
   6  -8   7    7.40    4.80
  -7   8  -7   -2.80    6.00
   7  -8   7    0.20    3.90
   7  -8   7    1.20    5.50
  -8   8  -7   72.09   17.20
   8  -8   7   83.49   16.00
   8  -8   7   86.39   14.00
  10   7  -7  -18.50    7.50
  10   7  -7   12.30    8.20
 -10  -7   7    0.80    7.10
   9   7  -7   14.40    7.90
   9   7  -7    5.30    7.60
   9   7  -7   20.10    7.00
  -9  -7   7    7.40    5.80
   8   7  -7    2.20    5.30
   8   7  -7   21.10    7.30
   8   7  -7   12.20    9.20
  -8  -7   7   17.80    8.30
   7   7  -7  177.18   17.60
   7   7  -7  170.78   18.40
   7   7  -7  155.88   12.00
  -7  -7   7  151.28   18.60
   6   7  -7   29.10    9.80
   6   7  -7   27.00    8.40
  -6  -7   7   13.30    6.20
   5   7  -7    8.70    5.00
   5   7  -7   24.70    6.90
  -5  -7   7    6.00    5.90
   4   7  -7   -0.70    2.40
   4   7  -7   -4.20    2.70
  -4  -7   7    4.60    3.70
   3   7  -7    7.80    3.40
   3   7  -7    3.60    4.20
  -3  -7   7    5.80    3.50
  -3  -7   7   17.40    5.90
   2   7  -7   19.50    6.00
  -2  -7   7    7.30    5.00
  -2  -7   7   22.60    7.00
  -2  -7   7   18.00    6.00
   1   7  -7  172.58   15.70
  -1  -7   7  172.58   15.20
  -1  -7   7  146.89   25.30
  -1  -7   7  165.38   15.10
   0   7  -7  130.99   13.10
   0  -7   7  124.29   12.40
   0  -7   7  116.29   12.90
   0  -7   7  112.19    7.40
  -1   7  -7  106.99   12.00
   1  -7   7  114.69   13.00
   1  -7   7  118.59   11.80
   1  -7   7  113.39    9.10
   1  -7   7  117.49   11.40
  -2   7  -7   -6.70    2.30
   2  -7   7   -3.90    2.80
   2  -7   7    2.40    3.10
   2  -7   7    0.80    2.30
  -3   7  -7  331.37   20.80
   3  -7   7  352.06   20.60
   3  -7   7  342.67   24.60
   3  -7   7  299.17   28.90
  -4   7  -7  141.39   13.00
   4  -7   7  147.99   16.80
   4  -7   7  149.39   14.00
   4  -7   7  122.19   13.20
  -5   7  -7    3.20    3.90
   5  -7   7   -6.30    2.70
  -6   7  -7   13.40    8.70
   6  -7   7    1.10    4.00
   6  -7   7    3.20    5.10
  -7   7  -7   64.09   20.20
   7  -7   7   64.99   13.90
   7  -7   7   65.99   17.90
  -8   7  -7    0.10    7.60
   8  -7   7   -1.00    7.50
   8  -7   7   -2.60    3.60
  10   6  -7   81.49   15.40
  10   6  -7  114.59   14.80
  10   6  -7   77.99   14.60
 -10  -6   7   98.99   18.40
   9   6  -7   25.60    9.40
   9   6  -7   31.70   10.80
  -9  -6   7   49.40   13.50
   8   6  -7   42.00    8.40
   8   6  -7   59.29   13.80
   8   6  -7   55.19   11.40
  -8  -6   7   35.40   11.10
   7   6  -7   89.79   17.00
   7   6  -7  124.59   15.50
   7   6  -7  110.89   10.80
  -7  -6   7   90.79   15.30
   6   6  -7  444.66   28.80
   6   6  -7  448.86   27.40
   5   6  -7    6.30    4.00
   5   6  -7   -0.70    2.80
  -5  -6   7    3.50    2.80
  -5  -6   7    3.50    3.60
   4   6  -7   45.20    9.90
   4   6  -7   32.20    8.00
  -4  -6   7   39.40    4.70
  -4  -6   7   26.20    7.40
   3   6  -7   -1.50    2.20
  -3  -6   7    4.60    3.10
  -3  -6   7    0.50    3.10
  -3  -6   7    4.00    2.00
   2   6  -7   11.30    4.60
  -2  -6   7    3.00    2.90
  -2  -6   7   10.20    4.70
  -2  -6   7    4.10    3.20
   1   6  -7   52.59    9.30
  -1  -6   7   48.00    8.60
  -1  -6   7   53.49    5.00
  -1  -6   7   44.80    8.40
  -1  -6   7   47.20    8.30
   0   6  -7  123.99   12.80
   0  -6   7   96.49   10.80
   0  -6   7  109.79    8.00
   0  -6   7   72.09    9.40
   0  -6   7  102.79   11.40
  -1   6  -7  233.28   16.90
   1  -6   7  220.98   16.30
   1  -6   7  223.98   13.20
   1  -6   7  225.38   17.30
  -2   6  -7  185.08   14.70
   2  -6   7  157.28   15.30
   2  -6   7  179.08   13.40
   2  -6   7  164.38   14.30
  -3   6  -7   36.60    7.40
   3  -6   7   51.79    9.30
   3  -6   7   52.49    9.30
   3  -6   7   25.90    8.00
  -4   6  -7   82.99    9.20
   4  -6   7   69.49   12.80
   4  -6   7   75.09   12.50
   4  -6   7   80.59   10.60
  -5   6  -7   17.80    6.20
   5  -6   7   11.40    6.70
   5  -6   7   29.20    8.30
  -6   6  -7   38.70   11.60
   6  -6   7   33.60   10.00
   6  -6   7   51.99    9.90
  -7   6  -7   -0.60    5.50
   7  -6   7    4.90    6.30
   7  -6   7    6.30    5.40
  -8   6  -7   66.89   15.70
   8  -6   7   33.10   11.80
   8  -6   7   38.00   10.50
  10   5  -7   48.20    9.90
  10   5  -7   60.79   11.90
  10   5  -7   31.90   10.40
 -10  -5   7   60.69   15.80
   9   5  -7   84.89   15.40
   9   5  -7  133.79   15.70
   9   5  -7   83.59   13.70
  -9  -5   7   95.69   17.00
   8   5  -7  194.38   16.20
   8   5  -7  214.08   18.30
   8   5  -7  183.78   19.80
  -8  -5   7  221.28   21.60
   7   5  -7   79.39   14.50
   7   5  -7   82.19   13.30
   7   5  -7   82.99   11.10
  -7  -5   7   78.49   14.50
   6   5  -7  101.79    9.50
   6   5  -7   97.69   12.60
   6   5  -7  102.59   12.90
  -6  -5   7  100.69   12.90
   5   5  -7   52.79    9.60
   5   5  -7   48.00    8.80
  -5  -5   7   73.59   12.00
  -5  -5   7   54.19    6.60
   4   5  -7  144.79   13.90
   4   5  -7  142.99   14.20
  -4  -5   7  150.78    9.80
  -4  -5   7  146.59   13.80
   3   5  -7  814.02   35.80
  -3  -5   7  793.02   25.90
  -3  -5   7  815.32   34.10
   2   5  -7   -3.60    2.10
  -2  -5   7   -2.50    1.70
  -2  -5   7    0.50    1.60
   1   5  -7  753.32   32.90
  -1  -5   7  747.23   25.00
  -1  -5   7  721.93   32.20
  -1  -5   7  732.93   31.10
   0   5  -7  556.04   26.90
   0  -5   7  526.05   25.80
   0  -5   7  570.34   22.00
   0  -5   7  519.95   26.30
   0  -5   7  516.35   25.70
  -1   5  -7    2.30    3.10
   1  -5   7   -1.60    2.50
   1  -5   7   -2.00    1.80
   1  -5   7    3.40    2.90
  -2   5  -7   99.09   10.80
   2  -5   7  107.29   10.80
   2  -5   7  120.39   12.40
   2  -5   7  106.89   11.40
  -3   5  -7  284.87   17.60
   3  -5   7  329.17   21.00
   3  -5   7  289.47   20.80
   3  -5   7  278.57   18.70
  -4   5  -7   20.70    8.60
   4  -5   7    7.10    4.50
   4  -5   7   23.90    6.90
  -5   5  -7  597.94   35.20
  -5   5  -7  537.25   23.00
   5  -5   7  553.34   31.10
   5  -5   7  601.94   33.50
  -6   5  -7   26.40    9.00
   6  -5   7   28.50    8.30
   6  -5   7   16.60    7.60
  -7   5  -7   -4.20    5.50
   7  -5   7   16.80    8.70
   7  -5   7    8.60    5.80
  -8   5  -7    0.40    7.90
   8  -5   7   13.90    8.60
   8  -5   7   -0.10    4.40
  11   4  -7   26.30    8.90
  11   4  -7   15.40    7.70
 -11  -4   7    1.50    7.60
  10   4  -7    4.60    5.30
  10   4  -7    1.10    4.50
  10   4  -7   11.00    5.70
 -10  -4   7    6.40    6.90
   9   4  -7   37.60    9.40
   9   4  -7   32.60    8.10
   9   4  -7   60.89   11.00
  -9  -4   7   58.99   13.00
   8   4  -7   43.30    8.70
   8   4  -7   40.50    9.30
   8   4  -7   51.29   11.60
  -8  -4   7   39.40   10.10
   7   4  -7   34.60    9.40
   7   4  -7   48.70    9.20
   7   4  -7   51.89   10.60
  -7  -4   7   37.90    9.80
   6   4  -7  316.57   22.30
   6   4  -7  283.27   17.10
   6   4  -7  302.47   21.10
  -6  -4   7  294.47   21.10
   5   4  -7    5.80    4.40
   5   4  -7    1.90    3.50
  -5  -4   7   14.00    5.30
   4   4  -7   -0.90    2.10
   4   4  -7    2.40    3.30
  -4  -4   7   -1.70    2.50
  -4  -4   7    1.80    2.40
   3   4  -7   51.09    9.40
  -3  -4   7   56.69    6.20
  -3  -4   7   61.59   10.20
  -3  -4   7   48.00    7.80
   2   4  -7    2.00    2.70
  -2  -4   7    6.70    3.30
  -2  -4   7   13.30    4.10
  -2  -4   7   10.20    3.30
   1   4  -7   29.10    6.30
  -1  -4   7   36.30    9.30
  -1  -4   7   32.40    6.60
  -1  -4   7   30.50    5.50
   0   4  -7  267.87   17.20
   0  -4   7  252.47   14.40
   0  -4   7  240.98   15.50
   0  -4   7  230.68   16.40
  -1   4  -7  430.86   22.20
   1  -4   7  408.86   21.90
   1  -4   7  408.96   22.70
   1  -4   7  429.06   20.80
  -2   4  -7   77.09    9.00
   2  -4   7   79.79   11.80
   2  -4   7   77.39   10.20
   2  -4   7   78.69    9.30
   3  -4   7   21.10    5.20
   3  -4   7   31.80    7.60
   3  -4   7   27.90    6.80
  -4   4  -7  105.19   13.20
  -4   4  -7  108.69    9.60
   4  -4   7  113.39   12.30
   4  -4   7  124.59   13.00
  -5   4  -7   34.80    5.60
  -5   4  -7   13.60    6.90
   5  -4   7   21.70    7.80
   5  -4   7   26.30    7.40
  -6   4  -7    4.60    4.60
   6  -4   7   -2.40    3.70
   6  -4   7   15.30    6.40
  -7   4  -7   10.10    6.80
   7  -4   7   38.80   10.80
   7  -4   7   27.40   10.50
  -8   4  -7  245.78   25.20
   8  -4   7  185.98   22.70
   8  -4   7  180.38   20.70
  11   3  -7   53.59   12.20
  11   3  -7   35.30    9.90
 -11  -3   7   49.20   13.20
  10   3  -7    3.00    5.40
  10   3  -7   -3.70    4.90
  10   3  -7   11.10    5.70
 -10  -3   7    1.60    6.40
   9   3  -7    0.10    4.20
   9   3  -7    9.10    5.20
   9   3  -7    9.10    4.10
  -9  -3   7   -5.70    3.30
   8   3  -7  155.88   15.20
   8   3  -7  143.09   16.40
   8   3  -7  148.99   14.90
  -8  -3   7  167.28   17.60
   7   3  -7  130.19   14.50
   7   3  -7  129.19   13.70
   7   3  -7  103.59   11.40
  -7  -3   7   98.79   12.40
   6   3  -7   39.70    8.70
   6   3  -7   32.70    6.90
   6   3  -7   15.70    5.00
  -6  -3   7   25.30    7.20
   5   3  -7  268.77   18.90
   5   3  -7  265.97   19.50
  -5  -3   7  288.57   18.50
   4   3  -7  343.67   20.90
  -4  -3   7  375.06   22.00
  -4  -3   7  293.57   16.50
   3   3  -7   20.30    5.70
  -3  -3   7   24.60    5.00
  -3  -3   7   21.00    5.00
  -3  -3   7   27.70    6.70
   2   3  -7   42.50    8.10
  -2  -3   7   59.19    6.40
  -2  -3   7   49.70    6.40
  -2  -3   7   32.80    6.30
   1   3  -7   28.40    6.60
  -1  -3   7   27.60    5.30
  -1  -3   7   25.50    5.20
  -1  -3   7   26.60    5.20
   0   3  -7  225.58   15.20
   0  -3   7  213.88   13.50
   0  -3   7  194.78   14.90
   0  -3   7  183.48   12.70
  -1   3  -7   36.00    6.70
   1  -3   7   59.09   10.00
   1  -3   7   56.19    7.40
   1  -3   7   47.10    9.40
  -2   3  -7  256.07   24.80
   2  -3   7  251.57   17.00
   2  -3   7  236.48   17.70
   2  -3   7  232.08   16.60
  -3   3  -7  120.39   10.30
  -3   3  -7  132.49   13.60
   3  -3   7  128.39   13.00
   3  -3   7  111.09   12.50
  -4   3  -7   23.00    5.00
  -4   3  -7   25.00    7.90
   4  -3   7   26.20    6.80
   4  -3   7   17.50    6.40
  -5   3  -7  135.29    9.50
  -5   3  -7  128.39   16.60
   5  -3   7  124.59   14.70
   5  -3   7  114.49   15.00
  -6   3  -7  130.99   17.20
   6  -3   7  143.99   16.30
   6  -3   7  139.99   16.40
  -7   3  -7    1.50    6.30
   7  -3   7    0.60    7.20
   7  -3   7   37.00    9.30
  -8   3  -7   -9.90    4.80
   8  -3   7    9.00    7.70
   8  -3   7    1.60    4.40
  11   2  -7   13.40    7.40
  11   2  -7   -4.40    4.80
  10   2  -7  125.59   16.40
  10   2  -7   86.89   15.30
  10   2  -7  119.29   12.60
 -10  -2   7   96.89   16.10
   9   2  -7    2.20    3.40
   9   2  -7    2.80    4.90
   9   2  -7    4.40    3.80
  -9  -2   7   11.50    6.40
   8   2  -7   27.40    7.30
   8   2  -7   28.30    7.30
   8   2  -7   25.00    7.10
  -8  -2   7   22.10    7.60
   7   2  -7  249.58   17.90
   7   2  -7  236.18   19.10
   7   2  -7  217.78   17.40
  -7  -2   7  216.78   18.10
   6   2  -7   38.30    7.90
   6   2  -7   36.40    7.90
   6   2  -7   20.50    6.00
  -6  -2   7   25.10    6.60
   5   2  -7    1.50    1.90
   5   2  -7   -3.50    2.00
  -5  -2   7    1.00    2.60
   4   2  -7    1.60    2.70
  -4  -2   7    4.80    3.20
  -4  -2   7    8.40    3.60
  -4  -2   7   14.40    4.00
   3   2  -7  659.73   29.40
  -3  -2   7  624.54   23.80
  -3  -2   7  594.74   25.10
  -3  -2   7  627.04   28.50
   2   2  -7 1084.09   40.60
  -2  -2   7 1112.29   40.80
  -2  -2   7 1160.48   37.90
  -2  -2   7 1123.29   35.10
   1   2  -7   29.30    6.60
  -1  -2   7   26.30    6.20
  -1  -2   7   30.20    5.90
  -1  -2   7   35.90    5.80
   0   2  -7   14.30    4.80
   0  -2   7   21.60    4.50
   0  -2   7   11.10    4.00
   0  -2   7   13.00    4.60
   1  -2   7  291.67   19.10
   1  -2   7  306.77   16.80
   1  -2   7  296.57   18.20
  -2   2  -7   43.30    7.90
  -2   2  -7   43.50    7.70
   2  -2   7   57.19    9.90
   2  -2   7   43.20    8.50
  -3   2  -7  273.67   16.20
  -3   2  -7  328.37   20.70
   3  -2   7  311.07   21.30
   3  -2   7  297.67   20.50
  -4   2  -7   16.40    5.70
   4  -2   7    9.90    5.60
   4  -2   7    8.10    4.20
  -5   2  -7   13.20    6.60
  -5   2  -7    8.50    3.30
   5  -2   7   14.60    6.20
   5  -2   7    9.00    5.30
  -6   2  -7   10.40    6.30
   6  -2   7   20.10    7.50
   6  -2   7   18.50    6.20
  -7   2  -7   54.59   13.40
   7  -2   7   32.10    9.40
   7  -2   7   60.49   14.80
  -8   2  -7    5.50    8.30
   8  -2   7   18.90    8.80
   8  -2   7   23.90    9.20
  11   1  -7    5.30    5.90
  11   1  -7    4.20    5.20
 -11  -1   7    0.90    7.10
  10   1  -7  256.27   17.60
  10   1  -7  214.08   20.90
  10   1  -7  240.68   22.20
 -10  -1   7  217.48   22.10
   9   1  -7  357.36   25.70
   9   1  -7  380.96   26.00
   9   1  -7  372.66   22.20
  -9  -1   7  356.96   26.10
   8   1  -7   60.09   10.20
   8   1  -7   84.39   13.60
   8   1  -7   46.00    9.40
  -8  -1   7   72.59   12.40
   7   1  -7  184.98   15.30
   7   1  -7  170.88   15.40
   7   1  -7  162.18   15.50
  -7  -1   7  170.48   15.20
   6   1  -7  328.47   21.30
   6   1  -7  292.57   19.20
   6   1  -7  292.67   19.20
  -6  -1   7  284.27   18.10
   5   1  -7  208.18   15.60
  -5  -1   7  196.58   13.60
  -5  -1   7  207.88   15.90
   4   1  -7  346.97   20.60
  -4  -1   7  364.16   20.70
  -4  -1   7  349.96   16.50
  -4  -1   7  352.16   19.50
   3   1  -7    4.40    3.00
  -3  -1   7    3.00    1.70
  -3  -1   7    5.10    3.30
  -3  -1   7   -0.30    2.10
   2   1  -7 2258.87   68.59
  -2  -1   7 2321.07   66.19
  -2  -1   7 2324.07   59.39
  -2  -1   7 2323.57   68.69
   1   1  -7  762.62   31.10
  -1  -1   7  712.63   29.40
  -1  -1   7  783.42   31.80
  -1  -1   7  749.73   24.80
   0   1  -7    7.80    3.80
   0  -1   7   10.30    4.40
   0  -1   7    2.90    2.80
   0  -1   7    7.00    2.80
  -1   1  -7   26.70    5.60
   1  -1   7   22.70    6.10
   1  -1   7   26.50    5.90
  -2   1  -7 1356.16   47.50
  -2   1  -7 1400.76   45.50
   2  -1   7 1349.96   49.50
  -3   1  -7  283.57   18.70
  -3   1  -7  306.37   16.80
   3  -1   7  270.67   20.30
   3  -1   7  310.07   21.00
  -4   1  -7  149.59   11.10
  -4   1  -7  164.58   15.50
   4  -1   7  152.88   15.60
   4  -1   7  172.48   16.90
  -5   1  -7  137.99   10.10
  -5   1  -7  151.28   15.90
   5  -1   7  151.68   16.70
   5  -1   7  160.28   16.80
  -6   1  -7   31.60    9.70
   6  -1   7   31.50    9.00
   6  -1   7   24.90    9.10
  -7   1  -7  146.59   18.30
   7  -1   7  117.09   19.40
   7  -1   7  102.09   17.00
  -8   1  -7   24.80    9.00
   8  -1   7   24.60   13.20
   8  -1   7   40.10   13.20
 -12   0   7   -5.80    6.70
  11   0  -7    8.60    4.70
  11   0  -7   -3.80    4.80
 -11   0   7   10.40    7.00
  10   0  -7   57.49   12.40
  10   0  -7   55.69    9.80
  10   0  -7   82.09   14.40
 -10   0   7   56.89   12.00
   9   0  -7  206.68   18.80
   9   0  -7  210.88   20.10
   9   0  -7  237.68   17.00
   8   0  -7   16.30    6.20
   8   0  -7   16.20    5.30
   8   0  -7   17.60    6.40
  -8   0   7    7.50    5.20
   7   0  -7  214.08   16.40
   7   0  -7  215.88   17.40
   7   0  -7  226.48   18.00
  -7   0   7  214.38   16.50
   6   0  -7  661.13   31.00
   6   0  -7  672.43   30.60
  -6   0   7  622.44   29.90
  -6   0   7  647.94   29.60
   5   0  -7    2.30    2.60
  -5   0   7   -1.90    2.20
  -5   0   7    4.10    2.80
   4   0  -7  203.98   15.30
  -4   0   7  196.38   10.70
  -4   0   7  200.18   14.20
  -4   0   7  210.88   15.10
   3   0  -7  444.36   22.80
  -3   0   7  412.56   21.40
  -3   0   7  383.56   14.50
  -3   0   7  430.36   21.70
   2   0  -7  259.57   16.70
  -2   0   7  201.78   20.40
  -2   0   7  228.38   16.20
  -2   0   7  256.07   10.10
   1   0  -7  962.60   36.60
  -1   0   7  925.11   35.80
  -1   0   7  982.50   27.60
  -1   0   7  963.10   36.80
   0   0  -7  409.76   21.10
   0   0  -7  365.26   15.50
   0   0   7  400.56   21.90
   0   0   7  401.96   21.40
  -1   0  -7  178.48   11.60
  -1   0  -7  189.88   13.70
   1   0   7  168.08   14.60
   1   0   7  205.68   15.50
  -2   0  -7   18.50    4.80
  -2   0  -7   19.10    5.20
   2   0   7   30.10    7.80
   2   0   7   15.80    6.00
  -3   0  -7  148.09   13.10
   3   0   7  153.58   15.50
   3   0   7  162.48   15.00
  -4   0  -7  158.28   14.80
  -4   0  -7  162.88   11.60
   4   0   7  151.08   16.20
   4   0   7  139.59   23.30
  -5   0  -7   79.39    8.10
  -5   0  -7   75.59   13.50
   5   0   7   82.29   14.80
   5   0   7   77.39   14.00
  -6   0  -7  124.99   15.70
   6   0   7  124.99   19.20
  -7   0  -7    9.80    7.00
   7   0   7   18.60    6.90
   7   0   7   16.80    9.40
  -8   0  -7   33.20   12.00
   8   0   7   52.79   14.60
  12  -1  -7  104.69   17.40
  12  -1  -7   58.39   14.20
 -12   1   7   79.59   15.30
  11  -1  -7   -2.80    3.90
 -11   1   7    6.80    7.10
  10  -1  -7  175.48   14.80
  10  -1  -7  176.88   19.60
  10  -1  -7  194.98   18.90
 -10   1   7  155.08   18.10
   9  -1  -7  166.98   14.80
   9  -1  -7  167.48   18.30
   9  -1  -7  172.78   16.40
  -9   1   7  183.98   17.20
   8  -1  -7  209.38   18.60
   8  -1  -7  172.58   14.70
   8  -1  -7  181.18   16.10
  -8   1   7  182.78   15.90
   7  -1  -7  164.18   14.20
   7  -1  -7  188.08   16.90
  -7   1   7  166.78   14.40
  -7   1   7  152.08   14.00
   6  -1  -7    2.50    2.90
   6  -1  -7   -1.80    3.00
  -6   1   7    2.70    2.70
  -6   1   7   -0.20    3.10
   5  -1  -7   85.39   10.00
  -5   1   7   61.79    6.60
  -5   1   7   59.69    7.60
   4  -1  -7  130.49   12.40
  -4   1   7  131.99   12.30
  -4   1   7  129.19    7.30
  -4   1   7  143.49   11.40
   3  -1  -7  265.67   17.60
  -3   1   7  286.77   18.00
  -3   1   7  299.97   17.30
   2  -1  -7  112.19   10.50
   2  -1  -7   95.09   10.10
  -2   1   7   83.79    9.50
  -2   1   7   90.89    9.20
   1  -1  -7  686.03   29.80
  -1   1   7  743.33   31.00
  -1   1   7  636.44   36.20
   0  -1  -7   14.80    4.40
   0  -1  -7   19.40    3.40
   0   1   7   20.70    5.50
   0   1   7   30.00    6.90
  -1  -1  -7    3.00    2.20
  -1  -1  -7   -1.20    2.30
   1   1   7    7.80    3.60
   1   1   7    7.20    3.70
  -2  -1  -7  102.09   10.00
  -2  -1  -7   98.99    9.50
   2   1   7   89.59   11.30
   2   1   7   98.89   11.90
  -3  -1  -7   21.40    6.20
  -3  -1  -7   14.80    5.10
   3   1   7   11.70    6.10
   3   1   7   22.60    6.70
  -4  -1  -7  526.65   23.90
  -4  -1  -7  537.45   28.50
   4   1   7  463.35   29.80
   4   1   7  494.75   30.80
  -5  -1  -7   40.30    9.40
  -5  -1  -7   70.69    8.00
   5   1   7   46.30   10.50
   5   1   7   49.30   12.20
  -6  -1  -7   84.89   15.10
   6   1   7   98.29   16.40
   6   1   7  108.79   18.20
  -7  -1  -7    9.80    6.50
   7   1   7   -2.40    4.60
  -8  -1  -7   34.70   11.50
   8   1   7   34.00   13.10
  12  -2  -7   61.59   11.60
  12  -2  -7   85.59   17.50
 -12   2   7   57.79   15.30
  11  -2  -7   21.50    8.80
  11  -2  -7    6.20    3.00
 -11   2   7    4.50    6.90
  10  -2  -7  172.08   16.90
  10  -2  -7  183.68   14.70
  10  -2  -7  157.98   19.20
 -10   2   7  168.08   18.80
   9  -2  -7    2.10    4.00
   9  -2  -7   -2.40    3.30
  -9   2   7    6.60    4.60
   8  -2  -7  289.67   19.30
   8  -2  -7  261.87   21.90
  -8   2   7  284.27   19.40
   7  -2  -7  397.36   23.40
   7  -2  -7  411.66   26.10
  -7   2   7  424.36   21.80
   6  -2  -7   74.49    9.70
   6  -2  -7   61.89   10.20
  -6   2   7   66.69    7.90
  -6   2   7   46.70    7.90
   5  -2  -7   12.50    4.60
  -5   2   7   20.70    6.50
  -5   2   7   15.10    3.50
  -5   2   7   10.00    3.70
   4  -2  -7 1286.27   46.50
  -4   2   7 1273.77   47.20
  -4   2   7 1269.67   43.30
   3  -2  -7   55.39    9.00
  -3   2   7   58.39    7.40
  -3   2   7   48.20    8.90
   2  -2  -7    3.60    3.30
   2  -2  -7   -0.80    2.60
  -2   2   7    1.40    2.00
  -2   2   7   -2.60    2.50
   1  -2  -7  200.28   14.80
   1  -2  -7  202.68   15.20
  -1   2   7  255.67   17.40
  -1   2   7  235.78   15.90
   0  -2  -7   80.09    5.80
   0  -2  -7   79.59    9.40
   0   2   7   79.69   10.20
   0   2   7   71.89    9.00
  -1  -2  -7  231.08   16.20
  -1  -2  -7  204.88   12.10
   1   2   7  198.78   15.80
   1   2   7  238.58   18.00
  -2  -2  -7   39.00    7.80
  -2  -2  -7   49.80    7.80
   2   2   7   55.59   10.80
   2   2   7   34.10    7.70
  -3  -2  -7  428.96   22.70
  -3  -2  -7  454.45   23.80
   3   2   7  425.16   29.60
   3   2   7  448.46   27.50
  -4  -2  -7    2.70    3.90
  -4  -2  -7   13.80    4.20
   4   2   7    5.90    4.10
   4   2   7   -1.10    3.70
  -5  -2  -7  182.48   13.60
  -5  -2  -7  158.38   30.40
   5   2   7  186.48   19.20
   5   2   7  172.78   19.30
  -6  -2  -7   27.00    8.30
   6   2   7   22.30    9.40
   6   2   7   19.00    6.70
  -7  -2  -7   -0.20    6.00
   7   2   7   -6.60    6.70
   7   2   7    9.60    5.60
  -8  -2  -7   50.79   14.40
   8   2   7   26.30   15.10
  11  -3  -7    8.60    7.10
 -11   3   7  -10.70    4.80
  10  -3  -7  156.88   14.10
  10  -3  -7  176.28   20.00
 -10   3   7  120.69   18.20
   9  -3  -7  114.49   12.50
   9  -3  -7  110.89   14.60
  -9   3   7  102.29   13.30
   8  -3  -7   37.20    8.00
   8  -3  -7   47.40   11.10
  -8   3   7   51.29    9.10
   7  -3  -7   94.29   11.30
   7  -3  -7  106.99   13.10
   6  -3  -7  332.97   21.20
  -6   3   7  341.37   16.30
   5  -3  -7  362.56   21.80
  -5   3   7  315.17   21.90
  -5   3   7  329.17   13.20
   4  -3  -7   30.60    7.10
  -4   3   7   40.90    8.50
  -4   3   7   56.69    7.40
   3  -3  -7   33.80    6.10
   3  -3  -7   55.59    9.60
  -3   3   7   57.19   10.00
   2  -3  -7   47.70    8.50
  -2   3   7   90.69    9.20
  -2   3   7   73.39    9.70
   1  -3  -7  396.16   21.70
   1  -3  -7  461.75   24.10
  -1   3   7  419.86   24.00
  -1   3   7  405.26   22.00
   0  -3  -7   17.10    3.00
   0  -3  -7   18.30    5.10
   0   3   7   11.10    5.20
   0   3   7   10.40    5.10
  -1  -3  -7   15.50    4.10
  -1  -3  -7   21.20    6.20
   1   3   7   15.00    4.10
   1   3   7   20.80    6.30
  -2  -3  -7  187.88   13.40
  -2  -3  -7  200.58   15.40
   2   3   7  195.68   16.90
   2   3   7  187.18   16.50
  -3  -3  -7  325.47   20.40
  -3  -3  -7  309.67   19.30
   3   3   7  314.77   23.20
   3   3   7  271.37   29.60
  -4  -3  -7    1.80    3.90
  -4  -3  -7    7.50    3.50
   4   3   7    5.90    4.10
   4   3   7    4.10    3.90
  -5  -3  -7  130.19   15.50
  -5  -3  -7  119.29   11.70
   5   3   7  118.89   18.10
   5   3   7  107.39   17.10
  -6  -3  -7   14.30    6.60
   6   3   7    4.40    6.10
  -7  -3  -7   -5.40    6.20
   7   3   7   12.30    9.70
   7   3   7   -8.30    6.80
  11  -4  -7   63.89   15.70
 -11   4   7   85.69   15.80
  10  -4  -7   99.89   17.40
  10  -4  -7   73.59   11.40
 -10   4   7   90.29   14.40
   9  -4  -7   95.59   11.90
   9  -4  -7   99.69   17.40
  -9   4   7   92.89   13.60
   8  -4  -7  120.69   12.90
   8  -4  -7  133.29   15.80
  -8   4   7  112.99   12.20
   7  -4  -7    3.40    4.10
   7  -4  -7    3.20    3.00
  -7   4   7    4.90    3.70
   6  -4  -7  512.25   27.70
  -6   4   7  509.35   20.40
   5  -4  -7   75.79   11.90
  -5   4   7   62.29   10.60
   4  -4  -7  175.58   15.40
  -4   4   7  176.58   15.60
   3  -4  -7  832.42   32.80
   3  -4  -7  892.61   38.00
  -3   4   7  851.11   32.90
  -3   4   7  858.61   37.60
   2  -4  -7   22.80    5.30
   2  -4  -7   34.20    7.80
  -2   4   7   17.10    4.90
  -2   4   7   25.10    7.30
   1  -4  -7  952.00   38.70
   1  -4  -7 1052.09   41.90
  -1   4   7 1065.59   42.60
  -1   4   7 1043.30   39.70
   0  -4  -7  794.32   23.70
   0  -4  -7  824.12   35.70
   0  -4  -7  762.72   34.20
   0   4   7  787.12   34.60
   0   4   7  769.22   36.10
  -1  -4  -7   -1.60    2.40
  -1  -4  -7    2.20    3.40
   1   4   7    8.00    4.70
   1   4   7    4.00    3.00
  -2  -4  -7   45.90    9.00
   2   4   7   28.90    7.40
   2   4   7   50.19   11.00
  -3  -4  -7  878.11   37.50
  -3  -4  -7  816.42   34.90
   3   4   7  800.12   40.60
   3   4   7  822.42   41.40
  -4  -4  -7  249.38   19.50
  -4  -4  -7  260.97   18.70
   4   4   7  280.77   23.30
   4   4   7  238.78   22.60
  -5  -4  -7   75.39   13.40
  -5  -4  -7   66.59   10.50
   5   4   7   89.59   16.40
   5   4   7  100.69   17.70
  -6  -4  -7  178.08   20.20
   6   4   7  120.39   23.40
   6   4   7  179.28   26.00
   7   4   7   10.60    7.20
   7   4   7   33.40   11.00
  11  -5  -7   12.00    8.10
 -11   5   7   -3.60    7.10
  10  -5  -7    3.30    6.30
  10  -5  -7    3.00    5.20
 -10   5   7   10.20    7.00
   9  -5  -7   22.80    7.70
   9  -5  -7   16.60    6.90
  -9   5   7   19.30    6.70
   8  -5  -7   92.79   15.20
   8  -5  -7   85.49   11.30
  -8   5   7   89.69   10.60
   7  -5  -7   21.20    5.80
  -7   5   7   18.40    4.80
   6  -5  -7  320.47   21.60
  -6   5   7  287.77   14.00
  -6   5   7  273.77   23.90
   5  -5  -7   88.19   13.50
  -5   5   7  122.39   14.20
   4  -5  -7  906.11   39.70
  -4   5   7  858.31   39.60
   3  -5  -7   16.30    5.60
   3  -5  -7   26.80    6.50
  -3   5   7   22.50    6.70
   2  -5  -7  321.47   19.00
   2  -5  -7  349.87   22.50
  -2   5   7  322.67   19.00
  -2   5   7  336.07   22.40
   1  -5  -7   55.59    8.80
   1  -5  -7   67.79   11.90
  -1   5   7   66.89   10.40
  -1   5   7   86.69   11.50
   0  -5  -7   87.49    6.40
   0  -5  -7   93.89   12.30
   0  -5  -7   93.19   13.90
   0   5   7   94.79   12.60
   0   5   7   87.99   13.00
  -1  -5  -7  333.67   16.50
  -1  -5  -7  350.36   23.00
   1   5   7  294.37   22.40
   1   5   7  329.87   25.80
  -2  -5  -7  201.48   14.60
  -2  -5  -7  210.08   17.70
   2   5   7  205.98   18.20
   2   5   7  184.18   18.00
  -3  -5  -7  124.99   13.40
  -3  -5  -7  110.09   12.50
   3   5   7  123.39   15.20
   3   5   7  120.59   15.70
  -4  -5  -7    2.30    3.40
  -4  -5  -7   12.70    5.00
   4   5   7   -6.80    5.00
   4   5   7   -0.30    5.70
  -5  -5  -7   28.50    9.90
  -5  -5  -7   40.50    9.80
   5   5   7   54.29   11.90
   5   5   7   45.50   13.10
  -6  -5  -7    7.10    8.30
   6   5   7   17.70    9.10
   6   5   7   16.90   11.50
  11  -6  -7   83.19   15.20
 -11   6   7   58.99   12.60
  10  -6  -7  134.79   22.30
  10  -6  -7  125.89   14.40
 -10   6   7  112.89   15.00
   9  -6  -7  280.17   22.20
   9  -6  -7  261.67   24.70
  -9   6   7  261.77   18.90
   8  -6  -7  164.08   27.30
  -8   6   7  139.59   13.00
   7  -6  -7   95.39   14.10
  -7   6   7   84.99   14.70
  -7   6   7   88.89    9.50
   6  -6  -7   35.50    8.30
  -6   6   7   31.10    5.00
  -6   6   7   21.30    7.50
   5  -6  -7  936.41   42.20
  -5   6   7  927.61   43.60
   4  -6  -7    4.90    3.50
  -4   6   7    6.20    3.90
   3  -6  -7   84.39    9.00
   3  -6  -7   77.39   12.60
  -3   6   7  102.49   12.70
   2  -6  -7  103.89   13.00
   2  -6  -7  121.09   16.20
  -2   6   7  124.89   14.00
   1  -6  -7  613.84   33.30
   1  -6  -7  657.43   30.80
  -1   6   7  660.83   30.70
  -1   6   7  683.23   34.60
   0  -6  -7   90.69   14.50
   0  -6  -7   58.59    5.80
   0   6   7   64.99   10.70
   0   6   7   59.99   11.00
  -1  -6  -7   21.10    6.40
  -1  -6  -7   24.10    5.10
   1   6   7    4.80    8.60
  -2  -6  -7  200.98   33.60
  -2  -6  -7  221.08   15.90
   2   6   7  236.68   21.00
   2   6   7  228.58   20.20
  -3  -6  -7   -3.40    3.80
  -3  -6  -7    2.70    4.60
   3   6   7    7.80    5.70
   3   6   7    9.00    5.50
  -4  -6  -7    1.10    5.40
  -4  -6  -7    0.80    4.70
   4   6   7   -5.50    4.70
  -5  -6  -7   15.00    8.50
  -5  -6  -7    2.30    6.20
   5   6   7   -1.60    5.80
  -6  -6  -7  154.08   19.60
   6   6   7  102.59   20.20
 -11   7   7  140.89   17.70
  10  -7  -7   38.20   11.90
  10  -7  -7   30.80   10.40
 -10   7   7   51.29   10.40
   9  -7  -7   85.39   13.40
  -9   7   7   83.19   11.90
   8  -7  -7   90.19   14.10
  -8   7   7  101.79   11.40
   7  -7  -7  141.99   15.50
  -7   7   7  152.88   17.60
  -7   7   7  130.99   11.10
   6  -7  -7  152.08   16.00
  -6   7   7  128.69    8.90
  -6   7   7  132.59   16.70
   5  -7  -7  122.89   14.60
  -5   7   7  115.69   14.70
   4  -7  -7  560.44   32.40
   3  -7  -7    4.20    5.20
   3  -7  -7   13.90    4.10
  -3   7   7   11.30    5.70
   2  -7  -7   10.20    5.90
   2  -7  -7   17.60    5.90
  -2   7   7    9.20    5.90
   1  -7  -7   51.19    8.90
   1  -7  -7   37.60    9.00
  -1   7   7   63.69   11.90
   0  -7  -7  870.21   41.00
   0  -7  -7  885.41   29.10
   0  -7  -7  882.01   42.80
   0   7   7  940.51   43.90
  -1  -7  -7   23.70    5.60
  -1  -7  -7   27.00    7.60
   1   7   7   27.70    8.10
  -2  -7  -7    9.00    5.30
  -2  -7  -7    6.70    4.70
   2   7   7   12.80    6.30
  -3  -7  -7   52.59    9.50
  -3  -7  -7   37.00    9.60
   3   7   7   29.90    9.10
  -4  -7  -7    3.20    6.60
  -4  -7  -7   12.70    6.20
   4   7   7   -7.40    5.60
  -5  -7  -7   33.10    9.30
  -5  -7  -7   55.89   11.70
   5   7   7   34.50   10.90
  10  -8  -7   39.40   10.70
   9  -8  -7   35.40    9.00
  -9   8   7   27.20    9.20
   8  -8  -7    1.50    4.70
  -8   8   7   -1.20    5.00
  -8   8   7   -2.00    4.60
   7  -8  -7  136.59   17.20
  -7   8   7  142.89   11.90
  -7   8   7  155.48   19.20
   6  -8  -7  113.59   14.80
  -6   8   7   76.09   15.10
   5  -8  -7    6.30    5.50
  -5   8   7   43.90   10.80
   4  -8  -7  284.77   23.60
  -4   8   7  282.17   22.90
   3  -8  -7  358.26   26.50
   3  -8  -7  342.57   19.10
  -3   8   7  362.76   25.60
   2  -8  -7    0.80    4.30
   2  -8  -7   -1.90    3.50
  -2   8   7    3.70    4.40
   1  -8  -7   10.60    5.80
   1  -8  -7   21.30    7.50
  -1   8   7   17.10    7.40
   0  -8  -7  122.99   15.60
   0  -8  -7  112.39    9.60
   0   8   7  115.49   14.50
  -1  -8  -7   88.89   10.10
  -1  -8  -7  104.49   16.50
   1   8   7  107.29   17.40
  -2  -8  -7   97.49   12.00
  -2  -8  -7  108.49   16.90
   2   8   7   96.59   16.00
  -3  -8  -7   20.50    7.40
  -3  -8  -7   13.70    6.50
   3   8   7    3.70    6.70
  -4  -8  -7  151.98   17.10
  -4  -8  -7  148.39   18.70
   4   8   7  123.99   22.90
   9  -9  -7   32.00   10.50
  -9   9   7   40.40   12.10
   8  -9  -7  177.78   19.30
  -8   9   7  192.18   22.70
   7  -9  -7    5.10    5.10
  -7   9   7    7.20    6.60
   6  -9  -7  361.36   27.70
  -6   9   7  373.56   28.80
   5  -9  -7    1.40    5.80
  -5   9   7   -0.70    4.30
   4  -9  -7   59.19   13.30
  -4   9   7   65.99   13.30
   3  -9  -7   21.60    5.30
   3  -9  -7    2.30    4.50
  -3   9   7    6.30    5.60
   2  -9  -7  226.08   17.60
   2  -9  -7  224.68   21.60
  -2   9   7  235.58   22.00
   1  -9  -7  200.48   20.60
  -1   9   7  205.88   20.50
   0  -9  -7   -1.20    4.50
   0   9   7    2.60    5.20
  -1  -9  -7   32.10    7.80
  -1  -9  -7   20.30    8.30
   1   9   7   36.50   10.60
  -2  -9  -7    1.40    5.70
  -2  -9  -7   -6.50    5.10
   2   9   7   -0.30    6.40
  -3  -9  -7   34.10    9.00
  -3  -9  -7   55.39   12.80
   3   9   7   57.79   12.10
  -4  -9  -7  100.19   16.10
   4   9   7   72.79   15.10
   9 -10  -7   -4.80    6.20
  -9  10   7    3.80    8.10
   8 -10  -7  173.88   19.80
  -8  10   7  138.89   21.90
   7 -10  -7    1.30    5.70
  -7  10   7   -0.70    6.40
   6 -10  -7  -12.10    5.00
  -6  10   7    4.20    6.00
   5 -10  -7    9.50    6.20
  -5  10   7    0.60    5.80
   4 -10  -7  153.68   18.60
  -4  10   7  178.28   19.90
   3 -10  -7  107.09   10.90
   3 -10  -7  101.99   17.50
  -3  10   7  116.29   18.20
   2 -10  -7   37.50    8.60
   2 -10  -7   17.50    7.50
  -2  10   7   22.90    8.50
   1 -10  -7   -7.00    3.80
  -1  10   7   18.70    6.60
   0 -10  -7   21.80    8.40
   0  10   7   38.00   10.70
  -1 -10  -7   21.00    8.70
   1  10   7   22.30    9.10
  -2 -10  -7   -1.20    5.80
   2  10   7   -0.30    7.70
  -3 -10  -7   -2.20    7.20
   3  10   7   50.79   12.30
   8 -11  -7   23.80    9.80
  -8  11   7    0.10    7.40
   7 -11  -7  147.09   19.50
  -7  11   7  180.28   21.50
   6 -11  -7   34.40   15.10
  -6  11   7   -3.70    6.50
   5 -11  -7   74.09   23.30
  -5  11   7  101.19   17.00
   4 -11  -7  563.94   44.40
  -4  11   7  504.05   33.80
   3 -11  -7   -2.30    3.90
   3 -11  -7    4.70    8.40
  -3  11   7   -6.70    5.90
   2 -11  -7   11.60    6.60
   2 -11  -7    0.70    8.40
  -2  11   7   -2.90    5.70
   1 -11  -7  336.77   28.70
  -1  11   7  294.47   25.60
   0 -11  -7  251.07   25.50
   0  11   7  263.27   24.30
  -1 -11  -7   66.29   14.60
   1  11   7   71.69   13.80
   6 -12  -7  102.39   18.60
  -6  12   7  127.49   20.20
   5 -12  -7   22.30   10.20
   4 -12  -7   -3.10    6.00
  -4  12   7   10.80    7.80
   3 -12  -7   43.20   12.70
   3 -12  -7   35.80    6.30
  -3  12   7   30.50    9.40
   2 -12  -7    4.60    5.70
  -2  12   7   11.90    7.10
   1 -12  -7   12.00    9.80
  -1  12   7   23.60    8.70
   0 -12  -7   -0.90    7.20
   2  14  -8   48.50   13.90
  -2 -14   8  130.59   22.90
  -2 -14   8   75.79   13.40
   1  14  -8    0.10    5.80
  -1 -14   8    5.30    6.80
  -1 -14   8   16.90    9.80
   0  14  -8   24.80   10.30
   0 -14   8   25.80   11.60
   0 -14   8   28.20    8.30
  -1  14  -8   -5.70    6.00
   1 -14   8   -1.40    6.00
   1 -14   8    6.00    4.20
  -2  14  -8    6.80    7.60
   2 -14   8   20.00    6.30
   2 -14   8   33.00   10.90
   4  13  -8   49.80   13.90
  -4 -13   8   34.70   14.40
  -4 -13   8   56.49   13.60
   3  13  -8   15.20    8.50
  -3 -13   8   25.00   11.70
  -3 -13   8   17.00    8.40
   2  13  -8   16.40    8.00
  -2 -13   8   -6.20    4.80
  -2 -13   8    0.10    5.20
   1  13  -8    0.40    6.20
  -1 -13   8    1.50    3.60
  -1 -13   8    8.00    6.50
   0  13  -8   93.29   24.70
   0 -13   8  130.29   15.20
   0 -13   8  133.39   21.00
  -1  13  -8   72.29   23.90
   1 -13   8   44.50    9.60
   1 -13   8   58.49   14.70
  -2  13  -8    1.70    7.40
   2 -13   8    5.20    4.40
  -3  13  -8  147.29   24.70
   3 -13   8  146.89   13.90
   3 -13   8  164.18   25.20
  -4  13  -8   81.69   19.60
   4 -13   8   73.39    9.10
   4 -13   8   64.19   10.40
   4 -13   8   65.39   16.50
   6  12  -8    4.40    7.50
  -6 -12   8   10.80    6.60
   5  12  -8    4.90    7.20
  -5 -12   8   -7.90    6.30
  -5 -12   8   -5.50    5.80
   4  12  -8    8.70    6.40
  -4 -12   8   -1.60    4.70
  -4 -12   8    2.30    6.30
   3  12  -8   17.90    8.80
  -3 -12   8   26.60    8.30
  -3 -12   8   20.30    9.70
   2  12  -8   91.69   17.00
  -2 -12   8  118.99   19.50
  -2 -12   8  109.09   14.40
   1  12  -8   -7.60    4.60
  -1 -12   8    6.90    5.00
  -1 -12   8   -1.40    5.00
   0  12  -8  414.36   31.00
   0 -12   8  377.16   30.70
   0 -12   8  399.66   26.10
  -1  12  -8    3.30    5.50
   1 -12   8    2.10    4.40
   1 -12   8    3.80    5.50
  -2  12  -8  282.37   25.20
   2 -12   8  260.77   26.00
   2 -12   8  285.57   20.30
  -3  12  -8   16.10    7.40
   3 -12   8    5.90    4.00
   3 -12   8    3.30    6.20
  -4  12  -8   96.69   15.70
   4 -12   8  106.19   19.20
   4 -12   8   80.89   10.30
  -5  12  -8    6.80    9.10
   5 -12   8   20.60    6.30
   5 -12   8    3.70    4.80
   5 -12   8    1.60    7.80
   7  11  -8  -15.10    6.10
  -7 -11   8    5.60    7.50
   6  11  -8   19.40    8.30
  -6 -11   8    1.70    7.00
   5  11  -8   17.60    8.30
  -5 -11   8   18.20    9.30
  -4 -11   8   -2.10    4.80
  -4 -11   8    5.10    5.20
   3  11  -8   -2.90    4.30
  -3 -11   8    1.20    5.60
  -3 -11   8    2.20    4.50
   2  11  -8   -3.70    3.70
  -2 -11   8   11.10    6.60
  -2 -11   8    6.60    6.00
   1  11  -8  172.38   19.70
  -1 -11   8  209.18   19.10
  -1 -11   8  186.78   20.90
   0  11  -8  123.49   15.00
   0 -11   8   75.79   12.80
   0 -11   8   85.79   15.50
  -1  11  -8    5.90    5.80
   1 -11   8   17.40    6.70
   1 -11   8   10.00    5.90
  -2  11  -8    7.70    5.50
   2 -11   8    3.80    6.00
   2 -11   8    2.10    4.10
  -3  11  -8   -2.50    5.00
   3 -11   8   12.10    7.20
   3 -11   8    6.90    5.80
   3 -11   8   10.90    5.10
  -4  11  -8   41.50   10.60
   4 -11   8   37.10    9.30
   4 -11   8   23.30   10.60
   4 -11   8   44.10   16.20
  -5  11  -8    9.70    7.30
   5 -11   8    5.40    5.90
   5 -11   8   -0.50    3.70
   5 -11   8   -4.00    6.40
   6 -11   8   47.10   13.00
   6 -11   8   47.90    9.40
   8  10  -8   19.50   10.10
  -8 -10   8   15.40    8.60
   7  10  -8   17.90    9.60
  -7 -10   8    2.30    7.00
   6  10  -8   13.30    6.90
  -6 -10   8   20.60    8.70
   5  10  -8    1.60    5.50
  -5 -10   8    6.40    5.50
   4  10  -8   10.00    7.60
  -4 -10   8    8.00    4.70
  -4 -10   8    3.20    5.80
   3  10  -8   -7.20    4.20
  -3 -10   8    6.50    4.20
  -3 -10   8    4.70    4.10
   2  10  -8  220.78   21.00
  -2 -10   8  177.68   17.90
  -2 -10   8  194.08   20.20
   1  10  -8   80.09   14.10
  -1 -10   8   79.29   14.20
  -1 -10   8  100.99   12.90
   0  10  -8  287.87   23.80
   0 -10   8  310.57   25.20
   0 -10   8  317.17   22.70
  -1  10  -8  153.38   17.00
   1 -10   8  159.88   15.60
   1 -10   8  162.98   15.50
   1 -10   8  192.58   19.70
  -2  10  -8    1.50    4.30
   2 -10   8    9.60    3.90
   2 -10   8    4.80    3.10
   2 -10   8    8.20    5.60
   2 -10   8    2.10    5.10
  -3  10  -8   11.90    7.20
   3 -10   8   14.50    5.90
   3 -10   8   14.20    5.40
   3 -10   8   20.20    6.30
   3 -10   8   16.10    7.30
  -4  10  -8  109.59   13.50
   4 -10   8   96.59   18.50
   4 -10   8   98.99   12.50
   4 -10   8   89.69   12.60
  -5  10  -8    6.60    6.80
   5 -10   8   17.20    6.00
   5 -10   8   10.40    7.40
   5 -10   8   31.50    8.60
  -6  10  -8    0.90    7.70
   6 -10   8   -2.80    6.90
   6 -10   8   -0.50    3.60
   8   9  -8    7.00    7.00
  -8  -9   8    5.40    6.50
   7   9  -8   70.79   14.30
  -7  -9   8   65.49   14.60
   6   9  -8    2.00    5.30
   6   9  -8   18.40    7.80
  -6  -9   8    2.10    6.40
   5   9  -8    3.80    6.60
   5   9  -8   19.20    7.40
  -5  -9   8   38.30    9.80
   4   9  -8   62.89   12.90
   4   9  -8   63.49   12.70
  -4  -9   8   49.50   10.80
  -4  -9   8   56.29   13.20
   3   9  -8    4.70    4.30
  -3  -9   8   -5.40    2.20
  -3  -9   8   -2.60    2.10
   2   9  -8   23.40    7.20
  -2  -9   8   11.90    6.20
  -2  -9   8   23.00    8.20
   1   9  -8   -1.60    2.80
  -1  -9   8   -2.20    2.10
  -1  -9   8   -1.10    3.60
   0   9  -8   25.30    8.20
   0  -9   8   23.90    8.20
   0  -9   8   21.20    6.70
   0  -9   8   21.30    7.30
  -1   9  -8   18.60    5.50
   1  -9   8   11.30    6.20
   1  -9   8    8.10    6.20
   1  -9   8   15.90    3.70
   1  -9   8    8.80    4.20
   2  -9   8    2.60    5.00
   2  -9   8    2.70    4.40
   2  -9   8    5.20    4.10
  -3   9  -8  254.87   20.90
   3  -9   8  280.37   24.40
   3  -9   8  279.07   20.30
   3  -9   8  266.17   20.30
   3  -9   8  285.87   18.20
  -4   9  -8   22.70    8.00
   4  -9   8   31.10    9.70
   4  -9   8   28.20    6.90
   4  -9   8   26.70    7.10
  -5   9  -8   15.20    7.90
   5  -9   8   20.40    7.50
   5  -9   8   30.00   10.90
   5  -9   8   23.20    7.50
  -6   9  -8   22.50    9.50
   6  -9   8   17.20    7.20
   6  -9   8   14.20    5.60
  -7   9  -8   15.50    9.80
   7  -9   8   24.90    7.40
   9   8  -8  151.18   23.30
   9   8  -8  126.59   19.00
  -9  -8   8  147.69   23.30
   8   8  -8   22.90    8.80
   8   8  -8   13.90    8.40
  -8  -8   8   27.90   11.90
   7   8  -8   58.99   13.50
   7   8  -8   70.59   13.50
  -7  -8   8   98.39   16.20
   6   8  -8  318.57   27.00
   6   8  -8  324.27   25.50
  -6  -8   8  323.47   27.20
   5   8  -8   49.70   11.60
   5   8  -8   48.00   11.90
  -5  -8   8   33.10    9.80
   4   8  -8   -0.70    4.00
   4   8  -8    8.10    4.70
  -4  -8   8    8.10    5.40
  -4  -8   8    9.90    6.60
   3   8  -8   50.09   10.90
  -3  -8   8   67.89   14.80
  -3  -8   8   55.49    9.90
  -2  -8   8   93.79   12.20
  -2  -8   8   98.89   13.70
  -2  -8   8   97.09   12.60
   1   8  -8  278.07   21.50
  -1  -8   8  276.47   21.30
  -1  -8   8  255.17   19.60
  -1  -8   8  238.68   21.70
   0   8  -8   36.80    8.70
   0  -8   8   17.40    8.10
   0  -8   8   18.80    5.70
   0  -8   8   35.70    4.50
   0  -8   8   24.80    6.20
  -1   8  -8   31.90    8.90
   1  -8   8   19.50    5.80
   1  -8   8   19.20    7.40
   1  -8   8   25.70    5.70
  -2   8  -8    5.80    4.60
   2  -8   8   -5.70    2.10
   2  -8   8   -5.70    3.90
   2  -8   8    0.80    3.20
   2  -8   8   -0.10    3.20
  -3   8  -8   54.09   10.50
   3  -8   8   33.80    8.00
   3  -8   8   30.70    8.20
   3  -8   8   43.20    8.70
   3  -8   8   40.60   11.00
  -4   8  -8  221.88   17.60
   4  -8   8  187.08   16.90
   4  -8   8  182.78   19.30
   4  -8   8  187.58   16.80
  -5   8  -8   12.20    6.20
   5  -8   8   16.70    6.50
   5  -8   8   16.30    7.10
  -6   8  -8    8.90   10.40
   6  -8   8   17.70    8.60
   6  -8   8   12.50    7.60
  -7   8  -8  185.88   24.40
   7  -8   8  154.28   25.30
   7  -8   8  190.18   19.00
  10   7  -8   45.20   12.20
  10   7  -8   49.00   13.10
 -10  -7   8   50.89   13.80
   9   7  -8    2.40    6.80
   9   7  -8    1.80    6.60
  -9  -7   8    4.00    8.80
   8   7  -8   45.00   11.20
   8   7  -8   47.20   11.10
  -8  -7   8   76.69   15.60
   7   7  -8    1.40    3.20
   7   7  -8   -0.60    4.50
  -7  -7   8    8.20    4.70
  -7  -7   8    3.10    6.00
   6   7  -8  213.68   19.60
   6   7  -8  209.58   20.80
  -6  -7   8  213.28   19.80
  -6  -7   8  185.38   12.30
   5   7  -8  428.06   29.00
   5   7  -8  493.85   30.50
  -5  -7   8  488.05   30.50
  -5  -7   8  455.95   17.30
   4   7  -8   12.30    7.20
  -4  -7   8    8.10    5.00
  -4  -7   8   16.30    6.50
   3   7  -8   58.59   11.50
  -3  -7   8   52.29   11.30
  -3  -7   8   54.29   10.20
   2   7  -8  136.39   14.50
  -2  -7   8  162.48   15.20
  -2  -7   8  136.79   14.00
   1   7  -8   58.79   11.00
  -1  -7   8   43.10    9.10
  -1  -7   8   62.09    5.50
  -1  -7   8   57.89   10.00
  -1  -7   8   47.10    8.90
   0   7  -8  170.38   16.20
   0  -7   8  176.88   14.70
   0  -7   8  142.29   14.00
   0  -7   8  161.38   10.00
   0  -7   8  149.19   14.90
  -1   7  -8   26.70    7.20
   1  -7   8   40.50    9.30
   1  -7   8   42.40    9.40
   1  -7   8   16.70    7.80
   1  -7   8   24.50    5.80
  -2   7  -8   32.90    8.40
   2  -7   8   27.30    7.90
   2  -7   8   32.20    7.80
   2  -7   8   31.20    7.50
   2  -7   8   25.70    5.90
  -3   7  -8   18.10    7.40
   3  -7   8   18.40    6.60
   3  -7   8   24.00    6.20
   3  -7   8   27.10    6.70
  -4   7  -8    2.50    3.90
   4  -7   8    0.10    4.60
   4  -7   8   11.80    5.10
   4  -7   8    4.70    3.10
  -5   7  -8    0.00    4.30
  -5   7  -8   -4.50    3.40
   5  -7   8    0.00    3.50
   5  -7   8    0.00    4.70
  -6   7  -8   21.80    9.00
   6  -7   8   22.20    7.90
   6  -7   8   24.10    7.60
  -7   7  -8   -8.30    5.70
   7  -7   8   13.50    6.20
   7  -7   8    1.80    3.80
  10   6  -8    2.50    6.50
  10   6  -8   -4.70    5.60
  10   6  -8  -10.10    6.10
 -10  -6   8   -1.90    6.60
   9   6  -8   85.39   15.20
   9   6  -8  106.39   15.90
  -9  -6   8  117.69   18.80
   8   6  -8   15.90    5.70
   8   6  -8   12.70    7.20
   8   6  -8    9.20    6.40
  -8  -6   8    8.60    6.90
   7   6  -8   61.79   12.60
   7   6  -8   68.09   13.20
  -7  -6   8   56.29   12.00
   6   6  -8   17.10    7.20
   6   6  -8    9.90    8.30
  -6  -6   8   18.50    4.90
  -6  -6   8   16.60    6.40
   5   6  -8   40.80    9.50
   5   6  -8   40.10    9.30
  -5  -6   8   48.50    9.60
  -5  -6   8   50.29    7.00
   4   6  -8   15.20    6.10
  -4  -6   8    6.10    4.80
  -4  -6   8   12.00    6.50
  -4  -6   8    4.50    2.60
   3   6  -8  334.77   23.40
  -3  -6   8  336.07   14.20
  -3  -6   8  352.26   22.10
   2   6  -8   13.50    5.20
  -2  -6   8   12.90    3.20
  -2  -6   8   13.40    4.80
  -2  -6   8    3.20    3.10
   1   6  -8   11.00    4.70
  -1  -6   8   10.80    3.10
  -1  -6   8    4.90    3.90
  -1  -6   8    9.40    4.30
   0   6  -8   26.80    7.20
   0  -6   8   46.80    9.10
   0  -6   8   23.70    6.40
   0  -6   8   24.00    5.00
   0  -6   8   29.70    6.70
  -1   6  -8    3.50    3.90
   1  -6   8    8.40    3.90
   1  -6   8    9.00    4.50
   1  -6   8   20.20    5.90
   1  -6   8    4.90    4.20
  -2   6  -8   25.20    7.20
   2  -6   8   37.10    8.10
   2  -6   8   43.00    9.10
   2  -6   8   42.80    8.90
  -3   6  -8  158.18   13.90
   3  -6   8  149.99   14.00
   3  -6   8  134.49   16.20
   3  -6   8  147.09   16.00
  -4   6  -8  100.29   11.40
   4  -6   8  111.09   13.50
   4  -6   8  115.59   13.80
  -5   6  -8   48.40    8.00
   5  -6   8   41.20    9.60
   5  -6   8   52.49   10.90
  -6   6  -8   -4.40    4.70
   6  -6   8    4.00    4.30
[truncated: 175,463 more chars]
