# Supplementary material for: Crystal structure and Hirshfeld surface analysis of ethyl 6′-amino-2′-(chloro­meth­yl)-5′-cyano-2-oxo-1,2-di­hydro­spiro­[indoline-3,4′-pyran]-3′-carboxyl­ate
Source: Acta Crystallogr E Crystallogr Commun. 2021 Jun 25;77(Pt 7):739–43. doi: 10.1107/S2056989021006459 (PMC8382051; doi:10.1107/S2056989021006459)
Supplement: Supplementary file 2 [file e-77-00739-Isup2.hkl]

data_I                                                                          
_shelx_title ' T429 in P-1'                                                     
_shelx_refln_list_code          4                                               
_shelx_F_calc_maximum       82.60                                               
_exptl_crystal_F_000       372.00                                               
_reflns_d_resolution_high  0.6598                                               
                                                                                
loop_                                                                           
 _space_group_symop_operation_xyz                                               
 'x, y, z'                                                                      
 '-x, -y, -z'                                                                   
                                                                                
_cell_length_a     8.0218                                                       
_cell_length_b    10.2278                                                       
_cell_length_c    10.6714                                                       
_cell_angle_alpha  98.850                                                       
_cell_angle_beta  108.005                                                       
_cell_angle_gamma  96.385                                                       
                                                                                
_shelx_F_squared_multiplier     1.000                                           
                                                                                
loop_                                                                           
 _refln_index_h                                                                 
 _refln_index_k                                                                 
 _refln_index_l                                                                 
 _refln_F_squared_calc                                                          
 _refln_F_squared_meas                                                          
 _refln_F_squared_sigma                                                         
 _refln_observed_status                                                         
   3   0   0       1188.58       1264.70        19.80 o                         
   4   0   0       4612.53       4931.09        67.95 o                         
   5   0   0        757.27        693.59        33.53 o                         
   6   0   0         22.83         17.28         2.44 o                         
   7   0   0         61.97         50.44         4.46 o                         
   8   0   0        268.43        258.54        10.15 o                         
   9   0   0        233.67        228.07        10.11 o                         
  10   0   0         17.92         10.08         3.06 o                         
  11   0   0         12.56         15.11         3.67 o                         
 -11   1   0         16.35         18.16         3.96 o                         
 -10   1   0         75.04         79.65         8.99 o                         
  -9   1   0         30.46         30.61         4.57 o                         
  -8   1   0         39.48         43.06         6.47 o                         
  -7   1   0         48.67         43.22         4.07 o                         
  -6   1   0       1036.35       1010.09        19.87 o                         
  -5   1   0        119.68        112.39         5.09 o                         
  -4   1   0         54.08         48.82         2.75 o                         
  -3   1   0        863.11        937.60        15.31 o                         
  -2   1   0         96.10         99.79         2.12 o                         
  -1   1   0        554.30        545.12        13.87 o                         
   1   1   0       4601.46       4351.55        42.92 o                         
   2   1   0       3836.67       3913.36        40.15 o                         
   3   1   0        612.20        620.50         8.19 o                         
   4   1   0        744.00        749.76        10.83 o                         
   5   1   0        177.60        181.49         6.55 o                         
   6   1   0         26.36         32.16         3.55 o                         
   7   1   0          0.13         -0.39         1.16 o                         
   8   1   0        144.84        154.37         8.11 o                         
   9   1   0         60.60         48.03         5.73 o                         
  10   1   0         17.93         11.81         3.51 o                         
  11   1   0         12.74         16.94         4.09 o                         
 -11   2   0        101.60         90.64         7.38 o                         
 -10   2   0         43.50         47.77         5.24 o                         
  -9   2   0          0.06         -0.56         2.03 o                         
  -8   2   0        292.45        333.86        11.21 o                         
  -7   2   0        505.86        513.14        13.49 o                         
  -6   2   0         57.87         61.50         3.83 o                         
  -5   2   0        170.92        212.92         6.68 o                         
  -4   2   0       1462.69       1575.73        24.64 o                         
  -3   2   0       1603.16       1583.22        17.50 o                         
  -2   2   0        258.58        275.83         3.95 o                         
  -1   2   0        239.47        201.47         3.13 o                         
   0   2   0          0.59          0.72         0.21 o                         
   2   2   0       3366.48       3326.48        39.48 o                         
   3   2   0        367.95        427.02         7.59 o                         
   4   2   0       3529.78       3779.09        46.11 o                         
   5   2   0         54.18         53.36         2.65 o                         
   6   2   0        617.89        613.96        11.46 o                         
   7   2   0         11.46          6.03         1.77 o                         
   8   2   0        120.41        139.20         7.54 o                         
   9   2   0         30.29         32.75         4.71 o                         
  10   2   0          3.28          3.31         2.38 o                         
  11   2   0          6.13          7.82         3.10 o                         
 -11   3   0         41.91         43.41         5.42 o                         
 -10   3   0        136.65        149.65        10.90 o                         
  -9   3   0         29.99         22.95         3.31 o                         
  -8   3   0         34.86         34.21         3.80 o                         
  -7   3   0          5.25         -0.08         1.27 o                         
  -6   3   0        375.86        342.99         9.52 o                         
  -5   3   0        181.76        194.64         6.18 o                         
  -4   3   0        302.10        310.63         5.94 o                         
  -3   3   0       2462.83       2470.38        29.83 o                         
  -2   3   0        253.39        287.32         6.04 o                         
  -1   3   0       1510.25       1519.52        18.39 o                         
   0   3   0       1016.74        955.77        12.31 o                         
   1   3   0         41.80         60.54         2.28 o                         
   2   3   0        394.80        372.71         6.08 o                         
   3   3   0        324.00        360.47         7.14 o                         
   4   3   0        467.29        496.81         9.42 o                         
   5   3   0         71.94         80.91         3.57 o                         
   6   3   0        174.43        198.72         6.00 o                         
   7   3   0        129.87        110.56         4.63 o                         
   8   3   0        191.15        173.28         8.53 o                         
   9   3   0         33.91         23.32         3.64 o                         
  10   3   0         30.24         35.35         5.61 o                         
 -11   4   0          0.02          2.15         2.88 o                         
 -10   4   0         20.79         10.88         3.00 o                         
  -9   4   0         60.48         53.44         4.81 o                         
  -8   4   0         68.17         75.46         5.09 o                         
  -7   4   0        206.25        222.66         7.91 o                         
  -6   4   0          0.17          1.33         1.06 o                         
  -5   4   0          7.86          1.36         0.91 o                         
  -4   4   0        249.76        258.54         5.87 o                         
  -3   4   0       2866.02       3024.70        42.64 o                         
  -2   4   0         16.31         29.52         2.04 o                         
  -1   4   0         30.66         34.46         1.38 o                         
   0   4   0       1386.50       1354.34        15.49 o                         
   1   4   0       1431.89       1431.97        19.05 o                         
   2   4   0         29.21         17.59         1.52 o                         
   3   4   0        373.59        345.10         7.33 o                         
   4   4   0         22.53         29.02         2.30 o                         
   5   4   0        236.46        221.90         6.40 o                         
   6   4   0        514.31        522.53        11.22 o                         
   7   4   0        398.37        403.64         9.92 o                         
   8   4   0          0.55          1.72         1.71 o                         
   9   4   0         94.50        100.59         8.51 o                         
  10   4   0        365.98        410.45        16.85 o                         
 -11   5   0         17.03         18.75         3.70 o                         
 -10   5   0          0.94         -0.86         1.52 o                         
  -9   5   0        143.35        152.74         7.48 o                         
  -8   5   0          2.27          0.28         2.45 o                         
  -7   5   0         15.58         12.70         2.78 o                         
  -6   5   0        278.17        278.91         6.38 o                         
  -5   5   0        244.94        247.37         6.62 o                         
  -4   5   0        544.37        562.64        14.03 o                         
  -3   5   0        174.54        165.84         5.20 o                         
  -2   5   0         22.94         19.89         1.92 o                         
  -1   5   0         22.88         28.16         1.63 o                         
   0   5   0       1425.53       1408.95        16.57 o                         
   1   5   0       4006.91       4096.68        43.64 o                         
   2   5   0         47.17         39.87         2.14 o                         
   3   5   0        299.18        305.39         8.07 o                         
   4   5   0        642.44        663.80        12.43 o                         
   5   5   0        291.94        291.72         7.90 o                         
   6   5   0         67.74         72.80         4.05 o                         
   7   5   0         22.97         21.85         3.11 o                         
   8   5   0        134.81        142.21         8.13 o                         
   9   5   0         21.76         21.48         4.46 o                         
  10   5   0          0.99          7.87         5.88 o                         
 -11   6   0         15.05         16.88         3.51 o                         
 -10   6   0         17.42         14.33         6.35 o                         
  -9   6   0         50.73         50.52         7.08 o                         
  -8   6   0         54.08         44.49         7.40 o                         
  -7   6   0         44.98         50.58         2.71 o                         
  -6   6   0         83.29         76.99         2.95 o                         
  -5   6   0         67.69         63.32         5.40 o                         
  -4   6   0         16.78         14.89         2.08 o                         
  -3   6   0         19.03         24.27         2.35 o                         
  -2   6   0        153.55        156.95         5.15 o                         
  -1   6   0        233.60        250.41         5.31 o                         
   0   6   0         23.62         34.67         2.68 o                         
   1   6   0          1.76          0.59         0.49 o                         
   2   6   0         16.59         18.55         1.71 o                         
   3   6   0        149.78        176.20         7.56 o                         
   4   6   0         16.46         15.62         2.42 o                         
   5   6   0         20.73         29.42         2.80 o                         
   6   6   0          0.95          0.19         1.44 o                         
   7   6   0         42.12         41.35         3.95 o                         
   8   6   0         12.37         17.33         2.87 o                         
   9   6   0         47.18         47.64         6.78 o                         
 -11   7   0         29.31         22.41         3.05 o                         
 -10   7   0          1.27          2.39         1.74 o                         
  -9   7   0        351.11        374.18        13.80 o                         
  -8   7   0        114.50        116.33        11.13 o                         
  -7   7   0         67.48         68.78         4.86 o                         
  -6   7   0          8.70          0.87         1.57 o                         
  -5   7   0        218.37        189.64         8.81 o                         
  -4   7   0        485.45        463.60        11.19 o                         
  -3   7   0        380.43        381.04         9.54 o                         
  -2   7   0        195.60        197.69         4.47 o                         
  -1   7   0        228.88        224.33         5.28 o                         
   0   7   0         83.92         92.94         3.48 o                         
   1   7   0         56.19         46.25         2.21 o                         
   2   7   0        139.01        125.65         4.85 o                         
   3   7   0         10.64          5.50         1.20 o                         
   4   7   0        276.29        289.32         7.92 o                         
   5   7   0         37.35         42.67         3.58 o                         
   6   7   0         51.56         50.37         4.00 o                         
   7   7   0         19.40         21.05         2.86 o                         
   8   7   0         45.25         47.54         4.55 o                         
   9   7   0          1.77         -1.10         4.01 o                         
 -10   8   0         25.85         23.65         5.02 o                         
  -9   8   0        151.68        149.27        10.69 o                         
  -8   8   0        138.99        127.18         7.59 o                         
  -7   8   0          4.65          3.37         1.83 o                         
  -6   8   0         63.85         50.85         4.70 o                         
  -5   8   0          0.58          1.90         1.43 o                         
  -4   8   0        631.33        592.27        13.60 o                         
  -3   8   0          2.18          7.77         1.61 o                         
  -2   8   0         98.67        107.32         2.75 o                         
  -1   8   0         18.01         24.35         1.95 o                         
   0   8   0          7.37          6.35         1.15 o                         
   1   8   0          0.81          0.85         1.75 o                         
   2   8   0        193.88        174.78         4.95 o                         
   3   8   0         37.36         31.98         3.02 o                         
   4   8   0          0.38         -1.12         1.12 o                         
   5   8   0         37.17         36.28         3.90 o                         
   6   8   0          0.08          2.28         1.61 o                         
   7   8   0         49.61         50.51         4.87 o                         
   8   8   0          0.41         -2.08         2.08 o                         
 -10   9   0         11.30         18.89         4.59 o                         
  -9   9   0         48.91         32.90         5.48 o                         
  -8   9   0         72.34         68.15         4.88 o                         
  -7   9   0         53.71         45.65         4.46 o                         
  -6   9   0         16.47         10.79         2.67 o                         
  -5   9   0        143.78        121.20         7.31 o                         
  -4   9   0         29.43         27.68         3.84 o                         
  -3   9   0         28.37         30.01         4.06 o                         
  -2   9   0          1.14          2.04         0.85 o                         
  -1   9   0        367.07        340.51         7.58 o                         
   0   9   0        222.00        244.71         7.00 o                         
   1   9   0         28.06         23.01         2.54 o                         
   2   9   0          1.66          3.46         1.13 o                         
   3   9   0        226.73        217.46         6.24 o                         
   4   9   0         55.51         54.61         4.26 o                         
   5   9   0         14.10         13.61         3.89 o                         
   6   9   0         72.40         69.59         5.48 o                         
   7   9   0         52.26         44.07         5.87 o                         
   8   9   0         80.38         80.31         7.31 o                         
  -9  10   0         19.62         22.32         6.71 o                         
  -8  10   0        178.82        167.57         7.98 o                         
  -7  10   0         15.61         13.22         2.55 o                         
  -6  10   0        186.60        189.16         8.08 o                         
  -5  10   0        102.75         90.89         5.40 o                         
  -4  10   0        335.97        288.90        17.20 o                         
  -3  10   0         27.63         19.99         3.16 o                         
  -2  10   0        524.02        482.44         8.34 o                         
  -1  10   0         39.12         45.35         2.98 o                         
   0  10   0        673.56        602.71        12.91 o                         
   1  10   0         11.73         12.19         1.72 o                         
   2  10   0         54.78         46.78         3.38 o                         
   3  10   0         48.58         48.12         4.04 o                         
   4  10   0          4.67          5.89         1.95 o                         
   5  10   0          3.99          7.68         2.13 o                         
   6  10   0          0.31         -1.29         2.32 o                         
   7  10   0          0.25         -0.51         4.76 o                         
  -9  11   0         22.81         16.78         5.19 o                         
  -8  11   0        391.32        442.99        15.18 o                         
  -7  11   0         53.77         67.58         6.61 o                         
  -6  11   0         30.62         34.60         4.71 o                         
  -5  11   0          3.02          2.33         2.24 o                         
  -4  11   0         29.92         31.79         4.01 o                         
  -3  11   0         15.38         17.06         2.60 o                         
  -2  11   0        214.62        222.49         4.81 o                         
  -1  11   0         86.99         86.80         4.02 o                         
   0  11   0         12.06          8.08         1.44 o                         
   1  11   0         58.28         56.49         3.35 o                         
   2  11   0        262.98        268.00         8.80 o                         
   3  11   0          2.37          1.17         2.88 o                         
   4  11   0         57.79         68.61         8.03 o                         
   5  11   0         49.35         55.48         8.44 o                         
   6  11   0         40.28         30.07         7.80 o                         
  -8  12   0        136.43        153.92         8.36 o                         
  -7  12   0         94.03        102.87         7.87 o                         
  -6  12   0         74.56         82.73        18.25 o                         
  -5  12   0         54.28         66.45         8.80 o                         
  -4  12   0         38.25         46.44         4.68 o                         
  -3  12   0         44.16         45.46         4.16 o                         
  -2  12   0          5.73          3.68         2.35 o                         
  -1  12   0         18.05         16.08         2.21 o                         
   0  12   0          8.60          6.79         1.66 o                         
   1  12   0          0.27          1.66         2.11 o                         
   2  12   0         57.71         61.77        19.89 o                         
   3  12   0         94.31         99.73        10.61 o                         
   4  12   0         25.46         23.66         4.72 o                         
   5  12   0          3.21         -0.17         3.29 o                         
  -7  13   0         45.44         45.72         8.38 o                         
  -6  13   0         80.63         92.51         6.54 o                         
  -5  13   0        207.11        223.65         9.52 o                         
  -4  13   0         78.17         82.83        11.15 o                         
  -3  13   0        236.31        234.91        11.30 o                         
  -2  13   0         37.16         48.05        12.50 o                         
  -1  13   0         21.70         26.01         3.02 o                         
   0  13   0         14.21         10.19         2.66 o                         
   1  13   0          0.00         -1.96         1.96 o                         
   2  13   0         13.07          9.53         4.48 o                         
   3  13   0          0.43         -0.35         6.52 o                         
   4  13   0          0.00          0.87         3.18 o                         
  -6  14   0          0.06         -3.13         3.65 o                         
  -5  14   0         33.97         42.10         8.25 o                         
  -4  14   0          2.64          1.15         3.06 o                         
  -3  14   0         27.25         21.26         8.57 o                         
  -2  14   0          5.44          0.72         4.83 o                         
  -1  14   0          0.52          0.57         1.23 o                         
   0  14   0         40.65         50.91         5.25 o                         
   1  14   0         14.35         17.35         9.85 o                         
   2  14   0         73.77         73.62        11.19 o                         
  -4  15   0         83.36         65.15         7.99 o                         
  -3  15   0         82.42         83.23        10.10 o                         
  -2  15   0        112.23        129.49        16.05 o                         
  -1  15   0        161.73        192.68        16.77 o                         
   0  15   0          5.71          3.29         3.05 o                         
  -1 -15   1         85.59         98.79        15.41 o                         
   0 -15   1         98.21        116.54        11.78 o                         
   1 -15   1         15.62         14.90         1.92 o                         
   2 -15   1         19.30         32.55         5.96 o                         
   3 -15   1         33.63         32.07         8.53 o                         
   4 -15   1          6.07          0.36         8.03 o                         
  -3 -14   1         12.31         19.42         4.19 o                         
  -2 -14   1         14.61         18.94         4.50 o                         
  -1 -14   1        326.40        379.32        17.83 o                         
   0 -14   1          8.91          0.17         2.22 o                         
   1 -14   1         47.84         58.27         3.55 o                         
   2 -14   1        100.42        139.98        13.75 o                         
   3 -14   1        122.22        140.23        11.26 o                         
   4 -14   1          1.17          2.55         2.84 o                         
   6 -14   1         27.42         27.34         9.01 o                         
  -4 -13   1          9.90          6.75         5.79 o                         
  -3 -13   1          0.07         -2.34         2.34 o                         
  -2 -13   1          5.38          4.45         3.34 o                         
  -1 -13   1         68.74         69.61         8.15 o                         
   0 -13   1          2.19          1.30         2.08 o                         
   1 -13   1          9.97         10.69         1.79 o                         
   2 -13   1         33.96         42.41         6.13 o                         
   3 -13   1          5.57          8.73         3.74 o                         
   4 -13   1          5.24          0.63         1.75 o                         
   5 -13   1        164.20        158.35         8.78 o                         
   6 -13   1          0.09          1.26         5.60 o                         
   7 -13   1         42.25         66.38        10.36 o                         
  -5 -12   1        235.05        228.86        20.14 o                         
  -4 -12   1         11.33          9.09         3.55 o                         
  -3 -12   1         43.31         42.73        11.00 o                         
  -2 -12   1         14.38         12.47         3.77 o                         
  -1 -12   1         86.45         77.86        10.98 o                         
   0 -12   1        158.36        168.39        12.96 o                         
   1 -12   1         23.11         24.94         3.15 o                         
   2 -12   1          4.15          3.90         1.53 o                         
   3 -12   1         36.64         41.48         4.05 o                         
   4 -12   1        133.75        130.74         6.67 o                         
   5 -12   1         68.10         53.43         6.71 o                         
   6 -12   1          3.95          6.19         2.37 o                         
   7 -12   1         41.31         52.23         7.07 o                         
   8 -12   1         81.02         70.38        13.65 o                         
  -6 -11   1         14.41         13.54         4.36 o                         
  -5 -11   1         41.88         49.33         6.83 o                         
  -4 -11   1        106.13        112.09        11.26 o                         
  -3 -11   1         48.28         48.23         6.47 o                         
  -2 -11   1          0.48         -0.04         1.81 o                         
  -1 -11   1         75.94         63.03         4.92 o                         
   0 -11   1          3.87          2.96         1.56 o                         
   1 -11   1          2.66          6.32         1.18 o                         
   2 -11   1          0.72         -0.64         0.65 o                         
   3 -11   1         12.55          9.86         3.26 o                         
   4 -11   1         14.97         19.71         3.58 o                         
   5 -11   1          4.40          4.43         1.83 o                         
   6 -11   1         32.17         33.70         4.60 o                         
   7 -11   1         51.34         66.45        11.61 o                         
   8 -11   1         71.73         87.35        11.19 o                         
   9 -11   1        224.97        260.40        16.44 o                         
  -7 -10   1          0.09          0.02         2.55 o                         
  -6 -10   1         16.09         15.48         3.23 o                         
  -5 -10   1         37.95         34.47         3.74 o                         
  -4 -10   1          0.48         -0.45         1.42 o                         
  -3 -10   1        110.31        103.03         4.95 o                         
  -2 -10   1        155.27        145.36         6.09 o                         
  -1 -10   1        197.49        218.01        11.84 o                         
   0 -10   1         78.62         69.53         3.26 o                         
   1 -10   1        267.46        233.03         6.61 o                         
   2 -10   1          0.27          0.38         0.60 o                         
   3 -10   1        420.54        414.78        11.61 o                         
   4 -10   1        180.48        159.87         6.89 o                         
   5 -10   1          8.86          0.80         1.59 o                         
   6 -10   1          7.54         13.72         2.62 o                         
   7 -10   1        179.92        176.59         8.09 o                         
   8 -10   1          0.04         -2.14         2.14 o                         
   9 -10   1         45.33         55.52         8.68 o                         
  -8  -9   1          7.25         -0.58         2.43 o                         
  -7  -9   1          8.91          5.85         2.68 o                         
  -6  -9   1          8.40          5.01         2.09 o                         
  -5  -9   1          5.53          4.99         1.64 o                         
  -4  -9   1         63.27         58.61         4.01 o                         
  -3  -9   1         11.81         12.24         1.66 o                         
  -2  -9   1        145.76        123.17         4.36 o                         
  -1  -9   1        183.47        166.90         5.00 o                         
   0  -9   1        282.32        258.88         6.24 o                         
   1  -9   1         39.98         43.92         3.75 o                         
   2  -9   1        904.79        804.31        11.24 o                         
   3  -9   1        383.22        370.23        10.17 o                         
   4  -9   1        412.30        391.99        10.92 o                         
   5  -9   1         34.98         30.14         3.43 o                         
   6  -9   1        186.17        171.70         7.76 o                         
   7  -9   1         82.67         66.75         5.51 o                         
   8  -9   1        346.74        366.48        16.42 o                         
   9  -9   1         33.65         35.71         9.85 o                         
  10  -9   1          1.55          0.45         4.19 o                         
  -8  -8   1         75.80         71.76         5.45 o                         
  -7  -8   1          0.49          2.28         2.04 o                         
  -6  -8   1          2.14          1.62         1.40 o                         
  -5  -8   1        188.39        189.74         6.79 o                         
  -4  -8   1        161.95        153.71         5.61 o                         
  -3  -8   1          0.69          0.92         0.89 o                         
  -2  -8   1         29.93         32.82         2.09 o                         
  -1  -8   1        162.00        160.55         4.15 o                         
   0  -8   1        938.30        901.86        14.19 o                         
   1  -8   1        278.28        276.95         6.20 o                         
   2  -8   1        326.82        345.83         6.57 o                         
   3  -8   1        325.16        319.46         8.94 o                         
   4  -8   1         33.34         32.81         3.30 o                         
   5  -8   1        281.81        257.81         8.56 o                         
   6  -8   1        148.86        144.87         7.32 o                         
   7  -8   1          3.70         -1.54         1.89 o                         
   8  -8   1          1.03          0.70         3.39 o                         
   9  -8   1         74.16         66.30        22.67 o                         
  10  -8   1         37.86         33.51         6.02 o                         
  -9  -7   1         10.23         10.41         3.23 o                         
  -8  -7   1         57.65         54.01         5.48 o                         
  -7  -7   1         23.74         21.48         3.31 o                         
  -6  -7   1        149.72        156.68         7.02 o                         
  -5  -7   1        377.66        365.43         9.52 o                         
  -4  -7   1          6.46          2.99         1.13 o                         
  -3  -7   1         18.31         16.61         1.82 o                         
  -2  -7   1        297.73        316.70         7.08 o                         
  -1  -7   1         72.73         67.41         3.09 o                         
   0  -7   1        114.74        121.23         5.55 o                         
   1  -7   1        601.61        611.98        11.28 o                         
   2  -7   1         49.03         46.62         2.15 o                         
   3  -7   1        156.40        156.53         5.68 o                         
   4  -7   1         16.85         19.11         2.56 o                         
   5  -7   1          2.52          0.10         1.12 o                         
   6  -7   1        587.31        553.96        16.74 o                         
   7  -7   1          5.77          8.98         1.66 o                         
   8  -7   1         38.52         38.42         3.22 o                         
   9  -7   1        120.46        128.45         6.27 o                         
  10  -7   1         52.53         32.87         4.08 o                         
  -9  -6   1         10.32         10.54         2.89 o                         
  -8  -6   1         87.44        103.97         5.47 o                         
  -7  -6   1          3.88          2.79         1.71 o                         
  -6  -6   1          0.13         -1.03         1.03 o                         
  -5  -6   1        166.94        155.87         5.64 o                         
  -4  -6   1        181.32        197.77         6.00 o                         
  -3  -6   1          0.31         -0.43         0.56 o                         
  -2  -6   1        130.42        147.60         3.87 o                         
  -1  -6   1          6.22          4.15         0.75 o                         
   0  -6   1         22.04         22.46         1.39 o                         
   1  -6   1          9.62          9.10         1.43 o                         
   2  -6   1         11.83         20.84         1.09 o                         
   3  -6   1         10.92         12.47         2.28 o                         
   4  -6   1        393.28        394.45        16.71 o                         
   5  -6   1         19.80         17.47         1.50 o                         
   6  -6   1          0.55         -0.69         1.16 o                         
   7  -6   1          8.99          7.67         2.62 o                         
   8  -6   1         14.78         21.47         2.90 o                         
   9  -6   1          0.05         -1.48         1.48 o                         
  10  -6   1        202.15        209.75        10.01 o                         
  11  -6   1         12.01          8.78         2.56 o                         
 -10  -5   1         35.82         38.33         6.65 o                         
  -9  -5   1         15.32         12.52         4.62 o                         
  -8  -5   1         44.52         52.69         4.05 o                         
  -7  -5   1         45.10         38.44         4.43 o                         
  -6  -5   1         28.02         32.07         3.07 o                         
  -5  -5   1        298.15        304.52         9.82 o                         
  -4  -5   1          1.35          0.73         0.82 o                         
  -3  -5   1        283.95        265.04         8.60 o                         
  -2  -5   1        640.67        715.47        10.36 o                         
  -1  -5   1        329.72        310.38         4.94 o                         
   0  -5   1        200.86        210.94         3.59 o                         
   1  -5   1          0.19          0.59         0.80 o                         
   2  -5   1        629.74        683.35         9.59 o                         
   3  -5   1         72.44         84.33         2.14 o                         
   4  -5   1         79.41         64.26         2.51 o                         
   5  -5   1        167.34        162.15         4.49 o                         
   6  -5   1         66.40         78.30         3.08 o                         
   7  -5   1        107.95        111.87         5.57 o                         
   8  -5   1          0.45          1.83         1.38 o                         
   9  -5   1          1.29          2.49         1.56 o                         
  10  -5   1         75.73         68.35        10.92 o                         
  11  -5   1         88.75         84.46         6.82 o                         
 -10  -4   1          4.04          4.97         2.85 o                         
  -9  -4   1         65.00         58.33         7.75 o                         
  -8  -4   1         48.56         47.84         4.74 o                         
  -7  -4   1         19.79         17.71         4.32 o                         
  -6  -4   1         22.09         16.03         4.26 o                         
  -5  -4   1          6.36          8.49         1.50 o                         
  -4  -4   1        154.56        140.98         5.14 o                         
  -3  -4   1        801.83        811.64        12.85 o                         
  -2  -4   1        247.93        269.92         5.02 o                         
  -1  -4   1       2359.52       2522.42        26.96 o                         
   0  -4   1        933.39        893.81        10.36 o                         
   1  -4   1       1507.72       1581.17        19.33 o                         
   2  -4   1         39.40         35.84         1.72 o                         
   3  -4   1          9.13          8.24         0.97 o                         
   4  -4   1         20.14         26.50         2.04 o                         
   5  -4   1         75.64         73.45         3.73 o                         
   6  -4   1        484.35        452.55        11.54 o                         
   7  -4   1          6.46          3.19         2.22 o                         
   8  -4   1         10.43          4.66         1.71 o                         
   9  -4   1          0.95          2.35         2.05 o                         
  10  -4   1         64.66         64.02         6.53 o                         
  11  -4   1         39.96         46.46         5.47 o                         
 -11  -3   1          5.13          4.88         4.50 o                         
 -10  -3   1         55.64         67.01         8.69 o                         
  -9  -3   1        407.41        411.12        14.36 o                         
  -8  -3   1         93.98         89.64         6.14 o                         
  -7  -3   1         34.62         26.77         2.47 o                         
  -6  -3   1        388.85        375.64         8.72 o                         
  -5  -3   1       1403.63       1444.35        21.23 o                         
  -4  -3   1        179.47        151.79         4.55 o                         
  -3  -3   1         67.10         64.17         2.57 o                         
  -2  -3   1        641.71        661.57        12.60 o                         
  -1  -3   1       2674.19       2625.20        27.50 o                         
   0  -3   1       1998.44       1890.55        22.33 o                         
   1  -3   1       2914.23       2814.12        26.62 o                         
   2  -3   1       1032.19       1099.69        14.36 o                         
   3  -3   1         12.23         23.32         2.04 o                         
   4  -3   1       1177.25       1271.86        15.17 o                         
   5  -3   1        660.75        694.31        14.36 o                         
   6  -3   1        140.97        128.70         5.62 o                         
   7  -3   1         87.03         82.23         4.90 o                         
   8  -3   1        279.13        278.68        12.99 o                         
   9  -3   1        125.33        130.15         7.35 o                         
  10  -3   1          1.36          2.99         1.95 o                         
  11  -3   1         24.41         28.18         6.05 o                         
 -11  -2   1         61.75         48.76         5.95 o                         
 -10  -2   1         45.53         54.48         6.14 o                         
  -9  -2   1        214.38        223.26        10.24 o                         
  -8  -2   1          4.46          1.48         1.94 o                         
  -7  -2   1        239.84        255.93         8.98 o                         
  -6  -2   1         20.07         17.12         1.91 o                         
  -5  -2   1       1028.57       1060.40        16.77 o                         
  -4  -2   1       1813.43       1856.04        24.60 o                         
  -3  -2   1       1381.69       1496.72        19.75 o                         
  -2  -2   1        392.88        377.50         5.70 o                         
  -1  -2   1       1330.53       1339.60        14.52 o                         
   0  -2   1       3258.99       3012.26        34.53 o                         
   1  -2   1         10.03          6.66         0.69 o                         
   2  -2   1          9.45         11.34         0.79 o                         
   3  -2   1          3.86          3.73         0.61 o                         
   4  -2   1        280.28        257.95         7.04 o                         
   5  -2   1        661.74        649.45        13.86 o                         
   6  -2   1        271.45        264.07         8.63 o                         
   7  -2   1         68.57         74.86         4.80 o                         
   8  -2   1        107.33        117.83         6.50 o                         
   9  -2   1        116.46        125.39         7.88 o                         
  10  -2   1          0.68          1.39         1.91 o                         
  11  -2   1          2.85          3.04         2.36 o                         
 -11  -1   1          6.75          7.23         2.78 o                         
 -10  -1   1          0.42         -1.35         1.80 o                         
  -9  -1   1         13.26         15.29         3.16 o                         
  -8  -1   1        115.91        117.31         8.18 o                         
  -7  -1   1        182.96        196.61         7.94 o                         
  -6  -1   1        179.57        173.39         4.81 o                         
  -5  -1   1         98.38         97.01         5.91 o                         
  -4  -1   1        122.58        149.37         4.44 o                         
  -3  -1   1        975.13       1044.76        14.27 o                         
  -2  -1   1        492.43        506.73         6.63 o                         
  -1  -1   1       2342.51       2264.73        19.56 o                         
   0  -1   1       3028.77       2602.48       137.22 o                         
   1  -1   1         33.93         40.11         0.85 o                         
   2  -1   1        122.04        138.03         4.74 o                         
   3  -1   1         74.42         93.29         4.26 o                         
   4  -1   1          3.06          4.21         1.00 o                         
   5  -1   1          0.30          0.70         0.83 o                         
   6  -1   1        355.12        330.90         9.97 o                         
   7  -1   1         80.87         72.92         4.94 o                         
   8  -1   1          2.50         -0.31         1.30 o                         
   9  -1   1         41.85         39.56         4.91 o                         
  10  -1   1         69.97         72.71         7.28 o                         
  11  -1   1          2.34          0.24         2.76 o                         
 -11   0   1         41.66         38.86         9.90 o                         
 -10   0   1          1.08          3.12         1.99 o                         
  -9   0   1         59.26         78.14         5.64 o                         
  -8   0   1        111.94        134.79        10.81 o                         
  -7   0   1        142.22        139.86         6.52 o                         
  -6   0   1         27.40         22.13         2.69 o                         
  -5   0   1        501.13        546.51        12.38 o                         
  -4   0   1        769.84        817.43        10.42 o                         
  -3   0   1       4645.07       4600.74        47.22 o                         
  -2   0   1        393.87        411.34         6.07 o                         
  -1   0   1       1323.32       1248.13        12.01 o                         
   1   0   1       2830.85       2668.64        23.47 o                         
   2   0   1        344.79        353.20         7.11 o                         
   3   0   1         80.01         98.64         3.72 o                         
   4   0   1        109.84        143.16         5.23 o                         
   5   0   1        302.45        317.92         9.09 o                         
   6   0   1         49.94         53.71         4.55 o                         
   7   0   1         54.83         50.96         4.50 o                         
   8   0   1         96.11         98.66         6.25 o                         
   9   0   1         15.89         16.65         3.15 o                         
  10   0   1          0.02          0.58         4.19 o                         
  11   0   1         11.11          6.58         2.89 o                         
 -11   1   1         10.67          9.54         3.03 o                         
 -10   1   1        108.51        108.48         9.52 o                         
  -9   1   1         99.31         98.48         6.23 o                         
  -8   1   1         43.45         37.13         6.00 o                         
  -7   1   1         11.22         11.31         2.13 o                         
  -6   1   1        648.60        669.35        14.69 o                         
  -5   1   1          0.57         -0.65         1.12 o                         
  -4   1   1        100.51        131.10         2.74 o                         
  -3   1   1       4242.52       4103.20        42.25 o                         
  -2   1   1       4978.77       4643.58        65.66 o                         
  -1   1   1         66.79         68.73         1.05 o                         
   0   1   1       1639.26       1499.00        15.71 o                         
   1   1   1       2653.84       2611.43        27.12 o                         
   2   1   1       6272.58       5916.33       147.09 o                         
   4   1   1         33.05         33.28         1.43 o                         
   5   1   1       1296.13       1354.92        50.58 o                         
   6   1   1        604.01        605.45        14.87 o                         
   7   1   1         15.71          9.34         2.17 o                         
   8   1   1         33.79         41.98         4.74 o                         
   9   1   1        162.81        162.00         8.81 o                         
  10   1   1          7.83          4.21         3.71 o                         
 -11   2   1          6.20         11.29         3.17 o                         
 -10   2   1         47.88         46.62         5.47 o                         
  -9   2   1        101.41         98.54         6.17 o                         
  -8   2   1        285.64        287.70        14.20 o                         
  -7   2   1        285.92        258.66         8.71 o                         
  -6   2   1        223.34        219.40         7.31 o                         
  -5   2   1       1272.43       1284.87        15.56 o                         
  -4   2   1        666.05        701.32        10.58 o                         
  -3   2   1        654.68        669.24         9.61 o                         
  -2   2   1        321.17        360.82         5.61 o                         
  -1   2   1          9.37         11.41         0.85 o                         
   0   2   1       2569.13       2472.23        49.91 o                         
   1   2   1       3022.31       2904.95        34.19 o                         
   2   2   1       1326.04       1286.25        17.11 o                         
   3   2   1        380.74        350.83         6.83 o                         
   4   2   1         23.23         26.08         2.57 o                         
   5   2   1         82.00        104.97         4.48 o                         
   6   2   1       1633.87       1632.20        29.84 o                         
   7   2   1          1.58          2.76         1.76 o                         
   8   2   1          0.06          1.86         1.86 o                         
   9   2   1        171.69        168.70         9.17 o                         
  10   2   1        116.52        118.10        15.96 o                         
 -11   3   1          1.16          2.78         2.22 o                         
 -10   3   1         17.63         10.94         2.72 o                         
  -9   3   1         26.85         19.94         3.22 o                         
  -8   3   1         43.07         40.72         3.98 o                         
  -7   3   1        494.67        462.02        12.10 o                         
  -6   3   1        156.28        180.42         6.41 o                         
  -5   3   1        124.73        122.87         3.94 o                         
  -4   3   1        204.55        230.10         5.39 o                         
  -3   3   1       1489.42       1605.55        20.19 o                         
  -2   3   1          1.34          2.97         0.70 o                         
  -1   3   1       1057.93       1020.35        22.36 o                         
   0   3   1          2.49          4.01         0.75 o                         
   1   3   1        126.31        121.14         2.86 o                         
   2   3   1        306.91        314.11         6.27 o                         
   3   3   1         12.91         16.76         1.62 o                         
   4   3   1          1.49          1.35         0.85 o                         
   5   3   1        118.81        124.70         4.52 o                         
   6   3   1         46.79         53.00         5.15 o                         
   7   3   1          2.64          5.66         1.90 o                         
   8   3   1         58.27         45.66         6.35 o                         
   9   3   1        184.68        217.35        10.56 o                         
  10   3   1          4.25          8.83         4.45 o                         
 -11   4   1         38.38         33.29         4.46 o                         
 -10   4   1         11.86         12.48         2.81 o                         
  -9   4   1        181.13        189.49        10.59 o                         
  -8   4   1         42.41         43.38         5.10 o                         
  -7   4   1         76.46         69.57         4.76 o                         
  -6   4   1        857.10        862.82        13.80 o                         
  -5   4   1        243.66        237.36         5.40 o                         
  -4   4   1         96.72         97.73         3.06 o                         
  -3   4   1          7.01          4.87         1.18 o                         
  -2   4   1        456.09        437.83         8.70 o                         
  -1   4   1       1414.07       1402.38        21.11 o                         
   0   4   1        165.62        144.19         3.12 o                         
   1   4   1        127.57        129.96         3.59 o                         
   2   4   1        251.72        244.62         5.12 o                         
   3   4   1        491.33        508.34         9.65 o                         
   4   4   1         37.84         39.38         2.64 o                         
   5   4   1         11.27          8.24         1.58 o                         
   6   4   1         28.39         39.73         3.91 o                         
   7   4   1          3.01          2.47         1.33 o                         
   8   4   1        245.56        254.85        13.50 o                         
   9   4   1          7.25          4.70         2.48 o                         
  10   4   1        143.91        157.20        10.05 o                         
 -11   5   1          0.73         -1.73         1.99 o                         
 -10   5   1         41.83         40.85         5.23 o                         
  -9   5   1         85.56         83.62         5.50 o                         
  -8   5   1         64.45         68.66         4.73 o                         
  -7   5   1          5.87          4.73         1.45 o                         
  -6   5   1          1.90          1.87         0.94 o                         
  -5   5   1        157.80        147.58         3.84 o                         
  -4   5   1         18.10         17.73         2.26 o                         
  -3   5   1        755.11        758.55        13.98 o                         
  -2   5   1        169.22        172.78         5.11 o                         
  -1   5   1        572.55        654.67        10.03 o                         
   0   5   1        675.96        733.50        10.00 o                         
   1   5   1         76.07         61.13         2.38 o                         
   2   5   1          6.62          7.00         0.96 o                         
   3   5   1         59.10         60.71         3.11 o                         
   4   5   1        327.79        308.88         9.54 o                         
   5   5   1         75.98         87.56         4.63 o                         
   6   5   1          2.26          3.47         1.58 o                         
   7   5   1         38.71         42.09         3.55 o                         
   8   5   1         56.90         52.21         5.94 o                         
   9   5   1        253.58        268.74        12.23 o                         
 -11   6   1          0.59          3.51         3.19 o                         
 -10   6   1         19.21         26.91         3.41 o                         
  -9   6   1          2.46          3.03         1.25 o                         
  -8   6   1         80.32         88.21         4.50 o                         
  -7   6   1          0.67          0.28         2.03 o                         
  -6   6   1        263.07        252.21         8.01 o                         
  -5   6   1         35.61         43.45         4.04 o                         
  -4   6   1         52.57         54.34         5.17 o                         
  -3   6   1          6.12         11.73         1.64 o                         
  -2   6   1       2743.45       2665.94        37.63 o                         
  -1   6   1        513.56        503.48         9.72 o                         
   0   6   1         30.78         41.80         1.88 o                         
   1   6   1         47.07         53.43         2.41 o                         
   2   6   1        328.08        352.80         7.12 o                         
   3   6   1       1696.27       1645.92        24.06 o                         
   4   6   1        120.70        131.54         5.06 o                         
   5   6   1         28.64         28.90         2.84 o                         
   6   6   1        448.91        500.31        12.09 o                         
   7   6   1        201.02        210.85         7.71 o                         
   8   6   1          5.51          4.07         4.17 o                         
   9   6   1         26.86         25.18         4.93 o                         
 -11   7   1          6.20          2.91        11.77 o                         
 -10   7   1          8.61          6.62         3.75 o                         
  -9   7   1         49.26         52.05         6.93 o                         
  -8   7   1          0.85          1.18         1.82 o                         
  -7   7   1         37.71         35.28        13.07 o                         
  -6   7   1         34.45         22.26         3.06 o                         
  -5   7   1        129.95        124.17         5.45 o                         
  -4   7   1         47.32         42.84         3.24 o                         
  -3   7   1         89.83         75.70         4.78 o                         
  -2   7   1         18.14         13.82         1.25 o                         
  -1   7   1         37.99         48.14         2.65 o                         
   0   7   1          0.72          1.00         0.71 o                         
   1   7   1         49.74         34.86         2.10 o                         
   2   7   1         47.34         55.68         3.13 o                         
   3   7   1          6.58         11.80         1.64 o                         
   4   7   1         37.46         38.17         3.25 o                         
   5   7   1         67.92         70.86         4.48 o                         
   6   7   1         22.61         24.16         3.08 o                         
   7   7   1         12.88         10.12         2.71 o                         
   8   7   1         43.79         44.78         5.35 o                         
 -10   8   1         55.82         58.72         9.16 o                         
  -9   8   1          7.18          6.60         3.46 o                         
  -8   8   1         18.85         21.36         3.02 o                         
  -7   8   1        214.49        200.85        15.22 o                         
  -6   8   1        435.29        389.19        21.07 o                         
  -5   8   1         13.42         22.31         2.84 o                         
  -4   8   1         10.97         10.47         2.51 o                         
  -3   8   1        163.85        146.76         7.46 o                         
  -2   8   1        175.38        192.32         4.87 o                         
  -1   8   1        216.72        198.95         5.41 o                         
   0   8   1        223.97        226.61         6.07 o                         
   1   8   1        227.19        197.91         5.22 o                         
   2   8   1          0.62          3.24         1.18 o                         
   3   8   1         12.21         12.73         1.85 o                         
   4   8   1         56.74         58.75         4.50 o                         
   5   8   1         72.60         62.36         4.27 o                         
   6   8   1         38.71         51.51         5.76 o                         
   7   8   1          5.67          6.35         2.53 o                         
   8   8   1         37.84         40.61         6.74 o                         
 -10   9   1         20.85         25.12         5.33 o                         
  -9   9   1          0.31         -2.37         3.52 o                         
  -8   9   1         34.12         37.88         5.55 o                         
  -7   9   1         94.11        107.26         7.82 o                         
  -6   9   1        175.57        167.66        12.79 o                         
  -5   9   1         21.27         22.61         3.73 o                         
  -4   9   1          1.09          1.52         1.62 o                         
  -3   9   1        565.46        529.72        12.91 o                         
  -2   9   1         10.41         14.57         2.52 o                         
  -1   9   1          3.10          5.62         1.32 o                         
   0   9   1        177.16        173.68         5.48 o                         
   1   9   1         62.99         62.26         3.67 o                         
   2   9   1          7.31          5.25         1.49 o                         
   3   9   1         32.18         35.47         3.54 o                         
   4   9   1          3.60          5.47         1.72 o                         
   5   9   1         85.31         89.42         5.66 o                         
   6   9   1          3.82          1.19         2.22 o                         
   7   9   1         20.41         21.47         3.63 o                         
 -10  10   1        166.37        178.76        12.36 o                         
  -9  10   1        158.41        173.36        11.53 o                         
  -8  10   1          1.15          3.65         2.16 o                         
  -7  10   1          6.03          3.79         2.12 o                         
  -6  10   1          3.06          3.15         3.84 o                         
  -5  10   1          0.01          2.14         1.74 o                         
  -4  10   1          5.70          4.80         1.73 o                         
  -3  10   1         49.50         44.67         3.85 o                         
  -2  10   1         87.74         85.85         3.42 o                         
  -1  10   1          0.39         -0.33         1.07 o                         
   0  10   1         26.35         23.29         2.45 o                         
   1  10   1         11.28          8.01         2.19 o                         
   2  10   1         23.11         22.61         2.60 o                         
   3  10   1          3.81          1.07         1.99 o                         
   4  10   1         90.99         92.89        15.01 o                         
   5  10   1         62.63         65.85         5.68 o                         
   6  10   1          2.42          6.94         2.71 o                         
  -9  11   1         24.03         32.41         5.56 o                         
  -8  11   1         90.67         89.46         7.10 o                         
  -7  11   1          0.05         -0.40         1.57 o                         
  -6  11   1         43.18         39.81         5.54 o                         
  -5  11   1         16.70         16.26         7.80 o                         
  -4  11   1         23.35         23.64         4.76 o                         
  -3  11   1         25.41         20.44         3.72 o                         
  -2  11   1         86.13         74.85         3.27 o                         
  -1  11   1         15.90         17.16         2.39 o                         
   0  11   1          0.89          2.44         1.57 o                         
   1  11   1         48.36         34.52         4.40 o                         
   2  11   1         18.11         12.63         2.38 o                         
   3  11   1          0.05         -0.78         1.64 o                         
   4  11   1          9.96         17.35         3.98 o                         
   5  11   1         36.36         24.68         5.19 o                         
   6  11   1          9.67          3.92         3.92 o                         
  -8  12   1          3.68         -3.08         3.39 o                         
  -7  12   1         17.17         13.17         5.50 o                         
  -6  12   1         79.52         89.67         6.02 o                         
  -5  12   1          2.99          1.26         2.64 o                         
  -4  12   1         22.25         30.90         4.45 o                         
  -3  12   1         92.92        112.31         7.05 o                         
  -2  12   1        108.80        100.14         6.45 o                         
  -1  12   1         39.05         47.44         3.59 o                         
   0  12   1        215.89        223.61         7.07 o                         
   1  12   1          7.77          6.70         2.00 o                         
   2  12   1         49.27         58.32         7.25 o                         
   3  12   1         15.63         16.77         4.06 o                         
   4  12   1        119.46        114.72        13.81 o                         
   5  12   1         57.81         70.51         8.36 o                         
  -7  13   1         22.67         24.69         4.84 o                         
  -6  13   1        382.87        422.03        13.90 o                         
  -5  13   1         41.01         42.75         4.80 o                         
  -4  13   1         23.42         25.63         3.59 o                         
  -3  13   1         10.53          8.64         2.48 o                         
  -2  13   1        164.97        182.67         8.10 o                         
  -1  13   1          8.64          3.70         2.05 o                         
   0  13   1         72.52         69.65         5.88 o                         
   1  13   1          4.11          1.45         2.42 o                         
   2  13   1        131.03        132.42        10.29 o                         
   3  13   1          0.67         -1.58         2.64 o                         
  -6  14   1         57.55         52.78         7.23 o                         
  -5  14   1        148.49        139.31        10.17 o                         
  -4  14   1          3.45          6.27         3.18 o                         
  -3  14   1        118.13        108.57         9.11 o                         
  -2  14   1          5.14          0.13         2.43 o                         
  -1  14   1        108.18        102.52         7.60 o                         
   0  14   1         18.53         20.55         8.31 o                         
   1  14   1          0.02          3.81         3.41 o                         
   2  14   1         28.82         22.56         5.21 o                         
  -3  15   1          1.46         -0.03         3.29 o                         
  -2  15   1          8.37          1.85         4.48 o                         
  -1  15   1          4.04          4.86         2.09 o                         
  -1 -15   2        153.90        183.91        12.84 o                         
   0 -15   2          0.16         -0.60         2.51 o                         
   1 -15   2          2.84          6.85         2.11 o                         
   2 -15   2         33.08         27.03         5.61 o                         
   3 -15   2         13.65          6.23         4.54 o                         
   4 -15   2          0.01          0.89         3.13 o                         
  -3 -14   2         68.55         93.26        18.67 o                         
  -2 -14   2          4.09          2.88         3.12 o                         
  -1 -14   2          1.70          9.75         3.07 o                         
   0 -14   2         99.44        102.66         9.63 o                         
   1 -14   2         30.19         32.80         3.04 o                         
   2 -14   2         58.45         57.37         7.94 o                         
   3 -14   2         41.11         44.39        11.03 o                         
   4 -14   2         98.52        106.66         9.36 o                         
   5 -14   2         47.57         56.78         7.53 o                         
   6 -14   2         74.53         79.10        13.56 o                         
  -5 -13   2         89.66        105.44         9.61 o                         
  -4 -13   2          0.11          0.82         2.46 o                         
  -3 -13   2        132.51        151.23        15.73 o                         
  -2 -13   2          0.10         -2.10         2.10 o                         
  -1 -13   2          3.57         -2.26         2.26 o                         
   0 -13   2          4.18          4.76         2.09 o                         
   1 -13   2         80.21         93.18         4.81 o                         
   2 -13   2          6.88          4.71         2.82 o                         
   3 -13   2          3.30          9.68         2.96 o                         
   4 -13   2         33.41         43.05        12.47 o                         
   5 -13   2         21.22         29.61         3.78 o                         
   6 -13   2          7.31         10.37         3.90 o                         
   7 -13   2         13.16         10.92         3.93 o                         
  -6 -12   2         88.60         94.22        14.67 o                         
  -5 -12   2         34.63         28.17         8.05 o                         
  -4 -12   2         83.46         88.90         8.76 o                         
  -3 -12   2          7.67          1.91         2.97 o                         
  -2 -12   2         28.39         26.91         5.10 o                         
  -1 -12   2         92.73        101.20         6.43 o                         
   0 -12   2         11.68          8.31         2.31 o                         
   1 -12   2         46.27         40.08         2.88 o                         
   2 -12   2         41.36         47.70         2.51 o                         
   3 -12   2          8.03          9.59         2.08 o                         
   4 -12   2          0.00         -1.49         1.49 o                         
   5 -12   2         25.02         27.73         3.70 o                         
   6 -12   2         49.44         49.08         5.04 o                         
   7 -12   2         52.84         65.70         6.76 o                         
   8 -12   2        113.29        126.68        10.10 o                         
  -7 -11   2         21.37         20.96         6.04 o                         
  -6 -11   2          9.09          6.60         3.41 o                         
  -5 -11   2          1.09         -0.77         2.12 o                         
  -4 -11   2          9.55          9.38         3.81 o                         
  -3 -11   2          8.53          9.18         3.14 o                         
  -2 -11   2        132.45        129.65         9.31 o                         
  -1 -11   2         19.84         17.96         2.87 o                         
   0 -11   2         85.35         87.07         6.69 o                         
   1 -11   2         15.58         13.97         1.89 o                         
   2 -11   2          4.60          0.78         1.24 o                         
   3 -11   2         38.01         30.62         3.27 o                         
   5 -11   2         40.58         28.07         5.09 o                         
   6 -11   2         49.50         56.72         6.61 o                         
   7 -11   2         81.46         79.24         7.03 o                         
   8 -11   2         66.95         77.24         8.83 o                         
  -7 -10   2         14.48         19.82         4.64 o                         
  -6 -10   2         44.18         51.45         6.91 o                         
  -5 -10   2        103.61        110.29        11.13 o                         
  -4 -10   2         18.54         13.09         3.39 o                         
  -3 -10   2         32.90         31.71         9.11 o                         
  -2 -10   2         18.11          9.30         2.33 o                         
  -1 -10   2        106.22        103.18         5.70 o                         
   0 -10   2        217.13        219.13         7.97 o                         
   1 -10   2        128.15        142.28         4.86 o                         
   2 -10   2        101.81         94.02         2.99 o                         
   3 -10   2        150.80        148.58         8.67 o                         
   4 -10   2        148.97        146.20         6.75 o                         
   5 -10   2          4.50          3.61         1.79 o                         
   6 -10   2         21.63         18.12         2.88 o                         
   7 -10   2         37.11         34.23         4.06 o                         
   8 -10   2        239.75        274.07        14.28 o                         
   9 -10   2         61.34         69.11         8.92 o                         
  -8  -9   2         10.52         11.55         3.86 o                         
  -7  -9   2          7.10         12.18         3.23 o                         
  -6  -9   2         16.52         14.10         2.71 o                         
  -5  -9   2         12.58          6.93         2.10 o                         
  -4  -9   2          1.12          3.28         1.26 o                         
  -3  -9   2         58.06         56.23         5.33 o                         
  -2  -9   2          2.77          2.55         1.50 o                         
  -1  -9   2         35.71         30.32         3.26 o                         
   0  -9   2          0.08          2.89         1.72 o                         
   1  -9   2          1.24          0.45         0.78 o                         
   2  -9   2         62.04         64.72         2.86 o                         
   3  -9   2         54.73         44.46         3.53 o                         
   4  -9   2        141.23        139.75         6.17 o                         
   5  -9   2         14.15         19.70         3.04 o                         
   6  -9   2         34.87         31.06         3.54 o                         
   7  -9   2          0.73          2.19         1.81 o                         
   8  -9   2         44.98         44.18         6.75 o                         
   9  -9   2          7.41         11.95         4.09 o                         
  -9  -8   2          1.38          4.45         5.56 o                         
  -8  -8   2         18.53         18.23         3.23 o                         
  -7  -8   2          2.94          1.56         2.58 o                         
  -6  -8   2          0.36         -1.21         1.21 o                         
  -5  -8   2          3.70          5.63         1.62 o                         
  -4  -8   2        102.50         86.74         4.31 o                         
  -3  -8   2          3.58          2.66         1.71 o                         
  -2  -8   2        416.38        405.02         9.55 o                         
  -1  -8   2          0.84          1.09         0.90 o                         
   0  -8   2        135.35        138.26         5.54 o                         
   1  -8   2         36.10         37.54         2.42 o                         
   2  -8   2        267.96        262.53         5.13 o                         
   3  -8   2         97.17         87.96         2.45 o                         
   4  -8   2          9.54         14.93         2.30 o                         
   5  -8   2        311.80        282.44         9.07 o                         
   6  -8   2          5.76          9.47         2.46 o                         
   7  -8   2          1.53          7.73         1.79 o                         
   8  -8   2         25.98         32.57         5.44 o                         
   9  -8   2         12.16         11.31         3.12 o                         
  10  -8   2          7.38         11.97         2.15 o                         
  -9  -7   2         94.44         98.20         7.72 o                         
  -8  -7   2         24.70         22.73         2.86 o                         
  -7  -7   2          2.40          0.81         1.95 o                         
  -6  -7   2         23.65         23.78         2.59 o                         
  -5  -7   2        109.22        125.51         5.59 o                         
  -4  -7   2        124.41        133.14         4.79 o                         
  -3  -7   2        389.40        389.71         7.55 o                         
  -2  -7   2         38.98         31.09         3.04 o                         
  -1  -7   2         39.95         42.32         2.50 o                         
   0  -7   2        106.13        108.71         4.67 o                         
   1  -7   2         14.78         18.50         1.67 o                         
   2  -7   2         54.44         40.32         2.47 o                         
   3  -7   2         14.29         13.92         1.24 o                         
   4  -7   2        127.43        117.94         3.35 o                         
   5  -7   2         34.25         26.87         1.93 o                         
   6  -7   2          9.31          8.18         1.26 o                         
   7  -7   2         12.60         15.03         1.80 o                         
   8  -7   2         37.01         42.70         3.72 o                         
   9  -7   2          0.10          3.83         2.90 o                         
  10  -7   2         24.02         17.86         3.32 o                         
 -10  -6   2          0.76          0.17         2.59 o                         
  -9  -6   2        114.02        125.22         9.06 o                         
  -8  -6   2        107.94        133.60         6.12 o                         
  -7  -6   2         27.49         29.02         3.10 o                         
  -6  -6   2        216.81        205.50         7.63 o                         
  -5  -6   2         15.75         19.68         3.03 o                         
  -4  -6   2        272.13        276.42         7.11 o                         
  -3  -6   2        122.93        130.11         3.82 o                         
  -2  -6   2        752.51        782.69        13.44 o                         
  -1  -6   2         15.46          8.09         1.41 o                         
   0  -6   2       1332.30       1366.92        19.11 o                         
   1  -6   2       1213.62       1161.00        16.40 o                         
   2  -6   2         10.00          9.65         0.95 o                         
   3  -6   2        160.22        170.06         4.23 o                         
   4  -6   2        223.04        234.93         5.65 o                         
   5  -6   2        261.72        227.39         6.50 o                         
   6  -6   2        170.50        184.54         5.27 o                         
   7  -6   2        249.66        241.61         9.02 o                         
   8  -6   2          1.90          1.32         1.27 o                         
   9  -6   2         24.45         21.14         3.26 o                         
  10  -6   2         53.48         53.70         5.14 o                         
 -10  -5   2         33.86         38.35         6.56 o                         
  -9  -5   2          8.46         10.26         4.02 o                         
  -8  -5   2          5.12          5.32         2.01 o                         
  -7  -5   2         34.97         30.11         3.41 o                         
  -6  -5   2         44.89         41.76         4.19 o                         
  -5  -5   2        854.52        865.29        15.19 o                         
  -4  -5   2          0.21          0.14         0.73 o                         
  -3  -5   2        428.42        452.71         8.66 o                         
  -2  -5   2        395.73        364.14         5.38 o                         
  -1  -5   2        838.14        895.23        13.71 o                         
   0  -5   2        221.69        263.59         6.66 o                         
   1  -5   2        273.74        268.12         4.69 o                         
   2  -5   2          9.19         12.80         1.09 o                         
   3  -5   2         33.84         31.83         1.93 o                         
   4  -5   2        670.34        672.32        12.45 o                         
   5  -5   2        106.47        105.35         3.64 o                         
   6  -5   2         65.77         65.37         5.14 o                         
   7  -5   2        202.26        209.24         8.67 o                         
   8  -5   2        106.36        116.14         6.38 o                         
   9  -5   2         30.36         31.03         4.05 o                         
  10  -5   2         11.85          8.07         2.53 o                         
 -10  -4   2          3.07         12.00         3.62 o                         
  -9  -4   2         31.78         25.94         4.08 o                         
  -8  -4   2         25.79         25.96         2.71 o                         
  -7  -4   2         28.36         25.33         2.83 o                         
  -6  -4   2        535.63        521.99        11.04 o                         
  -5  -4   2          0.32          2.49         0.93 o                         
  -4  -4   2        111.84        125.90         4.75 o                         
  -3  -4   2        626.58        668.83        10.98 o                         
  -2  -4   2         12.27         14.71         0.87 o                         
  -1  -4   2          3.09          2.79         0.69 o                         
   0  -4   2        755.40        789.83        29.51 o                         
   1  -4   2        257.71        272.39         4.50 o                         
   2  -4   2        488.98        497.41         8.15 o                         
   3  -4   2         58.65         60.01         2.36 o                         
   4  -4   2        329.91        288.45        12.33 o                         
   5  -4   2         98.54        101.73         4.68 o                         
   6  -4   2        186.89        199.29         8.65 o                         
   7  -4   2         13.14         17.84         5.31 o                         
   8  -4   2         31.24         27.07         3.58 o                         
   9  -4   2          1.00          3.37         1.74 o                         
  10  -4   2         18.07         17.70         3.38 o                         
 -11  -3   2         28.28         29.60         6.42 o                         
 -10  -3   2         31.83         38.76         6.21 o                         
  -9  -3   2        132.66        128.38         7.64 o                         
  -8  -3   2         93.56         95.63         5.01 o                         
  -7  -3   2         89.74         79.31         3.90 o                         
  -6  -3   2         44.27         40.35         2.77 o                         
  -5  -3   2        351.73        320.12         7.46 o                         
  -4  -3   2        133.06        145.01         5.11 o                         
  -3  -3   2         30.22         34.62         1.88 o                         
  -2  -3   2          0.05         -0.07         0.28 o                         
  -1  -3   2        990.41       1038.50        14.16 o                         
   0  -3   2       1473.31       1470.81        16.26 o                         
   1  -3   2       1269.38       1271.89        16.29 o                         
   2  -3   2       2041.98       2187.81        26.88 o                         
   3  -3   2        170.14        169.82         4.86 o                         
   4  -3   2        132.55        144.88         5.41 o                         
   5  -3   2         31.25         21.20         2.47 o                         
   6  -3   2        277.19        253.42         8.60 o                         
   7  -3   2          9.84          8.43         2.09 o                         
   8  -3   2          4.57          3.70         1.59 o                         
   9  -3   2         56.43         62.68         6.63 o                         
  10  -3   2          1.49         -2.85         2.93 o                         
  11  -3   2         37.73         26.04         5.30 o                         
 -11  -2   2         33.99         33.57         4.87 o                         
 -10  -2   2          1.11          4.43         2.11 o                         
  -9  -2   2         27.70         19.84         3.37 o                         
  -8  -2   2        130.59        150.41         7.39 o                         
  -7  -2   2        163.05        156.26         5.23 o                         
  -6  -2   2         32.13         31.10         2.45 o                         
  -5  -2   2        359.01        389.97         9.19 o                         
  -4  -2   2        101.38        105.13         3.48 o                         
  -3  -2   2         95.29         85.40         2.80 o                         
  -2  -2   2       3374.53       3247.71        31.24 o                         
  -1  -2   2       1928.01       1781.35        35.56 o                         
   0  -2   2        288.14        298.39         4.15 o                         
   1  -2   2       1734.54       1692.44        49.35 o                         
   2  -2   2          3.09          2.47         0.74 o                         
   3  -2   2        625.79        659.10        10.04 o                         
   4  -2   2       1551.43       1554.37        32.78 o                         
   5  -2   2         49.59         48.25         3.82 o                         
   6  -2   2        719.51        686.19        15.95 o                         
   7  -2   2        221.54        231.02        10.65 o                         
   8  -2   2         10.56          5.54         2.06 o                         
   9  -2   2          1.38          0.12         2.11 o                         
  10  -2   2        189.21        200.29        16.29 o                         
 -11  -1   2          5.15          1.00         3.17 o                         
 -10  -1   2         26.49         21.72         3.62 o                         
  -9  -1   2          0.76          1.65         1.50 o                         
  -8  -1   2        190.29        175.59         8.21 o                         
  -7  -1   2        234.80        228.68         6.15 o                         
  -6  -1   2         37.88         35.15         2.48 o                         
  -5  -1   2        560.69        595.96        10.47 o                         
  -4  -1   2         74.11         75.76         2.78 o                         
  -3  -1   2        189.11        202.43         4.42 o                         
  -2  -1   2       2466.31       2463.94        29.33 o                         
  -1  -1   2        229.75        222.97         3.40 o                         
   0  -1   2        655.15        619.79         6.22 o                         
   1  -1   2       5390.46       5045.00        65.74 o                         
   2  -1   2        644.96        664.41         8.34 o                         
   3  -1   2        117.54        134.90         4.60 o                         
   4  -1   2        968.79       1028.12        23.33 o                         
   5  -1   2        398.77        411.68        13.14 o                         
   6  -1   2         57.83         61.96         4.26 o                         
   7  -1   2        208.21        202.74         9.02 o                         
   8  -1   2         65.11         50.35         5.10 o                         
   9  -1   2        106.35        116.41         7.43 o                         
  10  -1   2          2.98          4.97         3.55 o                         
 -11   0   2          1.50          2.68         2.25 o                         
 -10   0   2         59.81         59.18         5.98 o                         
  -9   0   2          6.17          5.09         2.10 o                         
  -8   0   2         29.22         23.57         3.27 o                         
  -7   0   2         11.97         16.95         2.52 o                         
  -6   0   2        173.91        185.78         5.02 o                         
  -5   0   2          5.81          7.73         1.57 o                         
  -4   0   2        137.94        158.97         4.06 o                         
  -3   0   2        897.71        931.88        21.58 o                         
  -2   0   2          3.52          4.56         0.64 o                         
  -1   0   2        157.02        170.40         2.63 o                         
   0   0   2        109.03         90.07         1.44 o                         
   1   0   2       1457.84       1462.52        18.56 o                         
   2   0   2        417.59        363.81         5.81 o                         
   3   0   2         57.24         54.92         1.63 o                         
   4   0   2         73.29         83.65         7.66 o                         
   5   0   2         33.62         33.82         3.42 o                         
   6   0   2         38.75         36.29         4.23 o                         
   7   0   2          2.15          3.15         2.56 o                         
   8   0   2         59.77         52.13         5.27 o                         
   9   0   2          5.52          4.71         6.23 o                         
  10   0   2          0.26          2.64         2.68 o                         
 -11   1   2        105.45        114.62         7.87 o                         
 -10   1   2         57.70         47.11         5.22 o                         
  -9   1   2         88.09         96.39         8.96 o                         
  -8   1   2          1.18          1.21         1.58 o                         
  -7   1   2        768.52        726.98        16.44 o                         
  -6   1   2        249.06        265.47         6.22 o                         
  -5   1   2        692.61        731.50        14.10 o                         
  -4   1   2          2.77          2.80         0.98 o                         
  -3   1   2        292.98        301.61         5.46 o                         
  -2   1   2       3006.87       2874.56        44.14 o                         
  -1   1   2        447.23        433.84         8.75 o                         
   0   1   2       1015.06        995.06        10.64 o                         
   1   1   2       1124.65       1011.76        25.69 o                         
   2   1   2        475.73        472.52         9.54 o                         
   3   1   2          0.51         -0.06         0.78 o                         
   4   1   2         23.01         25.66         1.73 o                         
   5   1   2         58.13         38.05         3.56 o                         
   6   1   2        222.08        216.80         8.40 o                         
   7   1   2         10.64          9.10         3.61 o                         
   8   1   2         24.69         17.34         4.87 o                         
   9   1   2          0.50          0.14         2.13 o                         
  10   1   2         51.92         57.37         7.95 o                         
 -11   2   2         29.75         28.52         7.79 o                         
 -10   2   2         14.59         19.55         4.97 o                         
  -9   2   2         80.09         77.89         5.39 o                         
  -8   2   2        269.34        274.81         9.70 o                         
  -7   2   2        237.43        240.40         8.23 o                         
  -6   2   2        129.63        116.26         3.73 o                         
  -5   2   2        700.93        701.09        11.32 o                         
  -4   2   2        438.64        468.50         8.01 o                         
  -3   2   2        433.93        483.56         7.65 o                         
  -2   2   2        244.12        226.55         4.08 o                         
  -1   2   2       1428.65       1318.86        13.10 o                         
   0   2   2        271.20        270.40         4.11 o                         
   1   2   2         28.33         36.45         1.54 o                         
   2   2   2        119.20        141.81         3.84 o                         
   3   2   2       1330.22       1397.71        22.22 o                         
   4   2   2        406.42        401.94         8.26 o                         
   5   2   2          1.70          1.51         1.06 o                         
   6   2   2          1.00          1.44         1.29 o                         
   7   2   2         30.15         41.00         6.02 o                         
   8   2   2         51.78         49.99         5.36 o                         
   9   2   2         75.69         88.13         7.32 o                         
  10   2   2          0.85          3.83         3.41 o                         
 -11   3   2          0.17         -3.83         3.83 o                         
 -10   3   2         23.16         21.79         3.36 o                         
  -9   3   2         12.24          8.90         2.29 o                         
  -8   3   2        115.78        107.78         7.31 o                         
  -7   3   2          6.85          7.54         1.16 o                         
  -6   3   2         51.04         51.54         2.56 o                         
  -5   3   2        227.43        243.22         5.56 o                         
  -4   3   2         14.82         17.04         1.37 o                         
  -3   3   2        973.69        970.93        23.08 o                         
  -2   3   2        618.43        606.13        19.69 o                         
  -1   3   2        436.37        429.96         5.36 o                         
   0   3   2       2769.71       2731.43        54.27 o                         
   1   3   2        190.02        189.41         4.22 o                         
   2   3   2         25.96         27.35         1.82 o                         
   3   3   2        249.36        231.53         6.64 o                         
   4   3   2        663.72        654.44        11.98 o                         
   5   3   2        540.00        491.36        10.44 o                         
   6   3   2         17.50         15.71         1.97 o                         
   7   3   2        104.42         97.38         7.17 o                         
   8   3   2        191.44        192.77         9.74 o                         
   9   3   2         47.56         37.72         6.54 o                         
  10   3   2          8.32         12.71         6.50 o                         
 -11   4   2         18.26         16.23         3.44 o                         
 -10   4   2          1.08         -1.75         1.75 o                         
  -9   4   2         88.82         90.27         5.53 o                         
  -8   4   2         14.57         11.45         2.17 o                         
  -7   4   2        170.12        169.74         7.14 o                         
  -6   4   2         79.93         81.31         3.20 o                         
  -5   4   2          1.25          2.05         0.65 o                         
  -4   4   2        180.60        198.38         5.93 o                         
  -3   4   2          0.09          0.83         0.56 o                         
  -2   4   2       1114.40       1165.62        17.59 o                         
  -1   4   2        231.44        265.66         5.18 o                         
   0   4   2       1310.90       1445.73        17.98 o                         
   1   4   2        258.95        271.99         5.27 o                         
   2   4   2        463.39        476.59         8.13 o                         
   3   4   2        233.80        228.99         7.24 o                         
   4   4   2        216.90        195.61         5.95 o                         
   5   4   2         11.37          7.87         2.32 o                         
   6   4   2        153.22        147.53         5.65 o                         
   7   4   2         51.46         50.22         3.73 o                         
   8   4   2         12.17         27.52         5.22 o                         
   9   4   2         11.46         13.19         8.55 o                         
 -11   5   2         52.74         56.63         5.14 o                         
 -10   5   2         73.78         74.90         5.64 o                         
  -9   5   2         19.30         18.56         2.77 o                         
  -8   5   2        243.15        247.89         6.46 o                         
  -7   5   2        143.91        145.06         5.73 o                         
  -6   5   2        553.06        537.63         9.76 o                         
  -5   5   2         61.22         59.05         3.65 o                         
  -4   5   2          3.04          1.31         0.90 o                         
  -3   5   2       1265.28       1281.22        21.06 o                         
  -2   5   2        520.65        509.56         8.34 o                         
  -1   5   2         50.40         39.22         1.93 o                         
   0   5   2        587.80        564.05         8.53 o                         
   1   5   2        793.50        796.14        12.80 o                         
   2   5   2         44.15         48.71         2.59 o                         
   3   5   2        196.09        189.11         5.78 o                         
   4   5   2        152.77        151.55         5.45 o                         
   5   5   2        468.97        452.68        10.65 o                         
   6   5   2        149.87        150.88         6.11 o                         
   7   5   2          0.58          1.68         1.58 o                         
   8   5   2          5.24         10.25         3.06 o                         
   9   5   2          0.32         -0.42         3.04 o                         
 -11   6   2         77.91         84.00         9.44 o                         
 -10   6   2         17.88         13.12         2.41 o                         
  -9   6   2        215.84        220.82         7.94 o                         
  -8   6   2         39.72         37.12         2.51 o                         
  -7   6   2         31.48         24.84         2.90 o                         
  -6   6   2        462.53        431.47        11.40 o                         
  -5   6   2       1261.72       1165.96       107.97 o                         
  -4   6   2          0.71          0.88         0.86 o                         
  -3   6   2          5.39          2.80         0.98 o                         
  -2   6   2        136.40        132.96         4.00 o                         
  -1   6   2        600.88        616.79        10.37 o                         
   0   6   2        167.05        148.90         4.86 o                         
   1   6   2          0.06          1.29         0.64 o                         
   2   6   2        207.87        211.32         5.42 o                         
   3   6   2        120.29        116.49         4.68 o                         
   4   6   2         33.60         29.09         3.15 o                         
   5   6   2          2.35          0.04         1.27 o                         
   6   6   2         71.30         77.68         4.87 o                         
   7   6   2         17.52         19.90         3.05 o                         
   8   6   2         44.15         49.58         6.13 o                         
   9   6   2         26.48         21.33         4.27 o                         
 -11   7   2          0.01          3.21         7.39 o                         
 -10   7   2          7.23          2.81         3.01 o                         
  -9   7   2          2.87          6.92         2.81 o                         
  -8   7   2          6.23          4.29         1.76 o                         
  -7   7   2         59.63         57.71         4.19 o                         
  -6   7   2        141.90        137.93         6.08 o                         
  -5   7   2         45.70         41.41         4.76 o                         
  -4   7   2        131.83        142.98         5.73 o                         
  -3   7   2         47.94         46.93         3.17 o                         
  -2   7   2          0.36          0.18         0.78 o                         
  -1   7   2         18.46         29.05         3.10 o                         
   0   7   2        223.11        201.26         5.61 o                         
   1   7   2          1.34          2.67         0.92 o                         
   2   7   2          2.81          4.29         1.01 o                         
   3   7   2         81.33         75.22         4.34 o                         
   4   7   2        251.90        238.04         8.81 o                         
   5   7   2         49.68         54.42         3.92 o                         
   6   7   2          5.27          5.45         1.81 o                         
   7   7   2         13.34         14.77         2.61 o                         
   8   7   2          1.41          2.04         2.76 o                         
 -10   8   2          0.16          0.91         3.55 o                         
  -9   8   2          8.46          2.69         2.79 o                         
  -8   8   2         23.46         18.12         4.07 o                         
  -7   8   2          1.55         -0.53         1.45 o                         
  -6   8   2         39.30         36.23         3.64 o                         
  -5   8   2          3.98          4.69         1.52 o                         
  -4   8   2         80.64         99.22         6.07 o                         
  -3   8   2        543.87        505.83        20.79 o                         
  -2   8   2        297.73        277.75         6.55 o                         
  -1   8   2        348.95        319.55         7.41 o                         
   0   8   2         95.04         90.95         3.84 o                         
   1   8   2          5.18          3.24         1.26 o                         
   2   8   2         17.17         13.74         2.56 o                         
   3   8   2        177.35        164.58         5.81 o                         
   4   8   2        190.36        198.51         7.20 o                         
   5   8   2          7.92          5.49         1.77 o                         
   6   8   2         15.09         15.79         2.83 o                         
   7   8   2         83.64         80.01         6.23 o                         
 -10   9   2          4.95          4.80         4.54 o                         
  -9   9   2        233.06        251.29        15.41 o                         
  -8   9   2         32.22         33.97         5.36 o                         
  -7   9   2          4.78          1.48         1.77 o                         
  -6   9   2         11.74         11.59         3.33 o                         
  -5   9   2        118.91        125.17         5.90 o                         
  -4   9   2        286.51        293.94         9.45 o                         
  -3   9   2         41.71         43.06         3.48 o                         
  -2   9   2         49.78         47.13         2.56 o                         
  -1   9   2         71.51         75.16         3.49 o                         
   0   9   2        170.40        155.46         5.37 o                         
   1   9   2         28.29         16.96         2.06 o                         
   2   9   2         67.98         67.27         4.31 o                         
   3   9   2          0.09         -0.10         1.95 o                         
   4   9   2          6.52          1.92         2.08 o                         
   5   9   2        134.83        146.50         7.47 o                         
   6   9   2         19.91         23.53         6.74 o                         
   7   9   2         28.75         36.48         4.68 o                         
 -10  10   2         87.10         90.52        14.48 o                         
  -9  10   2         40.92         39.95         6.23 o                         
  -8  10   2        100.30        111.41         8.58 o                         
  -7  10   2         65.57         59.65         5.65 o                         
  -6  10   2         64.83         71.27        10.49 o                         
  -5  10   2         71.76         62.45         5.10 o                         
  -4  10   2        405.89        384.17        19.85 o                         
  -3  10   2         68.66         66.03         4.83 o                         
  -2  10   2          9.33          7.90         1.78 o                         
  -1  10   2        256.84        253.24         7.09 o                         
   0  10   2        219.11        215.84         6.69 o                         
   1  10   2        229.00        216.47         7.01 o                         
   2  10   2         42.73         52.05         5.66 o                         
   3  10   2          0.64         -2.01         2.71 o                         
   4  10   2          4.12          2.04         1.76 o                         
   5  10   2         91.58         92.30         6.34 o                         
   6  10   2         86.62         90.66         6.87 o                         
  -9  11   2         13.22         11.69         3.90 o                         
  -8  11   2         62.22         69.90         5.94 o                         
  -7  11   2         21.37         27.34         4.61 o                         
  -6  11   2         47.87         46.06         4.68 o                         
  -5  11   2         10.43          6.13         3.65 o                         
  -4  11   2         42.31         41.69         4.25 o                         
  -3  11   2          1.33          3.38         1.58 o                         
  -2  11   2          0.42          0.81         1.10 o                         
  -1  11   2          2.39          3.05         1.30 o                         
   0  11   2         95.78         95.16         4.67 o                         
   1  11   2         12.18         14.34         2.53 o                         
   2  11   2          2.62          4.11         3.90 o                         
   3  11   2        183.59        206.19        11.45 o                         
   4  11   2          0.28          2.89         1.97 o                         
   5  11   2         24.07         24.16         5.39 o                         
  -8  12   2         50.24         52.01         6.45 o                         
  -7  12   2        108.21        129.25         7.36 o                         
  -6  12   2          4.27          6.65         2.75 o                         
  -5  12   2         33.63         24.06         3.55 o                         
  -4  12   2         97.04        103.23         6.76 o                         
  -3  12   2         14.60         13.45         2.80 o                         
  -2  12   2          7.98          8.53         1.54 o                         
  -1  12   2          3.20          2.15         2.50 o                         
   0  12   2         35.55         31.39         5.78 o                         
   1  12   2         10.84          7.93         5.44 o                         
   2  12   2        209.16        202.07         8.71 o                         
   3  12   2         27.73         12.63         3.81 o                         
   4  12   2        145.14        153.62        10.78 o                         
  -7  13   2         11.56         13.38         6.47 o                         
  -6  13   2         21.51         24.35         4.60 o                         
  -5  13   2         11.83         15.86         3.73 o                         
  -4  13   2         83.23         83.64        10.68 o                         
  -3  13   2          7.83          8.49         2.81 o                         
  -2  13   2         20.62         16.62         6.87 o                         
  -1  13   2         24.02         25.80         3.03 o                         
   0  13   2        103.70        115.84         9.71 o                         
   1  13   2          0.64         -2.26         2.26 o                         
   2  13   2         19.25         27.49         5.24 o                         
   3  13   2         14.43          8.09         8.12 o                         
  -6  14   2          6.82          2.39         2.66 o                         
  -5  14   2          6.91          8.17         3.12 o                         
  -4  14   2        117.73        124.42         8.13 o                         
  -3  14   2        167.05        194.09        11.91 o                         
  -2  14   2         51.58         50.41         6.53 o                         
  -1  14   2          3.81          8.66         3.81 o                         
   0  14   2        229.93        240.05        13.94 o                         
   1  14   2          3.63          2.91         3.39 o                         
  -1 -15   3         17.62          7.71         3.50 o                         
   0 -15   3         12.98          9.84         2.62 o                         
   1 -15   3         19.63         31.70         2.86 o                         
   2 -15   3         37.67         48.11         7.11 o                         
   3 -15   3         10.05          5.34         3.55 o                         
  -3 -14   3         38.06         52.11        10.36 o                         
  -2 -14   3         11.92         12.02         7.93 o                         
  -1 -14   3          5.05          1.14         2.73 o                         
   0 -14   3        104.18        101.59         6.72 o                         
   1 -14   3         88.58         96.99         4.81 o                         
   2 -14   3        126.45        157.67        14.10 o                         
   3 -14   3          4.01          5.16         3.31 o                         
   4 -14   3        150.07        150.31        10.84 o                         
   5 -14   3         66.51         54.55         7.71 o                         
  -5 -13   3         35.57         32.59         6.02 o                         
  -4 -13   3         24.80         16.74         4.14 o                         
  -3 -13   3          3.00          0.23         2.98 o                         
  -2 -13   3         32.82         32.30         7.77 o                         
  -1 -13   3        104.09        113.97         9.34 o                         
   0 -13   3          0.86         -1.11         1.11 o                         
   1 -13   3          0.13         -1.04         1.85 o                         
   2 -13   3         21.89         26.39         2.10 o                         
   3 -13   3          4.35          2.78         2.71 o                         
   4 -13   3          1.02         -3.26         5.66 o                         
   5 -13   3         26.69         24.18         4.74 o                         
   6 -13   3         35.04         40.37         8.67 o                         
   7 -13   3          8.74          6.34        10.30 o                         
  -6 -12   3          0.29         -3.02         3.52 o                         
  -5 -12   3          4.96          2.21         2.91 o                         
  -4 -12   3          7.35          4.13         6.84 o                         
  -3 -12   3         62.98         64.73         7.96 o                         
  -2 -12   3         11.92          6.95         2.69 o                         
  -1 -12   3         80.56         78.44         6.34 o                         
   0 -12   3         11.73          7.97         1.96 o                         
   1 -12   3         60.20         54.70         3.42 o                         
   2 -12   3          2.47         -0.03         1.02 o                         
   3 -12   3          0.00         -1.27         2.33 o                         
   4 -12   3        135.89        163.45        10.26 o                         
   5 -12   3         10.00         13.59         2.98 o                         
   6 -12   3         49.07         45.40         5.02 o                         
   7 -12   3         23.65         15.91         7.03 o                         
  -7 -11   3         13.49         10.01         4.05 o                         
  -6 -11   3         28.37         32.73         5.81 o                         
  -5 -11   3        150.35        155.22        11.19 o                         
  -4 -11   3          1.46          1.91         2.33 o                         
  -3 -11   3          2.80          0.86         1.90 o                         
  -2 -11   3         40.20         33.43         4.08 o                         
  -1 -11   3         90.01        100.39         5.84 o                         
   0 -11   3         20.54         11.65         2.28 o                         
   1 -11   3        130.73        113.34         4.74 o                         
   2 -11   3         79.29         83.17         3.54 o                         
   3 -11   3         72.26         72.57        18.96 o                         
   4 -11   3          8.10         14.03         2.45 o                         
   5 -11   3          0.99          3.21         1.89 o                         
   6 -11   3          0.18          1.76         2.41 o                         
   7 -11   3        120.49        143.91         8.56 o                         
   8 -11   3          9.01         11.23         6.14 o                         
  -8 -10   3         14.52         21.86         5.08 o                         
  -7 -10   3          2.61          6.38         3.10 o                         
  -6 -10   3         38.02         33.02         7.64 o                         
  -5 -10   3          9.93          7.31         3.24 o                         
  -4 -10   3        150.85        156.94        10.11 o                         
  -3 -10   3         11.07         12.66         5.47 o                         
  -2 -10   3         16.23         14.99         2.68 o                         
  -1 -10   3         73.35         66.82         4.85 o                         
   0 -10   3          0.25         -0.09         2.14 o                         
   1 -10   3          0.64          0.50         0.82 o                         
   2 -10   3          1.90          0.94         0.99 o                         
   3 -10   3          0.47          0.51         0.61 o                         
   4 -10   3        125.08        112.02         5.71 o                         
   5 -10   3          5.04          4.07         1.94 o                         
   6 -10   3          0.35         -1.12         2.12 o                         
   7 -10   3         39.75         34.53         4.00 o                         
   8 -10   3         17.10         25.64         5.34 o                         
   9 -10   3          1.22          0.56         5.56 o                         
  -8  -9   3          6.65          7.14         6.97 o                         
  -7  -9   3        179.30        174.39         7.99 o                         
  -6  -9   3          5.39          2.82         1.68 o                         
  -5  -9   3          6.58          4.83         1.44 o                         
  -4  -9   3        410.50        437.61        25.13 o                         
  -3  -9   3          7.47          6.69         1.79 o                         
  -2  -9   3          8.82          6.52         1.55 o                         
  -1  -9   3         95.53        107.41         4.97 o                         
   0  -9   3        449.74        420.38        11.28 o                         
   1  -9   3        371.29        369.69         8.39 o                         
   2  -9   3         63.22         62.45         3.35 o                         
   3  -9   3        339.76        329.97         6.23 o                         
   4  -9   3        372.56        374.46        10.76 o                         
   5  -9   3        781.06        769.31        17.42 o                         
   6  -9   3          0.03         -1.35         1.71 o                         
   7  -9   3          0.58         -1.65         1.65 o                         
   8  -9   3         14.97         12.62         3.99 o                         
   9  -9   3        102.58        110.07        14.71 o                         
  -9  -8   3         14.12         19.98         3.55 o                         
  -8  -8   3          9.63          7.40         2.14 o                         
  -7  -8   3         51.42         52.35         4.47 o                         
  -6  -8   3        130.66        133.59         5.61 o                         
  -5  -8   3         41.57         40.36         5.12 o                         
  -4  -8   3        129.58        122.20         4.40 o                         
  -3  -8   3          0.25         -0.14         0.95 o                         
  -2  -8   3         10.97         10.04         1.93 o                         
  -1  -8   3        141.64        161.54         5.40 o                         
   0  -8   3          3.91          5.44         1.36 o                         
   1  -8   3        179.27        166.32         5.02 o                         
   2  -8   3          0.20          2.53         1.05 o                         
   3  -8   3         24.32         30.84         2.37 o                         
   4  -8   3         25.46         25.40         1.65 o                         
   5  -8   3         71.07         73.48         2.74 o                         
   6  -8   3          1.10          2.78         0.91 o                         
   7  -8   3          3.48          3.48         2.24 o                         
   8  -8   3          0.02          2.01         1.57 o                         
   9  -8   3         22.75         27.08         3.53 o                         
  -9  -7   3          0.01          1.80         2.13 o                         
  -8  -7   3        116.96        120.58         5.93 o                         
  -7  -7   3        110.85        117.67         5.58 o                         
  -6  -7   3         10.61         10.30         1.86 o                         
  -5  -7   3         56.87         56.70         3.34 o                         
  -4  -7   3        143.24        144.56         4.81 o                         
  -3  -7   3          5.80          4.30         1.20 o                         
  -2  -7   3        378.07        375.52        14.83 o                         
  -1  -7   3         44.50         52.35         3.45 o                         
   0  -7   3        166.63        167.17         5.36 o                         
   1  -7   3        703.97        718.20        12.12 o                         
   2  -7   3        123.86        124.51         3.39 o                         
   3  -7   3         79.34         92.76         2.96 o                         
   4  -7   3        222.34        206.74         4.95 o                         
   5  -7   3         25.48         17.92         2.85 o                         
   6  -7   3         17.34         20.10         2.04 o                         
   7  -7   3         44.35         40.77         3.73 o                         
   8  -7   3         92.30        111.66         6.27 o                         
   9  -7   3         26.79         28.83         6.78 o                         
  10  -7   3          3.70          2.05         1.73 o                         
 -10  -6   3         38.80         39.35         8.76 o                         
  -9  -6   3          1.93          2.89         1.99 o                         
  -8  -6   3         38.91         45.63         4.05 o                         
  -7  -6   3          4.81          7.64         3.43 o                         
  -6  -6   3         13.51          8.94         3.20 o                         
  -5  -6   3        138.57        136.52         5.06 o                         
  -4  -6   3        318.58        319.97         7.54 o                         
  -3  -6   3         73.95         83.82         4.51 o                         
  -2  -6   3         89.92        108.02         4.14 o                         
  -1  -6   3        382.72        453.85         9.42 o                         
   0  -6   3         99.69        106.53         4.02 o                         
   1  -6   3         25.65         32.38         1.73 o                         
   2  -6   3        230.12        249.14         4.98 o                         
   3  -6   3         20.25         22.25         1.50 o                         
   4  -6   3          0.02          0.95         0.82 o                         
   5  -6   3        207.70        201.22         5.68 o                         
   6  -6   3          0.24          2.13         1.15 o                         
   7  -6   3         67.65         66.03         5.10 o                         
   8  -6   3         14.70         11.69         2.66 o                         
   9  -6   3          0.59          1.95         1.80 o                         
  10  -6   3          0.16          0.56         1.84 o                         
 -10  -5   3        119.50        123.86        12.92 o                         
  -9  -5   3         26.23         26.26         5.01 o                         
  -8  -5   3          2.96          2.18         2.13 o                         
  -7  -5   3         35.58         27.44         3.66 o                         
  -6  -5   3         17.27         17.52         2.27 o                         
  -5  -5   3        181.41        175.21         5.63 o                         
  -4  -5   3        194.97        211.67         5.71 o                         
  -3  -5   3        241.85        235.61         5.80 o                         
  -2  -5   3         39.29         27.96         2.34 o                         
  -1  -5   3        138.01        135.17         4.82 o                         
   0  -5   3        557.64        586.90        12.00 o                         
   1  -5   3        350.29        325.58         5.59 o                         
   2  -5   3         77.31         99.41         3.27 o                         
   3  -5   3        468.19        500.76         9.13 o                         
   4  -5   3        340.04        337.58         7.34 o                         
   5  -5   3        244.45        245.58         6.18 o                         
   6  -5   3         16.40         13.97         2.33 o                         
   7  -5   3         54.38         55.43         4.54 o                         
   8  -5   3        148.34        157.01         7.81 o                         
   9  -5   3          3.38          5.10         1.92 o                         
  10  -5   3         11.81         12.74         3.08 o                         
 -11  -4   3        110.42        112.94         8.39 o                         
 -10  -4   3          2.47         -4.44         4.44 o                         
  -9  -4   3          1.88          3.53         2.14 o                         
  -8  -4   3          6.48          8.64         2.43 o                         
  -7  -4   3        283.89        282.49         8.10 o                         
  -6  -4   3        176.93        164.03         7.24 o                         
  -5  -4   3         10.54          8.55         1.39 o                         
  -4  -4   3         80.66         67.87         3.00 o                         
  -3  -4   3        503.80        512.33         9.06 o                         
  -2  -4   3        671.33        660.50         8.64 o                         
  -1  -4   3          5.87          7.48         1.24 o                         
   0  -4   3        950.11        990.73        10.86 o                         
   1  -4   3        949.88        949.00        12.00 o                         
   2  -4   3        747.38        793.23        12.05 o                         
   3  -4   3         25.67         21.80         1.69 o                         
   4  -4   3         85.16         77.41         4.80 o                         
   5  -4   3          2.58          4.06         1.25 o                         
   6  -4   3        956.46        956.15        20.10 o                         
   7  -4   3         57.34         55.01         4.66 o                         
   8  -4   3          8.86          8.89         2.74 o                         
   9  -4   3          8.28          3.83         1.95 o                         
  10  -4   3         11.05          7.59         2.67 o                         
 -11  -3   3          3.60          6.18         2.80 o                         
 -10  -3   3          3.34          2.37         2.10 o                         
  -9  -3   3         40.62         35.95         3.20 o                         
  -8  -3   3         50.81         53.21         3.72 o                         
  -7  -3   3         84.54         78.56         3.99 o                         
  -6  -3   3         40.78         31.80         2.65 o                         
  -5  -3   3          1.11          1.78         0.90 o                         
  -4  -3   3        106.48        113.60         4.62 o                         
  -3  -3   3        247.05        237.35         5.98 o                         
  -2  -3   3        110.03         98.16         2.19 o                         
   0  -3   3        131.49        139.81         2.78 o                         
   1  -3   3          0.51          1.30         0.44 o                         
   2  -3   3         23.20         24.31         1.50 o                         
   3  -3   3        117.50        123.81         3.64 o                         
   4  -3   3         67.36         65.42         2.58 o                         
   5  -3   3         52.62         47.41         3.55 o                         
   6  -3   3        127.48        117.02         5.94 o                         
   7  -3   3         26.09         23.48         3.18 o                         
   8  -3   3          3.37          2.24         1.68 o                         
   9  -3   3         17.67         14.14         2.93 o                         
  10  -3   3          1.40         -2.11         3.33 o                         
 -11  -2   3         37.44         34.94         5.86 o                         
 -10  -2   3          6.01         12.37         2.89 o                         
  -9  -2   3         39.68         41.71         4.86 o                         
  -8  -2   3        440.37        446.51        10.32 o                         
  -7  -2   3         59.19         54.70         3.40 o                         
  -6  -2   3         77.92         77.22         3.57 o                         
  -5  -2   3       1005.45       1093.03        16.78 o                         
  -4  -2   3          1.20          0.83         0.58 o                         
  -3  -2   3        571.10        569.67         9.33 o                         
  -2  -2   3        332.48        322.33         5.81 o                         
  -1  -2   3         78.55         77.00         1.67 o                         
   0  -2   3       1294.59       1337.04        17.03 o                         
   1  -2   3        210.58        205.58         4.32 o                         
   2  -2   3          6.55          5.08         1.21 o                         
   3  -2   3        238.07        217.30         4.96 o                         
   4  -2   3          8.43         11.10         2.09 o                         
   5  -2   3          5.47          0.84         1.26 o                         
   6  -2   3         82.88         83.15         5.05 o                         
   7  -2   3          7.90          5.99         2.20 o                         
   8  -2   3          1.51          3.69         1.90 o                         
   9  -2   3        105.34         91.16         8.10 o                         
  10  -2   3         46.07         35.83         4.96 o                         
 -11  -1   3         70.79         62.60         8.41 o                         
 -10  -1   3          0.98         -1.29         1.76 o                         
  -9  -1   3         16.15         16.29         2.90 o                         
  -8  -1   3        158.01        157.24         5.74 o                         
  -7  -1   3         32.94         31.16         2.46 o                         
  -6  -1   3          7.18         10.63         1.86 o                         
  -5  -1   3         56.43         41.30         4.94 o                         
  -4  -1   3        787.11        828.78        12.79 o                         
  -3  -1   3        289.01        293.10         5.78 o                         
  -2  -1   3        790.44        801.48        11.21 o                         
  -1  -1   3       5534.33       5450.74        62.00 o                         
   0  -1   3       1822.96       1787.96        21.89 o                         
   1  -1   3       1458.39       1433.11        18.38 o                         
   2  -1   3          7.11          1.84         0.85 o                         
   3  -1   3        146.52        140.76         3.16 o                         
   4  -1   3        123.14        127.87         6.58 o                         
   5  -1   3         47.80         46.05         3.67 o                         
   6  -1   3          7.40          5.97         1.70 o                         
   7  -1   3          8.39         12.20         2.57 o                         
   8  -1   3         21.45         19.26         3.18 o                         
   9  -1   3         96.38        103.61         7.19 o                         
  10  -1   3          6.91          5.56         2.65 o                         
 -11   0   3          1.69          0.22         5.50 o                         
 -10   0   3         18.60         15.27         3.13 o                         
  -9   0   3         56.97         51.08         4.94 o                         
  -8   0   3        195.39        199.66         8.32 o                         
  -7   0   3         60.02         57.94         3.09 o                         
  -6   0   3          0.03          0.85         1.01 o                         
  -5   0   3        697.24        740.08        12.23 o                         
  -4   0   3        797.22        818.73        12.48 o                         
  -3   0   3        516.05        523.59         8.44 o                         
  -2   0   3         16.39         11.63         0.96 o                         
   0   0   3          5.97         11.49         0.72 o                         
   1   0   3         70.69         74.99         3.14 o                         
   2   0   3          3.29          0.67         0.47 o                         
   3   0   3       1470.22       1503.74        24.60 o                         
   4   0   3        950.55        963.54        12.61 o                         
   5   0   3         62.66         49.06         3.81 o                         
   6   0   3         23.25         19.42         2.74 o                         
   7   0   3        313.75        305.06        11.14 o                         
   8   0   3        167.93        172.29         8.92 o                         
   9   0   3         43.57         50.29         5.69 o                         
  10   0   3         15.96         12.45         3.95 o                         
 -12   1   3          0.63          2.41         2.48 o                         
 -11   1   3          0.48          0.55         4.24 o                         
 -10   1   3          0.17          0.76         2.06 o                         
  -9   1   3         39.84         30.87         3.99 o                         
  -8   1   3          6.42         10.50         3.71 o                         
  -7   1   3        547.19        518.63        10.31 o                         
  -6   1   3        148.37        147.48         5.87 o                         
  -5   1   3        199.12        179.32         6.84 o                         
  -4   1   3        978.51       1005.94        14.53 o                         
  -3   1   3        326.70        349.19         7.11 o                         
  -2   1   3        643.10        640.16         7.96 o                         
  -1   1   3          6.55          4.56         0.73 o                         
   0   1   3        481.86        500.05         6.53 o                         
   1   1   3        744.20        723.46        10.71 o                         
   2   1   3        467.59        481.01         8.38 o                         
   3   1   3       1050.38       1094.95        16.17 o                         
   4   1   3        192.23        212.29         5.51 o                         
   5   1   3        101.88        101.94         5.44 o                         
   6   1   3          8.67          6.87         2.49 o                         
   7   1   3        112.01        108.58         6.67 o                         
   8   1   3         17.33         15.37         4.42 o                         
   9   1   3          1.04         -1.26         3.52 o                         
  10   1   3         26.70         34.76         5.19 o                         
 -12   2   3        149.23        149.40         9.02 o                         
 -11   2   3          0.87          0.62         1.88 o                         
 -10   2   3          0.07         -0.29         1.44 o                         
  -9   2   3        265.25        263.41        10.01 o                         
  -8   2   3        902.72        915.89        19.90 o                         
  -7   2   3          3.72          3.79         1.05 o                         
  -6   2   3         67.47         62.27         2.88 o                         
  -5   2   3       1182.45       1258.91        18.02 o                         
  -4   2   3        313.80        285.34         5.87 o                         
  -3   2   3        239.87        222.15         4.60 o                         
  -2   2   3        819.71        852.46         9.99 o                         
  -1   2   3        789.92        806.37        11.51 o                         
   0   2   3       1893.86       1872.56        18.85 o                         
   1   2   3        345.11        343.99         5.84 o                         
   2   2   3         27.88         27.29         2.06 o                         
   3   2   3        116.11        112.37         3.88 o                         
   4   2   3        175.84        175.23         5.79 o                         
   5   2   3        215.33        189.07         7.59 o                         
   6   2   3         47.17         58.77         5.09 o                         
   7   2   3         12.53          9.46         2.37 o                         
   8   2   3          2.43          2.24         2.10 o                         
   9   2   3         47.35         54.51         9.16 o                         
  10   2   3          1.31          8.08         2.95 o                         
 -12   3   3        118.39        124.08         8.37 o                         
 -11   3   3        376.82        386.88        13.94 o                         
 -10   3   3          8.03         12.16         2.55 o                         
  -9   3   3          1.19         -0.96         1.45 o                         
  -8   3   3         55.63         52.62         5.76 o                         
  -7   3   3        989.65        985.73        16.03 o                         
  -6   3   3        137.16        131.30         4.29 o                         
  -5   3   3        215.52        218.76         5.33 o                         
  -4   3   3        161.32        163.69         5.10 o                         
  -3   3   3        263.24        240.96         5.95 o                         
  -2   3   3        231.21        226.28         3.50 o                         
  -1   3   3       1322.95       1335.71        13.93 o                         
   0   3   3          0.09          2.67         0.61 o                         
   1   3   3        335.46        345.42         6.16 o                         
   2   3   3        314.44        331.43         7.14 o                         
   3   3   3        364.36        348.71         9.74 o                         
   4   3   3          1.18          0.89         1.01 o                         
   5   3   3         16.63         13.07         2.30 o                         
   6   3   3        170.14        156.87         5.63 o                         
   7   3   3         61.54         71.69         7.57 o                         
   8   3   3          5.16          9.00         2.73 o                         
   9   3   3          1.61          4.74         3.36 o                         
 -11   4   3         83.14         77.33         8.02 o                         
 -10   4   3          1.97          2.34         2.09 o                         
  -9   4   3          4.78          3.15         1.56 o                         
  -8   4   3         10.00         11.17         1.76 o                         
  -7   4   3          7.99          6.95         1.21 o                         
  -6   4   3          1.78          1.21         0.72 o                         
  -5   4   3          5.54          4.77         1.47 o                         
  -4   4   3        303.96        337.87         8.49 o                         
  -3   4   3          5.98          7.45         1.22 o                         
  -2   4   3        456.69        444.07         7.57 o                         
  -1   4   3        114.41        119.29         3.45 o                         
   0   4   3         61.03         63.32         2.24 o                         
   1   4   3          1.95          3.17         0.68 o                         
   2   4   3        563.01        520.55        10.05 o                         
   3   4   3         61.46         57.05         3.07 o                         
   4   4   3        325.17        326.07         8.28 o                         
   5   4   3          0.57         -0.94         0.94 o                         
   6   4   3         94.35         99.77         4.70 o                         
   7   4   3         91.74         98.11         4.87 o                         
   8   4   3         10.19         17.52         3.44 o                         
   9   4   3         99.31        109.86         9.66 o                         
 -11   5   3          2.74          2.03         5.05 o                         
 -10   5   3         56.72         61.44         5.00 o                         
  -9   5   3        154.12        150.08         5.22 o                         
  -8   5   3          2.05          4.55         1.06 o                         
  -7   5   3        256.49        265.14         8.41 o                         
  -6   5   3         61.85         49.39         3.36 o                         
  -5   5   3         17.93         15.79         2.04 o                         
  -4   5   3         29.66         31.33         3.63 o                         
  -3   5   3         22.00         34.96         2.76 o                         
  -2   5   3         72.94         84.45         2.86 o                         
  -1   5   3         94.28         79.86         3.02 o                         
   0   5   3        615.24        647.04        10.99 o                         
   1   5   3         28.14         31.79         2.52 o                         
   2   5   3        151.17        137.65         4.27 o                         
   3   5   3        322.10        294.91         7.80 o                         
   4   5   3        353.82        326.67         8.66 o                         
   5   5   3          0.01          2.64         1.64 o                         
   6   5   3          1.58          2.79         1.42 o                         
   7   5   3        345.93        377.46        13.73 o                         
   8   5   3         21.34         22.66         4.35 o                         
   9   5   3         10.44         15.58         4.05 o                         
 -11   6   3          0.33          6.78         5.18 o                         
 -10   6   3         12.29         13.63         3.83 o                         
  -9   6   3        289.87        296.91         9.62 o                         
  -8   6   3        158.81        170.07         7.02 o                         
  -7   6   3          2.69          5.05         1.63 o                         
  -6   6   3         39.41         31.29         4.25 o                         
  -5   6   3        474.29        444.64        11.69 o                         
  -4   6   3        209.28        212.70         6.80 o                         
  -3   6   3         21.78         23.82         2.41 o                         
  -2   6   3         13.70         13.49         1.40 o                         
  -1   6   3        415.90        384.93         7.77 o                         
   0   6   3        525.10        507.90         8.62 o                         
   1   6   3        110.77        106.44         4.06 o                         
   2   6   3         25.43         22.43         2.05 o                         
   3   6   3         66.83         55.33         3.44 o                         
   4   6   3        100.08         87.75         4.93 o                         
   5   6   3         26.92         25.96         3.65 o                         
   6   6   3         47.49         44.93         4.02 o                         
   7   6   3          1.09          5.11         2.38 o                         
   8   6   3         19.87         24.97         4.97 o                         
 -11   7   3         86.73         86.22         9.79 o                         
 -10   7   3         12.35         10.18         5.24 o                         
  -9   7   3         68.14         76.09        13.10 o                         
  -8   7   3        570.38        562.08        14.60 o                         
  -7   7   3         34.55         37.27         3.96 o                         
  -6   7   3         74.35         68.49         4.33 o                         
  -5   7   3        423.40        400.97        13.53 o                         
  -4   7   3       1163.96       1128.01        25.12 o                         
  -3   7   3         51.50         53.79         2.69 o                         
  -2   7   3        121.73        124.93         4.01 o                         
  -1   7   3        540.39        530.49        10.08 o                         
   0   7   3       1675.03       1575.59        20.91 o                         
   1   7   3         94.09         95.96         3.62 o                         
   2   7   3        144.59        130.19         5.07 o                         
   3   7   3        526.60        526.30        20.34 o                         
   4   7   3        287.92        278.89         8.52 o                         
   5   7   3          4.79          3.84         1.56 o                         
   6   7   3         11.12          6.69         2.31 o                         
   7   7   3        104.96        115.59         6.59 o                         
   8   7   3         12.49          8.83         5.63 o                         
 -11   8   3          6.58         11.58         5.92 o                         
 -10   8   3        110.73        107.42         9.17 o                         
  -9   8   3         25.95         27.21         3.67 o                         
  -8   8   3         29.22         24.37         3.28 o                         
  -7   8   3          1.41          0.51         2.62 o                         
  -6   8   3          0.28         -0.69         1.00 o                         
  -5   8   3        411.16        383.62        10.79 o                         
  -4   8   3          2.72          3.37         1.50 o                         
  -3   8   3         61.73         61.31         3.81 o                         
  -2   8   3          3.23          2.36         0.98 o                         
  -1   8   3          2.38          2.36         1.03 o                         
   0   8   3         82.74         95.48         4.09 o                         
   1   8   3        283.89        255.66         6.49 o                         
   2   8   3         79.98         75.70         4.18 o                         
   3   8   3         32.13         37.52         3.47 o                         
   4   8   3        202.23        209.83         9.52 o                         
   5   8   3          5.34          7.02         1.93 o                         
   6   8   3          0.51         -1.82         1.82 o                         
   7   8   3          3.73          0.80         2.49 o                         
 -10   9   3         30.02         33.69         6.19 o                         
  -9   9   3         57.04         49.17         6.56 o                         
  -8   9   3         81.21         83.47         5.60 o                         
  -7   9   3         13.82         15.29         3.76 o                         
  -6   9   3         32.42         33.89         4.65 o                         
  -5   9   3          5.74          4.46         1.62 o                         
  -4   9   3         10.14          8.03         1.84 o                         
  -3   9   3         19.70         21.12         2.72 o                         
  -2   9   3        119.14        120.51         4.56 o                         
  -1   9   3          3.41          5.38         1.34 o                         
   0   9   3          0.01          0.44         1.42 o                         
   1   9   3         37.71         38.28         3.40 o                         
   2   9   3          5.16          5.96         1.79 o                         
   3   9   3        103.92        115.83         6.75 o                         
   4   9   3        100.64        111.41        16.08 o                         
   5   9   3          0.00          0.32         3.20 o                         
   6   9   3         12.08          3.49         2.63 o                         
 -10  10   3         41.96         47.64         6.88 o                         
  -9  10   3         84.13         82.95         8.93 o                         
  -8  10   3         50.04         51.41         5.24 o                         
  -7  10   3         31.72         28.82         3.59 o                         
  -6  10   3          0.50          7.74         3.33 o                         
  -5  10   3          0.12         -1.15         1.15 o                         
  -4  10   3          1.41          0.15         2.42 o                         
  -3  10   3        130.81        121.44         6.00 o                         
  -2  10   3         81.31         81.81         3.74 o                         
  -1  10   3        150.54        131.39         5.13 o                         
   0  10   3         14.47         14.10         2.12 o                         
   1  10   3         13.82         12.06         2.05 o                         
   2  10   3         20.42         14.87         2.65 o                         
   3  10   3         74.57         86.08         9.50 o                         
   4  10   3        113.07        115.77         7.42 o                         
   5  10   3         11.22         16.54         5.27 o                         
   6  10   3         41.41         38.55         4.74 o                         
  -9  11   3        101.04        100.32         7.07 o                         
  -8  11   3         87.55        103.01        11.51 o                         
  -7  11   3         23.08         27.44         3.74 o                         
  -6  11   3         21.84         29.93         8.25 o                         
  -5  11   3        212.23        210.19         8.79 o                         
  -4  11   3         42.23         47.80         4.65 o                         
  -3  11   3         79.70         76.17         9.53 o                         
  -2  11   3         41.04         38.25         2.90 o                         
  -1  11   3         49.29         45.76         3.41 o                         
   0  11   3        160.23        170.79         6.44 o                         
   1  11   3        128.05        142.65         6.96 o                         
   2  11   3          9.18          9.94         2.76 o                         
   3  11   3         16.58         18.67         2.92 o                         
   4  11   3        110.75        117.95         7.10 o                         
   5  11   3         21.40         19.58         3.81 o                         
  -8  12   3         71.30         65.74        10.04 o                         
  -7  12   3         19.01         17.30         3.26 o                         
  -6  12   3         55.48         44.98         6.21 o                         
  -5  12   3          9.56          7.43         2.23 o                         
  -4  12   3         39.54         45.71         5.31 o                         
  -3  12   3         40.84         45.75         4.64 o                         
  -2  12   3         25.38         19.62         2.94 o                         
  -1  12   3          0.22          0.87         2.19 o                         
   0  12   3        107.41        118.55         5.65 o                         
   1  12   3         73.79         83.45         7.29 o                         
   2  12   3         44.80         38.94         8.12 o                         
   3  12   3         13.17         13.39         3.03 o                         
   4  12   3          5.77          6.81         3.84 o                         
  -7  13   3         10.01         18.30        10.23 o                         
  -6  13   3         24.36         34.46         7.48 o                         
  -5  13   3          1.63         -2.50         2.50 o                         
  -4  13   3         37.11         36.00         4.27 o                         
  -3  13   3         52.53         68.45         6.05 o                         
  -2  13   3         24.74         24.68         4.22 o                         
  -1  13   3          1.27          0.60         1.54 o                         
   0  13   3          0.45         -0.31         2.37 o                         
   1  13   3         10.65          9.02         5.31 o                         
   2  13   3          0.01         16.50         5.50 o                         
  -5  14   3        125.75        153.21        10.00 o                         
  -4  14   3          8.23         11.52         3.86 o                         
  -3  14   3         16.18         28.14         6.59 o                         
  -2  14   3          0.16         -3.71         4.35 o                         
  -1  14   3          0.67          0.37         2.44 o                         
   0  14   3         63.75         49.39         7.05 o                         
  -1 -15   4         13.15          8.81         2.88 o                         
   0 -15   4          1.35         -0.09         1.90 o                         
   1 -15   4         90.02        101.32         6.72 o                         
   2 -15   4          0.06         -0.90         2.99 o                         
   3 -15   4         34.36         34.90         9.14 o                         
  -3 -14   4         29.08         30.50         5.74 o                         
  -2 -14   4         95.84        145.07        10.92 o                         
  -1 -14   4          8.12         15.37         3.09 o                         
   0 -14   4          0.38          2.42         1.73 o                         
   1 -14   4         13.44         18.69         4.23 o                         
   2 -14   4          2.03          2.20         4.08 o                         
   3 -14   4         32.30         42.66         6.60 o                         
   4 -14   4         27.22         27.58         5.13 o                         
   5 -14   4          0.54         -3.31         7.10 o                         
  -5 -13   4          0.10          2.68         2.94 o                         
  -4 -13   4         23.99         20.94         4.91 o                         
  -3 -13   4          0.45          1.60         3.58 o                         
  -2 -13   4          1.25          5.81         2.89 o                         
  -1 -13   4         44.83         49.57         9.15 o                         
   0 -13   4          0.95          0.15         1.98 o                         
   1 -13   4          7.88          4.92         2.01 o                         
   2 -13   4         37.18         34.87         2.90 o                         
   3 -13   4         40.77         53.66        12.76 o                         
   4 -13   4         18.87         13.91         3.85 o                         
   5 -13   4          4.71          0.10         9.59 o                         
   6 -13   4          0.01          7.77         3.07 o                         
  -6 -12   4          5.70         -1.97         3.05 o                         
  -5 -12   4         19.51         19.85         6.81 o                         
  -4 -12   4         44.51         50.45         6.84 o                         
  -3 -12   4          4.55          2.42         2.85 o                         
  -2 -12   4         14.77         17.71         5.88 o                         
  -1 -12   4         44.93         44.39         4.76 o                         
   0 -12   4         33.27         25.83         2.93 o                         
   1 -12   4        127.75        135.07         5.40 o                         
   2 -12   4          0.40          0.38         0.96 o                         
   3 -12   4          0.13         -0.54         2.06 o                         
   4 -12   4         28.18         27.45         3.42 o                         
   5 -12   4         50.32         58.02         5.15 o                         
   6 -12   4         30.14         24.44         3.59 o                         
   7 -12   4         75.56         54.42         9.40 o                         
  -7 -11   4         24.83         18.52         4.72 o                         
  -6 -11   4         19.46         12.15         3.75 o                         
  -5 -11   4        196.34        200.51        12.24 o                         
  -4 -11   4         43.41         42.55         6.27 o                         
  -3 -11   4         84.16         86.28         7.64 o                         
  -2 -11   4          3.61          1.66         1.90 o                         
  -1 -11   4          1.89          1.44         1.71 o                         
   0 -11   4         85.90         85.08         4.40 o                         
   1 -11   4        113.41        122.26         5.06 o                         
   2 -11   4          2.48         -0.15         1.15 o                         
   3 -11   4         75.70         65.98         2.74 o                         
   4 -11   4          2.63          2.34         1.86 o                         
   5 -11   4        108.74        119.53         6.66 o                         
   6 -11   4          0.15          2.04         2.46 o                         
   7 -11   4         34.68         29.35         7.10 o                         
   8 -11   4          7.59          9.73         4.33 o                         
  -8 -10   4          0.24         10.62         3.62 o                         
  -7 -10   4        103.69         93.79         8.59 o                         
  -6 -10   4         57.09         50.42         6.82 o                         
  -5 -10   4         18.02         25.87         9.37 o                         
  -4 -10   4          8.42          3.30         2.26 o                         
  -3 -10   4         16.96         16.47         3.51 o                         
  -2 -10   4        202.01        197.13         8.38 o                         
  -1 -10   4         27.63         20.72         4.92 o                         
   0 -10   4         63.66         56.86         4.13 o                         
   1 -10   4          2.29          4.22         1.18 o                         
   2 -10   4          0.22         -0.67         1.26 o                         
   3 -10   4          5.43          5.46         1.10 o                         
   4 -10   4         24.64         21.03         1.68 o                         
   5 -10   4         43.05         54.36         4.59 o                         
   6 -10   4         22.24         24.11         3.65 o                         
   7 -10   4        103.13        114.93         9.12 o                         
   8 -10   4          5.29          8.67         5.69 o                         
  -8  -9   4          0.78         -2.69         2.69 o                         
  -7  -9   4         58.27         61.18         6.66 o                         
  -6  -9   4         63.44         49.60         5.51 o                         
  -5  -9   4         65.78         45.17         4.56 o                         
  -4  -9   4         53.45         56.93         6.46 o                         
  -3  -9   4        294.49        278.90         8.60 o                         
  -2  -9   4        315.25        302.45         8.61 o                         
  -1  -9   4        725.07        696.10        13.72 o                         
   0  -9   4        623.99        619.21        12.43 o                         
   1  -9   4       1874.30       1824.45        26.31 o                         
   2  -9   4          4.53          6.38         1.03 o                         
   3  -9   4        109.06        111.61         4.25 o                         
   4  -9   4         16.92         14.76         1.68 o                         
   5  -9   4          3.54          3.15         1.07 o                         
   6  -9   4          6.61          8.40         2.27 o                         
   7  -9   4          3.62          5.21         1.55 o                         
   8  -9   4          3.00          2.65         1.17 o                         
   9  -9   4          0.49         -0.23         2.09 o                         
  -9  -8   4         42.02         38.79         4.67 o                         
  -8  -8   4          0.35          2.22         3.10 o                         
  -7  -8   4         36.70         40.37         3.81 o                         
  -6  -8   4         11.21         12.19         2.31 o                         
  -5  -8   4        332.34        335.34         8.39 o                         
  -4  -8   4        103.06         91.92         5.61 o                         
  -3  -8   4         14.30         11.87         2.02 o                         
  -2  -8   4       1059.70       1040.46        20.98 o                         
  -1  -8   4        385.56        390.07         9.15 o                         
   0  -8   4        788.43        752.97        13.75 o                         
   1  -8   4         20.03         27.82         2.22 o                         
   2  -8   4       1340.38       1302.87        17.17 o                         
   3  -8   4         57.65         59.54         2.86 o                         
   4  -8   4         23.41         20.24         1.75 o                         
   5  -8   4         11.70          8.11         1.30 o                         
   6  -8   4         92.74         90.48         4.55 o                         
   7  -8   4        105.90        106.53         5.81 o                         
   8  -8   4         24.69         22.68         3.24 o                         
   9  -8   4          0.13          6.90         2.05 o                         
 -10  -7   4         34.57         35.97         5.21 o                         
  -9  -7   4         63.83         76.94         5.20 o                         
  -8  -7   4         95.80         98.34         5.45 o                         
  -7  -7   4         59.59         58.55         4.41 o                         
  -6  -7   4          7.49          6.40         1.86 o                         
  -5  -7   4         31.52         27.96         3.11 o                         
  -4  -7   4        188.68        170.99         7.21 o                         
  -3  -7   4         45.12         52.12         3.25 o                         
  -2  -7   4        123.43        131.93         4.91 o                         
  -1  -7   4        277.39        252.77         6.78 o                         
   0  -7   4          0.57          0.66         0.90 o                         
   1  -7   4        105.63        122.34         3.41 o                         
   2  -7   4       1353.22       1353.75        17.45 o                         
   3  -7   4         18.57         21.38         1.78 o                         
   4  -7   4        167.62        151.23         5.02 o                         
   5  -7   4        547.96        535.10        10.94 o                         
   6  -7   4        164.61        177.12         5.71 o                         
   7  -7   4          9.70          9.56         2.36 o                         
   8  -7   4         63.34         66.74         5.37 o                         
   9  -7   4          9.54         15.16         5.47 o                         
 -10  -6   4         33.47         41.19         5.22 o                         
  -9  -6   4         86.11         86.22         8.13 o                         
  -8  -6   4          1.57         -1.26         2.03 o                         
  -7  -6   4          9.03          6.22         1.75 o                         
  -6  -6   4         13.56          7.81         1.88 o                         
  -5  -6   4        582.49        601.91        12.01 o                         
  -4  -6   4        198.65        197.83         5.53 o                         
  -3  -6   4         20.90         17.31         4.47 o                         
  -2  -6   4        396.33        391.78         8.72 o                         
  -1  -6   4         34.75         37.81         3.90 o                         
   0  -6   4        129.70        132.33         4.31 o                         
   1  -6   4        208.22        203.45         4.88 o                         
   2  -6   4       1359.00       1402.81        17.75 o                         
   3  -6   4          0.51          0.05         0.67 o                         
   4  -6   4       1332.22       1302.75        19.69 o                         
   5  -6   4          6.21          5.47         1.38 o                         
   6  -6   4        242.55        253.49         9.08 o                         
   7  -6   4         12.70         13.99         2.44 o                         
   8  -6   4        130.86        131.23         7.41 o                         
   9  -6   4          0.02         -0.84         1.85 o                         
  10  -6   4         11.98         11.44         3.17 o                         
 -10  -5   4          4.44          1.82         2.69 o                         
  -9  -5   4         47.60         40.50         3.78 o                         
  -8  -5   4         25.50         34.71         3.55 o                         
  -7  -5   4         84.80         85.71         4.48 o                         
  -6  -5   4        358.15        381.20         9.37 o                         
  -5  -5   4        160.13        155.02         5.26 o                         
  -4  -5   4          1.89          2.72         0.85 o                         
  -3  -5   4        106.15        113.59         3.52 o                         
  -2  -5   4       1472.17       1422.15        51.83 o                         
  -1  -5   4        192.45        178.36         5.71 o                         
   0  -5   4          2.51          3.39         0.51 o                         
   1  -5   4        190.53        193.58         4.31 o                         
   2  -5   4         26.54         27.09         1.90 o                         
   3  -5   4         91.56         99.34         3.66 o                         
   4  -5   4        562.73        570.91        10.78 o                         
   5  -5   4          6.65          7.94         1.25 o                         
   6  -5   4        187.46        184.67         8.42 o                         
   7  -5   4          0.01          1.79         1.46 o                         
   8  -5   4        259.59        253.11        10.53 o                         
   9  -5   4          4.01          3.55         2.52 o                         
  10  -5   4        161.79        175.42         9.76 o                         
 -11  -4   4          0.05          1.93         2.40 o                         
 -10  -4   4          4.11          5.36         2.84 o                         
  -9  -4   4         15.93         10.85         2.45 o                         
  -8  -4   4         64.85         62.93         4.24 o                         
  -7  -4   4          7.26          6.25         1.50 o                         
  -6  -4   4         17.72         14.31         2.25 o                         
  -5  -4   4        179.88        191.83         6.53 o                         
  -4  -4   4         51.76         53.70         2.72 o                         
  -3  -4   4         28.76         34.63         2.14 o                         
  -2  -4   4        101.83        108.38         2.40 o                         
  -1  -4   4       1125.98       1148.90        11.87 o                         
   0  -4   4        939.45       1102.80        15.37 o                         
   1  -4   4         65.12         80.04         2.99 o                         
   2  -4   4       1730.21       1910.94        25.20 o                         
   3  -4   4          8.24         11.11         1.37 o                         
   4  -4   4          1.27          5.34         1.35 o                         
   5  -4   4        590.22        587.09        11.24 o                         
   6  -4   4         92.02         80.97         6.01 o                         
   7  -4   4         55.86         52.66         5.15 o                         
   8  -4   4        104.30        102.91         6.79 o                         
   9  -4   4        265.11        271.87        12.99 o                         
  10  -4   4          1.20          0.65         2.00 o                         
 -11  -3   4         31.65         32.14         7.38 o                         
 -10  -3   4         24.36         22.99         4.62 o                         
  -9  -3   4         72.93         66.09         5.82 o                         
  -8  -3   4          1.04          0.94         1.24 o                         
  -7  -3   4         36.91         30.04         3.16 o                         
  -6  -3   4         30.28         25.70         2.50 o                         
  -5  -3   4         22.15         24.53         2.27 o                         
  -4  -3   4        480.07        538.43        11.24 o                         
  -3  -3   4          0.39          2.39         0.78 o                         
  -2  -3   4        515.05        518.77         8.67 o                         
  -1  -3   4       3349.02       3503.75        37.43 o                         
   0  -3   4         19.85         15.28         1.72 o                         
   1  -3   4        572.95        663.24        10.51 o                         
   2  -3   4        691.97        684.97        11.14 o                         
   3  -3   4       2003.83       2063.23        27.27 o                         
   4  -3   4         74.19         70.61         2.97 o                         
   5  -3   4         81.24         77.42         4.65 o                         
   6  -3   4          6.19          6.17         2.31 o                         
   7  -3   4        227.77        236.10         9.69 o                         
   8  -3   4        210.35        218.98         9.97 o                         
   9  -3   4          9.97          7.92         5.68 o                         
  10  -3   4          9.32          6.29         2.69 o                         
 -11  -2   4         65.54         69.86         8.85 o                         
 -10  -2   4          5.19          4.40         2.10 o                         
  -9  -2   4         26.75         28.99         2.91 o                         
  -8  -2   4         11.65          9.28         1.91 o                         
  -7  -2   4         24.32         22.29         2.45 o                         
  -6  -2   4          4.08          3.25         1.42 o                         
  -5  -2   4        104.27        121.28         4.26 o                         
  -4  -2   4          0.15          0.99         0.58 o                         
  -2  -2   4        189.13        219.00         4.78 o                         
  -1  -2   4       2619.55       2679.10        29.10 o                         
   0  -2   4          0.02          1.12         0.66 o                         
   1  -2   4        239.18        270.23         5.61 o                         
   2  -2   4         15.89         13.55         1.65 o                         
   3  -2   4        602.73        608.73        19.87 o                         
   4  -2   4         92.48         90.33         4.64 o                         
   5  -2   4        551.35        540.12        13.69 o                         
   6  -2   4        100.58         97.17         6.49 o                         
   7  -2   4        146.69        144.39         7.47 o                         
   8  -2   4         64.93         61.05         9.08 o                         
   9  -2   4          3.93          5.97         2.45 o                         
  10  -2   4         11.40          8.98         3.14 o                         
 -11  -1   4        118.01         99.03         9.01 o                         
 -10  -1   4        129.10        125.21        11.44 o                         
  -9  -1   4         14.63         14.33         2.10 o                         
  -8  -1   4        119.99        124.50         5.01 o                         
  -7  -1   4        213.04        230.00         6.72 o                         
  -6  -1   4        328.19        330.55         7.90 o                         
  -5  -1   4        437.88        421.95         8.63 o                         
  -4  -1   4         84.45         89.83         3.28 o                         
  -3  -1   4        138.82        154.44         4.05 o                         
  -2  -1   4         39.54         31.78         1.80 o                         
  -1  -1   4       6823.43       5992.23       397.14 o                         
   0  -1   4        366.88        352.72         6.34 o                         
   1  -1   4        197.03        228.32         5.01 o                         
   2  -1   4         12.10         10.58         1.21 o                         
   3  -1   4        124.19        136.31         4.08 o                         
   4  -1   4        313.13        298.77         9.02 o                         
   5  -1   4        301.81        305.26         9.85 o                         
   6  -1   4         57.38         58.41         4.64 o                         
   7  -1   4         15.65         15.06         2.67 o                         
   8  -1   4         41.35         39.70         4.79 o                         
   9  -1   4         10.80          8.96         3.98 o                         
  10  -1   4         10.47         13.07         3.43 o                         
 -12   0   4         30.28         35.50         5.38 o                         
 -11   0   4         20.81         12.86         3.65 o                         
 -10   0   4        217.95        220.93        11.78 o                         
  -9   0   4          3.75          1.75         1.50 o                         
  -8   0   4          8.74          9.96         1.95 o                         
  -7   0   4        559.50        567.69        11.39 o                         
  -6   0   4        210.85        214.51         6.14 o                         
  -5   0   4        519.61        543.43        18.93 o                         
  -4   0   4        190.51        178.13         4.66 o                         
  -3   0   4          2.36          1.55         0.55 o                         
  -2   0   4        759.27        779.33         9.82 o                         
  -1   0   4        673.91        633.54         7.48 o                         
   0   0   4        549.81        498.34         8.03 o                         
   1   0   4        197.47        202.70         4.68 o                         
   2   0   4        218.54        225.75         6.01 o                         
   3   0   4          2.43          6.82         1.09 o                         
   4   0   4        235.46        232.14         5.90 o                         
   5   0   4         97.35         99.59         5.69 o                         
   6   0   4          9.24         12.67         2.65 o                         
   7   0   4          1.65          1.89         2.13 o                         
   8   0   4          0.23          0.69         2.07 o                         
   9   0   4        139.20        144.52        10.69 o                         
  10   0   4         24.88         17.93         3.93 o                         
 -12   1   4          3.81         -2.43         2.49 o                         
 -11   1   4         71.62         76.36         8.56 o                         
 -10   1   4         55.35         61.81         9.81 o                         
  -9   1   4         88.18         86.67         5.68 o                         
  -8   1   4        291.19        281.72         7.59 o                         
  -7   1   4       1072.65       1090.40        17.70 o                         
  -6   1   4         45.12         47.41         2.70 o                         
  -5   1   4        425.60        466.26         8.94 o                         
  -4   1   4          0.43          2.14         0.88 o                         
  -3   1   4        500.82        527.96        10.25 o                         
  -2   1   4       2114.98       2203.13        31.95 o                         
   0   1   4        634.96        696.73         8.34 o                         
   1   1   4        556.73        572.56         9.49 o                         
   2   1   4        142.10        139.34         4.14 o                         
   3   1   4        105.79         95.17         3.56 o                         
   4   1   4        390.19        361.39         8.12 o                         
   5   1   4          0.34          3.49         1.42 o                         
   6   1   4        113.58         94.82         6.05 o                         
   7   1   4         23.20         29.33         6.30 o                         
   8   1   4          5.22         10.05         3.13 o                         
   9   1   4         47.84         37.58         6.23 o                         
 -12   2   4          4.53          1.35         3.60 o                         
 -11   2   4        128.02        132.44        10.80 o                         
 -10   2   4          0.93         -1.39         1.54 o                         
  -9   2   4          5.48          7.44         1.56 o                         
  -8   2   4         15.63         12.20         2.65 o                         
  -7   2   4        118.44        111.52         4.46 o                         
  -6   2   4        427.91        436.49         9.04 o                         
  -5   2   4         22.79         24.93         1.97 o                         
  -4   2   4        143.14        155.03         4.24 o                         
  -3   2   4         17.50         15.78         1.22 o                         
  -2   2   4       2106.68       2361.93        29.53 o                         
  -1   2   4        478.63        493.88         9.98 o                         
   0   2   4        227.53        276.63         4.35 o                         
   1   2   4         51.82         50.13         2.33 o                         
   2   2   4        429.65        419.45        18.21 o                         
   3   2   4         33.42         30.56         3.58 o                         
   4   2   4        115.65        104.36         4.63 o                         
   5   2   4        277.56        262.23         7.18 o                         
   6   2   4          0.53          0.70         1.15 o                         
   7   2   4         41.41         43.33         6.17 o                         
   8   2   4          9.91          7.18         2.66 o                         
   9   2   4        122.10        142.58         9.15 o                         
 -12   3   4        118.68        121.55         8.31 o                         
 -11   3   4         45.25         32.75         6.83 o                         
 -10   3   4        380.80        388.84        13.00 o                         
  -9   3   4          7.99          7.66         1.84 o                         
  -8   3   4         25.00         23.25         2.61 o                         
  -7   3   4         17.17         15.79         1.85 o                         
  -6   3   4          4.27          3.49         0.99 o                         
  -5   3   4        111.49        102.28         4.34 o                         
  -4   3   4       1399.30       1459.97        23.45 o                         
  -3   3   4          3.66          5.20         1.22 o                         
  -2   3   4          0.16          1.67         0.60 o                         
  -1   3   4         19.74         14.10         1.41 o                         
   0   3   4       1309.79       1314.95        16.34 o                         
   1   3   4        239.41        232.11         5.07 o                         
   2   3   4        293.50        327.31         7.47 o                         
   3   3   4         13.10         12.07         1.70 o                         
   4   3   4        673.48        689.16        13.20 o                         
   5   3   4         20.32         22.44         2.50 o                         
   6   3   4         19.46         16.42         2.16 o                         
   7   3   4          0.68         -2.16         3.06 o                         
   8   3   4         30.26         36.56         7.73 o                         
   9   3   4        100.04        124.13         8.98 o                         
 -12   4   4         10.49          8.39         3.42 o                         
 -11   4   4         30.52         26.95         3.99 o                         
 -10   4   4        812.52        818.18        19.80 o                         
  -9   4   4        276.27        274.87        10.11 o                         
  -8   4   4         13.88         12.91         1.85 o                         
  -7   4   4        282.99        279.92         7.16 o                         
  -6   4   4        745.66        756.54        16.37 o                         
  -5   4   4       1066.19       1064.46        19.15 o                         
  -4   4   4         69.02         54.31         2.96 o                         
  -3   4   4         61.68         59.80         5.02 o                         
  -2   4   4       1264.97       1239.63        14.77 o                         
  -1   4   4        481.71        422.18         6.78 o                         
   0   4   4       1403.26       1502.41        22.29 o                         
   1   4   4        874.15        809.80        24.51 o                         
   2   4   4         28.81         33.47         2.58 o                         
   3   4   4         94.11         93.76         4.13 o                         
   4   4   4        702.59        714.65        13.95 o                         
   5   4   4        108.06         99.10         4.67 o                         
   6   4   4          4.23         10.01         2.99 o                         
   7   4   4        146.10        144.45         8.39 o                         
   8   4   4         34.62         36.91         7.61 o                         
 -11   5   4         15.59          7.82         2.55 o                         
 -10   5   4        169.76        170.89         7.72 o                         
  -9   5   4        174.40        175.41        16.56 o                         
  -8   5   4         74.12         81.62         4.91 o                         
  -7   5   4        251.02        230.19         8.45 o                         
  -6   5   4        821.00        821.01        16.85 o                         
  -5   5   4        765.28        756.22        15.38 o                         
  -4   5   4         15.70         12.04         2.31 o                         
  -3   5   4        496.18        492.04         8.67 o                         
  -2   5   4          1.10          1.95         0.63 o                         
  -1   5   4       1000.45       1036.14        18.85 o                         
   0   5   4        212.21        190.90         4.66 o                         
   1   5   4         53.86         50.30         2.50 o                         
   2   5   4        309.27        307.03         7.75 o                         
   3   5   4        276.47        287.37         7.87 o                         
   4   5   4        452.92        486.67        12.80 o                         
   5   5   4          8.20          5.84         1.71 o                         
   6   5   4        158.40        145.02         6.29 o                         
   7   5   4         10.25          8.09         2.85 o                         
   8   5   4        270.68        275.41        12.66 o                         
 -11   6   4          2.05          5.10         3.10 o                         
 -10   6   4         24.49         21.73         4.77 o                         
  -9   6   4         27.38         24.02         3.41 o                         
  -8   6   4        250.94        239.59         8.73 o                         
  -7   6   4        150.13        150.30         6.82 o                         
  -6   6   4        143.62        147.65         6.19 o                         
  -5   6   4         85.57         86.24         5.18 o                         
  -4   6   4       1370.86       1326.36        29.89 o                         
  -3   6   4         33.20         35.99         2.11 o                         
  -2   6   4        492.47        493.94         9.14 o                         
  -1   6   4         38.66         38.64         2.81 o                         
   0   6   4        422.27        406.00         7.71 o                         
   1   6   4          4.32          3.48         1.08 o                         
   2   6   4        607.59        579.90        10.69 o                         
   3   6   4        146.52        138.21         5.52 o                         
   4   6   4         69.37         75.06         4.26 o                         
   5   6   4        170.05        170.66         8.44 o                         
   6   6   4          2.69          1.29         1.76 o                         
   7   6   4         30.87         41.49         7.37 o                         
   8   6   4         53.59         57.92         6.65 o                         
 -11   7   4          3.39          1.40         4.41 o                         
 -10   7   4         41.37         44.33         7.17 o                         
  -9   7   4          5.55          9.61         2.41 o                         
  -8   7   4         30.65         24.09         3.25 o                         
  -7   7   4         96.02        101.00         5.49 o                         
  -6   7   4          6.26          5.41         2.39 o                         
  -5   7   4         60.87         54.85         4.38 o                         
  -4   7   4        126.73        131.58         5.46 o                         
  -3   7   4       1602.01       1526.38        21.56 o                         
  -2   7   4        349.30        351.93         7.66 o                         
  -1   7   4        894.39        879.42        14.61 o                         
   0   7   4        179.67        192.11         5.18 o                         
   1   7   4        828.10        780.06        12.86 o                         
   2   7   4         54.75         59.99         3.92 o                         
   3   7   4        148.95        146.18         5.91 o                         
   4   7   4         38.99         43.43         5.41 o                         
   5   7   4          3.68          9.49         3.19 o                         
   6   7   4         11.01          8.34         2.47 o                         
   7   7   4         40.28         68.74        14.13 o                         
 -11   8   4          3.60          5.24         3.48 o                         
 -10   8   4         97.30        121.88         9.43 o                         
  -9   8   4        155.15        151.62         7.56 o                         
  -8   8   4          5.89         14.06         3.06 o                         
  -7   8   4         52.64         33.32         5.46 o                         
  -6   8   4        245.27        244.35         8.69 o                         
  -5   8   4         27.86         31.74         4.43 o                         
  -4   8   4          0.18         -0.03         2.21 o                         
  -3   8   4       1233.51       1207.25        18.25 o                         
  -2   8   4        309.87        294.22         7.20 o                         
  -1   8   4        149.27        133.22         4.80 o                         
   0   8   4        354.52        325.83         8.70 o                         
   1   8   4        727.71        725.41        12.74 o                         
   2   8   4         19.70         15.13         2.43 o                         
   3   8   4          1.76          4.17         1.68 o                         
   4   8   4         80.70         74.12         5.40 o                         
   5   8   4        331.94        351.08        12.17 o                         
   6   8   4         53.25         46.79         5.23 o                         
 -10   9   4         51.46         53.01         7.57 o                         
  -9   9   4        338.83        373.62        16.31 o                         
  -8   9   4        116.33        138.79        13.69 o                         
  -7   9   4         26.43         29.45         5.34 o                         
  -6   9   4         69.95         78.80         6.08 o                         
  -5   9   4        414.78        399.53        16.67 o                         
  -4   9   4        129.68        133.60         6.28 o                         
  -3   9   4          4.01          1.93         0.92 o                         
  -2   9   4         83.06         86.13         4.39 o                         
  -1   9   4         38.41         41.74         4.44 o                         
   0   9   4        264.45        262.72         7.58 o                         
   1   9   4        357.76        363.77         9.61 o                         
   2   9   4         23.05         29.13         3.38 o                         
   3   9   4        118.52        128.66         7.07 o                         
   4   9   4        126.93        123.39         8.58 o                         
   5   9   4        170.79        191.56         9.10 o                         
   6   9   4         14.39         18.33         5.15 o                         
 -10  10   4         19.57         15.80         6.08 o                         
  -9  10   4         74.06         81.37         6.57 o                         
  -8  10   4          0.17          2.56         2.50 o                         
  -7  10   4         80.48         90.13         7.01 o                         
  -6  10   4         13.94         12.82         2.74 o                         
  -5  10   4         38.26         37.85         4.10 o                         
  -4  10   4         10.50         11.79         3.34 o                         
  -3  10   4        107.90        108.60         3.98 o                         
  -2  10   4          5.98          3.64         1.33 o                         
  -1  10   4          2.37          2.82         1.31 o                         
   0  10   4         47.09         36.02         3.31 o                         
   1  10   4        110.00        116.87         6.17 o                         
   2  10   4          0.13         -1.65         1.70 o                         
   3  10   4         84.04         85.26         5.93 o                         
   4  10   4          3.85          7.35         2.16 o                         
   5  10   4         95.64         96.73         6.72 o                         
  -9  11   4         32.82         44.25         8.38 o                         
  -8  11   4         81.64         94.52         6.75 o                         
  -7  11   4          5.47         10.13         3.48 o                         
  -6  11   4        165.31        197.08        12.40 o                         
  -5  11   4          1.19         -0.70         3.26 o                         
  -4  11   4          0.16          1.78         2.97 o                         
  -3  11   4        245.92        273.51         9.79 o                         
  -2  11   4          4.99          3.05         1.32 o                         
  -1  11   4         79.13         95.68         4.74 o                         
   0  11   4        106.49        111.47         7.36 o                         
   1  11   4         19.87         25.78         4.38 o                         
   2  11   4          0.35          3.14         2.03 o                         
   3  11   4          1.06          0.76         2.72 o                         
   4  11   4          0.01          0.17         2.32 o                         
  -8  12   4          0.17          0.61         9.46 o                         
  -7  12   4          6.13          7.79         3.51 o                         
  -6  12   4          7.82         11.42         4.02 o                         
  -5  12   4         61.62         72.22         5.94 o                         
  -4  12   4         15.78         18.88         4.56 o                         
  -3  12   4          2.00          4.48         2.53 o                         
  -2  12   4         99.92        122.02         5.05 o                         
  -1  12   4          8.84          5.81         1.87 o                         
   0  12   4          5.32          4.16         3.45 o                         
   1  12   4         11.48          9.82         3.26 o                         
   2  12   4          2.56          7.61         3.09 o                         
   3  12   4         39.96         50.91         5.71 o                         
  -7  13   4         11.95         18.15         7.23 o                         
  -6  13   4          2.64          2.51         2.97 o                         
  -5  13   4         25.38         26.62         3.88 o                         
  -4  13   4         17.09          9.62         3.94 o                         
  -3  13   4         33.27         40.92         4.87 o                         
  -2  13   4         67.17         79.84         4.28 o                         
  -1  13   4         67.91         74.05         5.11 o                         
   0  13   4         14.79         15.66         5.71 o                         
   1  13   4        235.82        265.24        18.10 o                         
  -4  14   4         29.47         54.18         7.27 o                         
  -3  14   4         32.80         33.35         5.61 o                         
  -2  14   4         35.44         32.29        10.96 o                         
  -1  14   4          2.35          7.71         3.85 o                         
  -1 -15   5          0.11         -2.86         2.91 o                         
   0 -15   5         31.58         38.37         4.72 o                         
   1 -15   5          5.82          6.55         1.85 o                         
   2 -15   5          0.83          8.30         9.75 o                         
  -3 -14   5         30.89         36.79         6.12 o                         
  -2 -14   5         34.27         37.68         4.95 o                         
  -1 -14   5          7.75         12.71         2.76 o                         
   0 -14   5          3.65          5.39         2.11 o                         
   1 -14   5          0.09          1.22         1.53 o                         
   2 -14   5          0.00         -1.56         2.45 o                         
   3 -14   5         22.28         11.45         6.40 o                         
   4 -14   5         34.14         17.20         6.84 o                         
  -5 -13   5          4.77          3.94         3.42 o                         
  -4 -13   5         14.22         15.65         4.54 o                         
  -3 -13   5          4.50          2.49         3.58 o                         
  -2 -13   5         92.82         78.39         8.93 o                         
  -1 -13   5        141.56        143.92         8.04 o                         
   0 -13   5         80.57         99.75         5.35 o                         
   1 -13   5          1.67          0.62         1.62 o                         
   2 -13   5          3.32          2.84         1.73 o                         
   3 -13   5          0.00         -0.96         1.03 o                         
   4 -13   5         13.61          5.62         6.36 o                         
   5 -13   5          4.56          4.75         4.64 o                         
   6 -13   5          2.47          1.70         3.03 o                         
  -6 -12   5          8.60          7.19         4.92 o                         
  -5 -12   5          0.93          1.52         2.87 o                         
  -4 -12   5         16.33          7.94         4.06 o                         
  -3 -12   5         10.61         15.19         4.08 o                         
  -2 -12   5         11.62         10.54         5.44 o                         
  -1 -12   5          1.14          4.12         1.99 o                         
   0 -12   5          1.37          0.41         1.56 o                         
   1 -12   5         24.93         26.81         3.03 o                         
   2 -12   5         15.61         12.45         1.92 o                         
   3 -12   5          0.89         -1.26         1.26 o                         
   4 -12   5         59.79         75.13         8.47 o                         
   5 -12   5         23.51         19.81         7.46 o                         
   6 -12   5         26.60         32.59         4.31 o                         
   7 -12   5         30.29         22.38         7.48 o                         
  -7 -11   5         55.61         47.19        10.49 o                         
  -6 -11   5          0.82          0.85         2.77 o                         
  -5 -11   5         72.99         61.93         7.76 o                         
  -4 -11   5          0.04          0.68         2.07 o                         
  -3 -11   5        334.41        333.03        15.47 o                         
  -2 -11   5          0.75          1.18         1.98 o                         
  -1 -11   5          9.95         10.60         2.72 o                         
   0 -11   5          8.45          6.56         2.08 o                         
   1 -11   5          9.66         11.62         1.95 o                         
   2 -11   5         51.21         51.23         3.45 o                         
   3 -11   5        189.84        172.54         4.82 o                         
   4 -11   5          0.10         -0.82         0.82 o                         
   5 -11   5          0.05         -1.85         1.85 o                         
   6 -11   5         63.49         65.01         8.11 o                         
   7 -11   5         27.21         28.25         6.81 o                         
  -8 -10   5         11.92          7.02         3.52 o                         
  -7 -10   5         94.03         85.76         8.56 o                         
  -6 -10   5         56.45         58.99         7.43 o                         
  -5 -10   5         74.04         68.42         7.99 o                         
  -4 -10   5          0.03          0.65         2.07 o                         
  -3 -10   5        199.92        213.59        12.76 o                         
  -2 -10   5         92.80        101.57         9.41 o                         
  -1 -10   5          5.79          5.21         2.32 o                         
   0 -10   5        140.64        151.44         6.60 o                         
   1 -10   5        123.18        123.46         5.05 o                         
   2 -10   5        188.31        203.65         6.19 o                         
   3 -10   5        195.20        206.48         5.41 o                         
   4 -10   5          0.91          0.83         1.04 o                         
   5 -10   5         45.26         43.93         2.53 o                         
   6 -10   5         56.97         54.57         3.10 o                         
   7 -10   5        239.37        272.53         6.98 o                         
   8 -10   5          7.75          4.77         3.68 o                         
  -9  -9   5         27.45         25.92         5.68 o                         
  -8  -9   5          0.51         -2.53         2.53 o                         
  -7  -9   5         77.23         81.54         6.93 o                         
  -6  -9   5          2.93          0.94         2.02 o                         
  -5  -9   5        236.90        257.78        13.98 o                         
  -4  -9   5          2.95          1.10         1.37 o                         
  -3  -9   5        100.77        101.66         5.77 o                         
  -2  -9   5          9.06          5.27         1.72 o                         
  -1  -9   5        410.23        388.09         9.84 o                         
   0  -9   5         22.49         25.02         2.60 o                         
   1  -9   5        225.26        233.33         6.90 o                         
   2  -9   5         14.30         11.16         1.41 o                         
   3  -9   5          3.99          2.19         1.54 o                         
   4  -9   5         30.37         25.48         2.16 o                         
   5  -9   5         50.88         50.16         2.89 o                         
   6  -9   5          9.08          7.21         1.77 o                         
   7  -9   5         68.51         67.34         5.22 o                         
   8  -9   5          0.14          0.02         1.48 o                         
  -9  -8   5        116.24        115.89         8.49 o                         
  -8  -8   5          5.69          7.97         2.98 o                         
  -7  -8   5          1.24          1.65         1.96 o                         
  -6  -8   5         23.68         17.32         2.28 o                         
  -5  -8   5        685.09        713.27        18.06 o                         
  -4  -8   5         20.71         16.23         4.54 o                         
  -3  -8   5        607.33        601.20        13.05 o                         
  -2  -8   5          2.93          1.41         1.56 o                         
  -1  -8   5       1554.61       1534.80        23.74 o                         
   0  -8   5        402.27        413.88         9.52 o                         
   1  -8   5        956.53        951.12        16.21 o                         
   2  -8   5          0.08          0.22         0.73 o                         
   3  -8   5        392.02        364.68         7.60 o                         
   4  -8   5          0.08          1.27         0.91 o                         
   5  -8   5          9.75         10.64         1.71 o                         
   6  -8   5         13.39          6.07         2.20 o                         
   7  -8   5          3.84          4.83         1.72 o                         
   8  -8   5          4.31          3.60         3.04 o                         
   9  -8   5          2.72         -0.97         1.85 o                         
 -10  -7   5         15.04         13.96         8.45 o                         
  -9  -7   5         63.12         70.56         5.07 o                         
  -8  -7   5          2.55          6.00         1.81 o                         
  -7  -7   5         36.38         34.23         3.45 o                         
  -6  -7   5        127.12        123.84         5.50 o                         
  -5  -7   5         93.92         92.68         3.99 o                         
  -4  -7   5        318.02        327.63        10.43 o                         
  -3  -7   5         37.99         36.41         3.82 o                         
  -2  -7   5        118.16        104.61         4.42 o                         
  -1  -7   5        221.20        204.65         7.38 o                         
   0  -7   5        164.48        154.17         6.17 o                         
   1  -7   5        107.71        107.20         3.38 o                         
   2  -7   5        189.54        175.76         6.42 o                         
   3  -7   5        508.32        507.17        14.85 o                         
   4  -7   5        301.06        300.19         7.79 o                         
   5  -7   5        162.82        171.17         6.24 o                         
   6  -7   5        143.30        149.21         5.81 o                         
   7  -7   5        225.11        239.32         9.73 o                         
   8  -7   5          1.06          2.54         1.86 o                         
   9  -7   5          4.25          6.17         2.38 o                         
 -10  -6   5        111.03        105.02         7.90 o                         
  -9  -6   5          1.00          1.33         1.84 o                         
  -8  -6   5         39.81         41.87         3.86 o                         
  -7  -6   5        112.66        106.51         5.13 o                         
  -6  -6   5         19.42         18.41         2.26 o                         
  -5  -6   5          3.04          0.61         0.98 o                         
  -4  -6   5          1.10          0.60         1.38 o                         
  -3  -6   5        127.73        137.50         7.39 o                         
  -2  -6   5         21.99         20.28         2.00 o                         
  -1  -6   5        939.78        921.78        15.42 o                         
   0  -6   5         78.59         59.88         2.28 o                         
   1  -6   5         23.34         16.77         1.63 o                         
   2  -6   5          6.97          6.17         1.00 o                         
   3  -6   5        344.82        339.52         8.03 o                         
   4  -6   5       1110.15       1124.20        18.15 o                         
   5  -6   5          0.06         -0.13         1.39 o                         
   6  -6   5         75.56         71.17         3.61 o                         
   7  -6   5        192.25        198.98         8.87 o                         
   8  -6   5        123.84        132.54         7.70 o                         
   9  -6   5          0.48         -0.69         1.78 o                         
 -10  -5   5         19.84         19.58         3.57 o                         
  -9  -5   5          3.33          3.76         1.53 o                         
  -8  -5   5        136.78        122.39         5.67 o                         
  -7  -5   5         93.63         88.35         4.54 o                         
  -6  -5   5        443.32        453.58        10.62 o                         
  -5  -5   5         74.33         72.83         3.56 o                         
  -4  -5   5        446.49        477.89         9.53 o                         
  -3  -5   5         22.66         12.69         2.00 o                         
  -2  -5   5        919.02       1003.97        16.16 o                         
  -1  -5   5        178.00        194.99         3.59 o                         
   0  -5   5         61.12         77.76         6.44 o                         
   1  -5   5         93.39         89.90         2.99 o                         
   2  -5   5          6.29          7.69         1.25 o                         
   3  -5   5        405.14        426.71         9.04 o                         
   4  -5   5         69.91         75.77         3.56 o                         
   5  -5   5        147.03        147.31         5.10 o                         
   6  -5   5         94.79        103.07         6.40 o                         
   7  -5   5        289.28        311.13        11.51 o                         
   8  -5   5        367.40        383.14        13.63 o                         
   9  -5   5        211.68        204.85        10.48 o                         
 -11  -4   5          1.31         -1.56         2.84 o                         
 -10  -4   5         48.14         56.88         5.89 o                         
  -9  -4   5         41.07         38.24         3.76 o                         
  -8  -4   5        114.22        115.85         5.40 o                         
  -7  -4   5        196.03        211.51         7.03 o                         
  -6  -4   5          2.62          1.58         0.98 o                         
  -5  -4   5         55.87         45.87         3.27 o                         
  -4  -4   5       1101.68       1125.80        17.33 o                         
  -3  -4   5          3.35          2.63         0.76 o                         
  -2  -4   5        166.72        155.77         5.82 o                         
  -1  -4   5        465.58        510.53         8.09 o                         
   0  -4   5         29.39         31.40         1.73 o                         
   1  -4   5       1536.31       1512.85        20.97 o                         
   2  -4   5          3.69          1.87         0.95 o                         
   3  -4   5         10.26          7.65         1.31 o                         
   4  -4   5         13.55         13.89         1.92 o                         
   5  -4   5        386.41        397.69        10.28 o                         
   6  -4   5        185.52        196.82         8.45 o                         
   7  -4   5         20.01         19.14         3.04 o                         
   8  -4   5        227.12        233.53        11.03 o                         
   9  -4   5         11.24          7.17         2.67 o                         
 -11  -3   5         44.05         48.66         6.09 o                         
 -10  -3   5         93.09         89.64         7.33 o                         
  -9  -3   5         46.88         53.79         4.17 o                         
  -8  -3   5          1.12          1.35         1.27 o                         
  -7  -3   5        225.02        228.61         7.16 o                         
  -6  -3   5         44.96         37.29         3.69 o                         
  -5  -3   5        663.16        695.60        12.67 o                         
  -4  -3   5        773.38        806.27        13.39 o                         
  -3  -3   5        321.08        344.41        10.60 o                         
  -2  -3   5       1021.53       1147.70        16.39 o                         
  -1  -3   5       3728.90       3836.55        41.36 o                         
   0  -3   5       2189.69       2341.19        34.06 o                         
   1  -3   5         16.64         17.97         1.70 o                         
   2  -3   5        336.06        363.53         7.66 o                         
   3  -3   5          3.34          2.62         1.06 o                         
   4  -3   5       1634.65       1638.95        23.72 o                         
   5  -3   5        201.29        196.96         7.90 o                         
   6  -3   5          3.31          4.49         2.32 o                         
   7  -3   5        122.15        123.87         7.08 o                         
   8  -3   5         30.72         27.81         4.77 o                         
   9  -3   5         16.68         11.76         3.19 o                         
 -11  -2   5         16.66         13.57         3.87 o                         
 -10  -2   5          3.85          2.32         1.83 o                         
  -9  -2   5         45.41         38.92         3.91 o                         
  -8  -2   5          2.36          2.40         1.38 o                         
  -7  -2   5         28.01         29.00         3.55 o                         
  -6  -2   5         29.42         25.19         4.05 o                         
  -5  -2   5         17.94         23.61         2.16 o                         
  -4  -2   5         82.82         78.89         3.70 o                         
  -3  -2   5        235.37        229.63         6.53 o                         
  -2  -2   5          2.68          1.22         0.48 o                         
  -1  -2   5        516.88        581.97         9.61 o                         
   0  -2   5        724.59        758.00        11.80 o                         
   1  -2   5        188.56        185.76         4.84 o                         
   2  -2   5         11.23          7.37         1.20 o                         
   3  -2   5         58.51         60.30         2.93 o                         
   4  -2   5        183.46        189.62         6.30 o                         
   5  -2   5        789.42        825.67        18.59 o                         
   6  -2   5         73.14         69.71         7.22 o                         
   7  -2   5          1.15         -0.02         1.58 o                         
   8  -2   5         41.11         36.21         4.91 o                         
   9  -2   5        105.00        108.80         7.87 o                         
 -11  -1   5         36.51         48.10         5.94 o                         
 -10  -1   5         28.60         37.06         4.79 o                         
  -9  -1   5         20.57         25.83         2.96 o                         
  -8  -1   5          0.93          1.02         1.23 o                         
  -7  -1   5         30.06         27.57         3.65 o                         
  -6  -1   5        207.69        201.85         6.08 o                         
  -5  -1   5        208.63        226.95         6.60 o                         
  -4  -1   5         75.97         74.04         3.10 o                         
  -3  -1   5        298.19        324.74         7.73 o                         
  -2  -1   5        217.28        231.04         5.11 o                         
  -1  -1   5        238.47        248.76         5.29 o                         
   0  -1   5        598.89        634.97        11.66 o                         
   1  -1   5         31.31         36.59         2.03 o                         
   2  -1   5         35.87         51.44         2.63 o                         
   3  -1   5        315.66        313.62         7.27 o                         
   4  -1   5        201.79        207.43         5.85 o                         
   5  -1   5        321.52        337.60        10.85 o                         
   6  -1   5          0.32         -0.75         1.80 o                         
   7  -1   5         21.24         21.84         3.35 o                         
   8  -1   5        242.99        254.20        11.44 o                         
   9  -1   5         10.12          2.05         2.65 o                         
 -12   0   5         26.09         31.16         4.61 o                         
 -11   0   5         30.41         31.34         4.49 o                         
 -10   0   5         93.79         93.67         6.44 o                         
  -9   0   5        192.00        195.05         6.74 o                         
  -8   0   5          5.66          2.82         1.13 o                         
  -7   0   5         23.00         20.90         2.50 o                         
  -6   0   5          3.20          4.66         1.22 o                         
  -5   0   5        250.07        254.96         6.39 o                         
  -4   0   5        614.32        647.29        11.00 o                         
  -3   0   5          1.59          0.66         0.67 o                         
  -2   0   5        667.39        700.78         8.58 o                         
  -1   0   5        159.42        174.61         3.22 o                         
   0   0   5         59.59         56.41         2.98 o                         
   1   0   5        441.34        456.22         8.47 o                         
   2   0   5         98.88         95.15         3.56 o                         
   3   0   5          8.15         10.52         1.46 o                         
   4   0   5        125.98        127.75         4.53 o                         
   5   0   5          2.61          0.97         1.37 o                         
   6   0   5        113.82        102.65        11.76 o                         
   7   0   5         64.20         52.88         5.28 o                         
   8   0   5         23.02         13.16         3.98 o                         
   9   0   5         13.43         13.02         3.99 o                         
 -12   1   5          0.25         -2.38         3.05 o                         
 -11   1   5         16.06         12.72         9.82 o                         
 -10   1   5        210.48        216.56         9.76 o                         
  -9   1   5         97.92         92.60         4.62 o                         
  -8   1   5        767.74        785.38        14.85 o                         
  -7   1   5          9.62          6.54         1.22 o                         
  -6   1   5        284.57        285.89         8.28 o                         
  -5   1   5       1114.99       1145.30        17.34 o                         
  -4   1   5       1087.90       1100.94        16.11 o                         
  -3   1   5         22.14         12.12         1.34 o                         
  -2   1   5        203.57        175.15         4.65 o                         
  -1   1   5       2104.43       2138.78        27.78 o                         
   0   1   5       1004.67        965.73        14.10 o                         
   1   1   5        828.38        826.61        13.07 o                         
   2   1   5         58.19         51.50         2.64 o                         
   3   1   5        119.94        114.77         4.32 o                         
   4   1   5         87.52         94.50         4.42 o                         
   5   1   5        350.23        350.53         8.55 o                         
   6   1   5        108.52        115.01         6.73 o                         
   7   1   5        112.51        113.34         7.22 o                         
   8   1   5          0.05          4.10         2.49 o                         
   9   1   5         13.84         24.11         5.61 o                         
 -12   2   5          1.55          0.79         2.10 o                         
 -11   2   5          1.83          4.63         2.60 o                         
 -10   2   5        142.45        149.25         7.96 o                         
  -9   2   5         86.33         90.85         4.79 o                         
  -8   2   5         98.89         97.62         6.91 o                         
  -7   2   5          2.75          3.58         1.83 o                         
  -6   2   5        157.09        162.58         5.18 o                         
  -5   2   5       1725.71       1808.86        24.72 o                         
  -4   2   5          6.77          8.54         1.26 o                         
  -3   2   5        555.62        624.85         8.48 o                         
  -2   2   5          0.04          0.05         0.46 o                         
  -1   2   5       1103.74       1169.10        17.13 o                         
   0   2   5        285.08        291.52         5.53 o                         
   1   2   5         21.24         35.29         2.82 o                         
   2   2   5        123.52        136.95         4.54 o                         
   3   2   5         74.26         77.26         3.65 o                         
   4   2   5         20.63         19.97         2.14 o                         
   5   2   5         29.70         23.97         3.05 o                         
   6   2   5          1.25          2.14         1.72 o                         
   7   2   5         43.70         29.92         4.29 o                         
   8   2   5        145.12        167.73        14.87 o                         
   9   2   5         24.74         21.51         7.41 o                         
 -12   3   5         83.79         79.57        12.51 o                         
 -11   3   5         13.66         12.17         3.24 o                         
 -10   3   5         31.13         27.66         3.67 o                         
  -9   3   5         21.39         19.41         2.88 o                         
  -8   3   5        424.33        401.00         9.53 o                         
  -7   3   5         17.69         17.11         1.98 o                         
  -6   3   5          1.59          1.44         1.00 o                         
  -5   3   5         15.07          8.63         1.98 o                         
  -4   3   5        215.20        238.34         7.54 o                         
  -3   3   5        511.82        498.97         9.29 o                         
  -2   3   5        428.09        481.52         9.03 o                         
  -1   3   5       1945.31       2056.28        31.84 o                         
   0   3   5          0.32          1.41         0.89 o                         
   1   3   5        470.30        512.73         9.82 o                         
   2   3   5          0.48          0.04         0.83 o                         
   3   3   5        278.89        283.75         8.04 o                         
   4   3   5        144.96        136.95         6.07 o                         
   5   3   5          1.18         -0.77         1.14 o                         
   6   3   5          1.14         -1.36         1.60 o                         
   7   3   5         22.42         18.28         4.83 o                         
   8   3   5         49.55         46.94         5.51 o                         
 -12   4   5         33.27         21.93         8.98 o                         
 -11   4   5          1.18         -1.49         1.49 o                         
 -10   4   5          0.93         -1.36         1.39 o                         
  -9   4   5        112.39        109.59         4.90 o                         
  -8   4   5        372.08        391.75        11.21 o                         
  -7   4   5        127.54        120.31         5.59 o                         
  -6   4   5         61.00         54.42         3.58 o                         
  -5   4   5        765.75        742.18        14.81 o                         
  -4   4   5        108.70         97.56         4.45 o                         
  -3   4   5         28.15         26.89         2.99 o                         
  -2   4   5         16.34         12.52         1.40 o                         
  -1   4   5          0.29          0.79         0.59 o                         
   0   4   5        106.64        129.57         3.67 o                         
   1   4   5        269.16        280.54         6.27 o                         
   2   4   5          7.74          4.12         1.54 o                         
   3   4   5        121.60        115.19         4.81 o                         
   4   4   5         25.88         23.13         3.05 o                         
   5   4   5          8.19          5.94         2.31 o                         
   6   4   5          0.02          1.84         1.96 o                         
   7   4   5          9.03          6.56         3.08 o                         
   8   4   5         21.47         22.78         4.17 o                         
 -11   5   5         17.55         10.46         4.21 o                         
 -10   5   5         27.03         28.81         5.36 o                         
  -9   5   5        263.13        261.72         9.48 o                         
  -8   5   5        849.41        916.91        19.70 o                         
  -7   5   5         96.54         94.00         5.12 o                         
  -6   5   5        538.29        524.01        12.58 o                         
  -5   5   5        378.83        377.36        10.15 o                         
  -4   5   5       1910.97       1816.17        28.95 o                         
  -3   5   5        343.34        357.40         7.08 o                         
  -2   5   5         23.54         22.63         2.54 o                         
  -1   5   5        175.01        170.62         4.40 o                         
   0   5   5        262.97        252.85         7.22 o                         
   1   5   5        454.30        443.57         8.78 o                         
   2   5   5        659.62        644.82        13.67 o                         
   3   5   5         98.65        105.08         4.81 o                         
   4   5   5        220.67        211.07         8.23 o                         
   5   5   5        323.38        317.09         9.88 o                         
   6   5   5        199.82        222.53         8.00 o                         
   7   5   5          0.81         -2.38         2.38 o                         
   8   5   5          0.03          7.31         3.09 o                         
 -11   6   5          2.28          3.21         3.12 o                         
 -10   6   5         84.46         89.50         8.28 o                         
  -9   6   5         71.01         61.45         5.90 o                         
  -8   6   5         21.35         24.85         3.16 o                         
  -7   6   5        434.44        418.88        11.76 o                         
  -6   6   5         20.72         21.97         2.62 o                         
  -5   6   5          0.44          0.87         2.27 o                         
  -4   6   5       1079.23       1016.72        18.83 o                         
  -3   6   5         40.05         46.35         2.40 o                         
  -2   6   5         24.34         31.30         2.15 o                         
  -1   6   5        342.31        318.94        10.67 o                         
   0   6   5        192.90        180.63         4.92 o                         
   1   6   5        271.68        278.58         6.69 o                         
   2   6   5        215.23        216.85         6.82 o                         
   3   6   5          3.51          1.00         1.22 o                         
   4   6   5          1.96          1.64         1.32 o                         
   5   6   5        167.35        167.16         7.04 o                         
   6   6   5         43.89         40.45         3.96 o                         
   7   6   5         84.96        107.44         8.90 o                         
 -11   7   5         73.19         50.56        11.83 o                         
 -10   7   5         21.50         20.42         6.82 o                         
  -9   7   5         39.96         45.61         4.52 o                         
  -8   7   5          0.18          1.82         1.53 o                         
  -7   7   5        304.08        299.45         9.83 o                         
  -6   7   5        126.20        123.54         6.72 o                         
  -5   7   5         10.09         11.20         2.49 o                         
  -4   7   5       1009.44       1027.11        26.16 o                         
  -3   7   5        310.57        289.20         6.74 o                         
  -2   7   5       1200.90       1109.53        17.29 o                         
  -1   7   5         80.87         75.01         3.85 o                         
   0   7   5        290.44        288.93         6.77 o                         
   1   7   5         11.87          8.90         2.74 o                         
   2   7   5         98.35         96.93         4.65 o                         
   3   7   5          8.11          8.11         1.80 o                         
   4   7   5         62.86         51.78         4.93 o                         
   5   7   5          7.23          5.00         2.88 o                         
   6   7   5          4.53          0.50         3.89 o                         
   7   7   5          4.54         -1.47         3.89 o                         
 -10   8   5          4.31         12.56         3.16 o                         
  -9   8   5         65.15         64.27         5.40 o                         
  -8   8   5         86.23         86.59         6.10 o                         
  -7   8   5         89.45         84.66         8.41 o                         
  -6   8   5         86.37         85.97         5.00 o                         
  -5   8   5         20.40         14.15         2.45 o                         
  -4   8   5        151.75        147.01         6.09 o                         
  -3   8   5        111.29        105.52         4.49 o                         
  -2   8   5        328.80        312.21         7.62 o                         
  -1   8   5         84.61         86.64         3.90 o                         
   0   8   5         52.49         52.83         3.69 o                         
   1   8   5          0.04          0.95         1.26 o                         
   2   8   5        244.13        266.71         9.46 o                         
   3   8   5          1.54         -1.61         1.61 o                         
   4   8   5         50.72         56.33         5.48 o                         
   5   8   5          3.39          0.28         2.46 o                         
   6   8   5         18.32         14.32         7.61 o                         
 -10   9   5         72.30         67.72         8.17 o                         
  -9   9   5          3.56         -1.90         1.90 o                         
  -8   9   5         38.90         30.44         4.47 o                         
  -7   9   5         20.47         20.75         3.11 o                         
  -6   9   5         19.66         22.45         3.14 o                         
  -5   9   5         36.32         31.60         4.99 o                         
  -4   9   5         59.09         54.90         4.14 o                         
  -3   9   5         56.27         57.78         3.18 o                         
  -2   9   5         67.17         65.13         3.59 o                         
  -1   9   5        242.38        215.59         8.31 o                         
   0   9   5        125.31        116.96         5.10 o                         
   1   9   5          2.26          1.65         2.25 o                         
   2   9   5        220.74        220.20         8.85 o                         
   3   9   5        178.94        192.20         9.35 o                         
   4   9   5          0.49          1.55         2.01 o                         
   5   9   5          4.92          2.08         2.49 o                         
  -9  10   5         35.58         45.55         5.87 o                         
  -8  10   5         30.32         29.08         3.87 o                         
  -7  10   5        145.17        148.47         7.51 o                         
  -6  10   5          0.35          0.99         1.49 o                         
  -5  10   5          4.05          3.89         3.33 o                         
  -4  10   5        136.93        137.41         6.48 o                         
  -3  10   5        116.50        120.94         4.83 o                         
  -2  10   5        170.70        179.50         6.09 o                         
  -1  10   5         57.26         56.83         3.73 o                         
   0  10   5         76.74         67.21         4.89 o                         
   1  10   5         42.81         60.25         4.89 o                         
   2  10   5         28.45         30.14         3.75 o                         
   3  10   5        146.61        154.38         7.88 o                         
   4  10   5         35.64         33.91        10.52 o                         
  -9  11   5          6.41         14.81         3.87 o                         
  -8  11   5         27.04         24.07         4.34 o                         
  -7  11   5          7.92         10.67         2.75 o                         
  -6  11   5          0.15          0.00         2.59 o                         
  -5  11   5         10.96          7.33         2.71 o                         
  -4  11   5         47.05         57.21         5.11 o                         
  -3  11   5         40.48         44.86         3.74 o                         
  -2  11   5         18.01         24.75         2.73 o                         
  -1  11   5          0.01         -1.42         1.69 o                         
   0  11   5         30.76         34.65         4.26 o                         
   1  11   5         31.14         36.00         4.31 o                         
   2  11   5         91.76         96.19         7.58 o                         
   3  11   5          0.13          3.84         4.48 o                         
  -8  12   5         47.57         39.88         6.76 o                         
  -7  12   5         49.61         61.96        12.79 o                         
  -6  12   5         53.23         55.68         7.32 o                         
  -5  12   5         33.45         40.61         6.27 o                         
  -4  12   5          3.60          0.53         2.00 o                         
  -3  12   5         55.48         58.84         5.19 o                         
  -2  12   5         27.87         38.59         3.42 o                         
  -1  12   5        109.87        133.35         6.60 o                         
   0  12   5          1.32          1.00         2.17 o                         
   1  12   5         78.70         89.57         6.48 o                         
   2  12   5          0.06         -2.76         2.76 o                         
  -6  13   5         25.55         18.25         8.44 o                         
  -5  13   5        111.96        139.26        24.94 o                         
  -4  13   5          5.93         11.97         4.12 o                         
  -3  13   5          0.68         -0.40         2.76 o                         
  -2  13   5         61.96         58.26         4.62 o                         
  -1  13   5          0.83          0.78         3.14 o                         
   0  13   5         34.26         50.53         6.59 o                         
   0 -15   6          9.65         11.88         3.07 o                         
   1 -15   6          6.68         10.21         2.69 o                         
  -3 -14   6          0.76          1.99         2.79 o                         
  -2 -14   6          9.51          4.29         3.09 o                         
  -1 -14   6         12.90         13.14         3.09 o                         
   0 -14   6         12.36         16.53         3.12 o                         
   1 -14   6         34.76         35.43         3.61 o                         
   2 -14   6         13.10         10.78         2.04 o                         
   3 -14   6          6.44          6.49         3.17 o                         
   4 -14   6          1.20          0.91         3.61 o                         
  -5 -13   6         76.31         73.02         9.59 o                         
  -4 -13   6          5.69          3.63         3.52 o                         
  -3 -13   6         67.04         68.47         8.58 o                         
  -2 -13   6         15.40         16.50         3.43 o                         
  -1 -13   6         32.52         26.63         4.02 o                         
   0 -13   6          0.09          1.29         2.27 o                         
   1 -13   6          2.32          1.53         1.94 o                         
   2 -13   6         67.28         72.00         4.26 o                         
   3 -13   6          0.32         -0.52         1.37 o                         
   4 -13   6          1.80         -2.01         2.99 o                         
   5 -13   6          0.48         -1.46         2.73 o                         
  -6 -12   6         30.83         43.02        13.27 o                         
  -5 -12   6         12.47          8.53         4.92 o                         
  -4 -12   6         19.73         11.82         4.22 o                         
  -3 -12   6          3.21         -0.31         1.87 o                         
  -2 -12   6          1.00         -0.19         1.59 o                         
  -1 -12   6          8.93          5.08         2.60 o                         
   0 -12   6         16.76         17.67         2.76 o                         
   1 -12   6         39.84         28.26         3.09 o                         
   2 -12   6         25.28         25.33         3.15 o                         
   3 -12   6         75.69         88.63         6.07 o                         
   4 -12   6         21.50         22.77         2.28 o                         
   5 -12   6         52.54         47.64         6.17 o                         
   6 -12   6         33.25         28.49         5.09 o                         
  -7 -11   6          8.26         11.24         4.05 o                         
  -6 -11   6         96.49         91.30         9.20 o                         
  -5 -11   6          4.65          1.03         4.16 o                         
  -4 -11   6         27.09         24.79         4.57 o                         
  -3 -11   6         65.77         63.04         7.54 o                         
  -2 -11   6          9.43          6.04         2.19 o                         
  -1 -11   6        403.32        397.85        11.24 o                         
   0 -11   6         88.96         87.31         4.81 o                         
   1 -11   6        178.46        195.18         7.72 o                         
   2 -11   6         14.05          9.80         1.95 o                         
   3 -11   6          0.01         -0.12         0.96 o                         
   4 -11   6         22.07         17.80         2.03 o                         
   5 -11   6          2.81          0.09         1.07 o                         
   6 -11   6         75.41         85.96         8.08 o                         
   7 -11   6         83.56         82.24         9.00 o                         
  -8 -10   6        108.02        119.73        23.85 o                         
  -7 -10   6          6.71          1.50         2.61 o                         
  -6 -10   6         67.84         70.07         8.31 o                         
  -5 -10   6          0.66          1.08         2.18 o                         
  -4 -10   6          3.35          2.44         1.93 o                         
  -3 -10   6         17.02         14.79         3.55 o                         
  -2 -10   6          5.49          7.26         1.84 o                         
  -1 -10   6         17.58         18.42         2.51 o                         
   0 -10   6          0.51          0.16         1.12 o                         
   1 -10   6         19.75         14.04         2.09 o                         
   2 -10   6         64.62         56.86         2.96 o                         
   3 -10   6          6.47          7.24         1.58 o                         
   4 -10   6         66.13         62.02         3.30 o                         
   5 -10   6         28.87         19.16         2.08 o                         
   6 -10   6          0.52          1.93         1.87 o                         
   7 -10   6         10.85          6.49         1.77 o                         
  -9  -9   6          0.04          4.77         3.70 o                         
  -8  -9   6         15.36          7.65         3.51 o                         
  -7  -9   6         12.38         10.24         3.21 o                         
  -6  -9   6        134.61        113.39         8.70 o                         
  -5  -9   6          1.06          1.25         3.47 o                         
  -4  -9   6         21.95         16.81         2.84 o                         
  -3  -9   6         63.32         61.72         5.18 o                         
  -2  -9   6          8.76          8.55         1.63 o                         
  -1  -9   6        141.52        149.89         5.93 o                         
   0  -9   6         38.65         40.41         3.35 o                         
   1  -9   6          0.49         -0.01         0.82 o                         
   2  -9   6         72.92         71.65         4.13 o                         
   3  -9   6        404.85        409.55        11.97 o                         
   4  -9   6        124.29        125.85         6.16 o                         
   5  -9   6          1.95          2.21         1.19 o                         
   6  -9   6          4.29          8.20         1.64 o                         
   7  -9   6          0.67          1.71         1.43 o                         
   8  -9   6         41.61         47.11         4.93 o                         
  -9  -8   6          5.08          3.54         7.05 o                         
  -8  -8   6          0.41          0.95         2.27 o                         
  -7  -8   6         14.05          9.88         5.21 o                         
  -6  -8   6         13.45         10.44         2.75 o                         
  -5  -8   6        104.80        101.81        12.50 o                         
  -4  -8   6        431.30        423.64        13.26 o                         
  -3  -8   6         39.91         37.39         6.95 o                         
  -2  -8   6        307.38        292.81         8.01 o                         
  -1  -8   6         19.25         21.21         2.79 o                         
   0  -8   6         79.10         88.14         4.18 o                         
   1  -8   6         16.24         13.78         1.73 o                         
   2  -8   6          5.14          2.62         0.98 o                         
   3  -8   6         10.33         14.56         1.82 o                         
   4  -8   6          1.11          2.70         0.98 o                         
   5  -8   6         12.73          7.04         1.72 o                         
   6  -8   6        144.09        153.79         5.97 o                         
   7  -8   6         13.83         13.74         2.84 o                         
   8  -8   6          0.01          4.27         2.20 o                         
 -10  -7   6         34.41         33.70         5.28 o                         
  -9  -7   6         28.23         29.33         4.32 o                         
  -8  -7   6         72.42         84.50         5.10 o                         
  -7  -7   6        159.39        156.95         6.18 o                         
  -6  -7   6        122.94        131.12         5.23 o                         
  -5  -7   6          1.02         -0.97         0.97 o                         
  -4  -7   6        557.76        585.09        15.04 o                         
  -3  -7   6        635.78        614.92        15.11 o                         
  -2  -7   6        320.69        332.26         7.76 o                         
  -1  -7   6         10.45         16.10         2.06 o                         
   0  -7   6        714.93        689.84        13.19 o                         
   1  -7   6        233.88        205.79         5.20 o                         
   2  -7   6          3.30          1.36         0.77 o                         
   3  -7   6        163.61        148.89         4.88 o                         
   4  -7   6        259.52        245.00         7.39 o                         
   5  -7   6        341.95        338.61         9.88 o                         
   6  -7   6          1.95          2.78         1.29 o                         
   7  -7   6         43.24         42.84         4.86 o                         
   8  -7   6         10.25         13.44         2.94 o                         
 -10  -6   6         34.28         25.31         4.81 o                         
  -9  -6   6        117.87        117.27         6.10 o                         
  -8  -6   6         12.12          5.53         1.98 o                         
  -7  -6   6         22.37         23.43         2.61 o                         
  -6  -6   6        202.74        189.18         6.53 o                         
  -5  -6   6        119.64        118.89         4.65 o                         
  -4  -6   6          2.63          1.22         0.81 o                         
  -3  -6   6         21.02         12.69         2.28 o                         
  -2  -6   6        106.40        111.28         4.56 o                         
  -1  -6   6          3.49          4.45         1.17 o                         
   0  -6   6        156.05        159.95         4.70 o                         
   1  -6   6        372.88        376.89         7.45 o                         
   2  -6   6          3.38          4.29         1.16 o                         
   3  -6   6          2.89          2.94         0.98 o                         
   4  -6   6         11.70         10.42         1.76 o                         
   5  -6   6        114.64        116.63         4.92 o                         
   6  -6   6         31.90         37.67         4.26 o                         
   7  -6   6         56.08         53.28         5.33 o                         
   8  -6   6         56.17         56.96         5.92 o                         
   9  -6   6         12.42         10.41         3.19 o                         
 -11  -5   6          4.59          5.69         5.24 o                         
 -10  -5   6          0.15         -1.67         2.13 o                         
  -9  -5   6         38.82         39.36         3.82 o                         
  -8  -5   6         16.33          9.42         2.63 o                         
  -7  -5   6        225.41        231.33         8.94 o                         
  -6  -5   6         72.60         81.29         5.15 o                         
  -5  -5   6        182.92        194.99         6.05 o                         
  -4  -5   6          6.52          3.87         0.99 o                         
  -3  -5   6         55.56         62.45         3.13 o                         
  -2  -5   6         14.84         15.51         1.68 o                         
  -1  -5   6         36.66         41.42         2.39 o                         
   0  -5   6        288.05        297.04         6.18 o                         
   1  -5   6        202.41        233.56         6.14 o                         
   2  -5   6         18.06         20.46         2.22 o                         
   3  -5   6         87.56         90.67         4.22 o                         
   4  -5   6        164.90        174.96         7.29 o                         
   5  -5   6         12.73         11.30         1.81 o                         
   6  -5   6         10.59         14.61         2.89 o                         
   7  -5   6          0.07         -0.76         1.43 o                         
   8  -5   6         27.00         21.01         4.69 o                         
   9  -5   6         85.47         84.15         7.42 o                         
 -11  -4   6          0.90         -2.18         5.85 o                         
 -10  -4   6         33.96         37.16         3.82 o                         
  -9  -4   6          0.00          5.94         2.52 o                         
  -8  -4   6         97.17         90.87         4.79 o                         
  -7  -4   6         46.25         60.04         4.08 o                         
  -6  -4   6          2.59          2.81         1.13 o                         
  -5  -4   6          0.13          0.49         0.98 o                         
  -4  -4   6         87.54         86.24         4.49 o                         
  -3  -4   6        159.91        156.35         7.23 o                         
  -2  -4   6         67.14         58.73         2.73 o                         
  -1  -4   6         25.56         27.09         2.33 o                         
   0  -4   6        343.06        357.80         7.04 o                         
   1  -4   6        139.80        148.25         4.69 o                         
   2  -4   6          4.96          7.78         1.75 o                         
   3  -4   6          5.86          7.02         1.39 o                         
   4  -4   6          0.00          0.72         0.84 o                         
   5  -4   6        969.73        991.07        17.09 o                         
   6  -4   6          0.05         -1.39         1.39 o                         
   7  -4   6         18.70         18.20         3.23 o                         
   8  -4   6          0.00          4.83         2.14 o                         
   9  -4   6        101.92        104.88        11.83 o                         
 -11  -3   6          0.19          0.49         2.48 o                         
 -10  -3   6         45.02         40.75         3.87 o                         
  -9  -3   6          8.25          8.10         2.00 o                         
  -8  -3   6         68.75         72.22         4.36 o                         
  -7  -3   6          6.06         10.17         2.22 o                         
  -6  -3   6         49.02         54.09         3.27 o                         
  -5  -3   6         54.38         60.74         3.29 o                         
  -4  -3   6        366.02        378.55        10.11 o                         
  -3  -3   6        151.02        162.77         4.79 o                         
  -2  -3   6         28.27         30.49         2.36 o                         
  -1  -3   6         62.93         81.12         3.13 o                         
   0  -3   6         81.63         89.79         4.91 o                         
   1  -3   6        145.08        154.21         4.73 o                         
   2  -3   6         13.92         21.14         2.13 o                         
   3  -3   6         41.46         40.55         3.25 o                         
   4  -3   6         39.23         33.01         3.66 o                         
   5  -3   6         65.48         65.70         4.27 o                         
   6  -3   6          3.36          1.27         1.66 o                         
   7  -3   6         22.94         34.73         4.41 o                         
   8  -3   6          0.14          2.82         2.16 o                         
   9  -3   6         13.52         18.21         5.26 o                         
 -11  -2   6         33.96         45.74         8.45 o                         
 -10  -2   6         58.69         50.15         4.21 o                         
  -9  -2   6        166.04        176.75         6.83 o                         
  -8  -2   6         37.44         37.33         3.44 o                         
  -7  -2   6        267.58        279.83         8.00 o                         
  -6  -2   6        672.09        708.08        13.48 o                         
  -5  -2   6         87.24         82.04         3.91 o                         
  -4  -2   6        335.00        356.77         9.30 o                         
  -3  -2   6       1314.42       1316.25        19.16 o                         
  -2  -2   6       1161.61       1156.52        16.86 o                         
  -1  -2   6          6.86          2.48         1.25 o                         
   0  -2   6         84.42         85.86         3.64 o                         
   1  -2   6       1100.25       1170.81        17.58 o                         
   2  -2   6        524.96        540.53        12.15 o                         
   3  -2   6          3.19          2.70         1.42 o                         
   4  -2   6         15.96         16.28         1.98 o                         
   5  -2   6        520.81        525.30        14.49 o                         
   6  -2   6         66.27         60.23         5.67 o                         
   7  -2   6          4.52          3.55         2.87 o                         
   8  -2   6         64.18         58.44        12.57 o                         
   9  -2   6          0.67         -3.21         3.21 o                         
 -11  -1   6          3.89          5.25         3.24 o                         
 -10  -1   6          4.13          1.64         1.98 o                         
  -9  -1   6         76.39         81.29         4.47 o                         
  -8  -1   6         16.44         16.08         2.31 o                         
  -7  -1   6         40.05         45.89         3.38 o                         
  -6  -1   6        129.42        129.10         4.89 o                         
  -5  -1   6        219.94        226.34         9.43 o                         
  -4  -1   6         88.10         90.74         7.77 o                         
  -3  -1   6        122.52        120.79         3.88 o                         
  -2  -1   6       1369.73       1467.06        20.19 o                         
  -1  -1   6       1197.62       1243.43        17.66 o                         
   0  -1   6         30.40         33.91         2.09 o                         
   1  -1   6         19.06         15.79         2.02 o                         
   2  -1   6        288.45        281.36         6.92 o                         
   3  -1   6          1.49          1.04         0.94 o                         
   4  -1   6         17.53         19.69         2.71 o                         
   5  -1   6         68.03         71.56         3.80 o                         
   6  -1   6         12.23         10.04         2.38 o                         
   7  -1   6          9.29         10.07         2.81 o                         
   8  -1   6         24.05         25.61         5.61 o                         
   9  -1   6          3.87          0.65         2.39 o                         
 -12   0   6         40.33         48.74         5.94 o                         
 -11   0   6          3.59          3.78         3.19 o                         
 -10   0   6          0.36          1.04         1.64 o                         
  -9   0   6          7.58          9.75         1.87 o                         
  -8   0   6        458.63        460.75        10.87 o                         
  -7   0   6         34.98         36.86         3.15 o                         
  -6   0   6         28.46         26.87         2.48 o                         
  -5   0   6          0.64          2.07         0.76 o                         
  -4   0   6        194.01        174.05         9.00 o                         
  -3   0   6         12.02         15.19         1.46 o                         
  -2   0   6        244.36        236.01         4.87 o                         
  -1   0   6         44.96         57.89         2.39 o                         
   0   0   6          0.48         -0.13         0.54 o                         
   1   0   6        230.43        223.00         5.76 o                         
   2   0   6        606.85        635.67        11.75 o                         
   3   0   6         25.61         22.22         2.25 o                         
   4   0   6          0.74          2.51         1.08 o                         
   5   0   6          6.29          5.05         1.34 o                         
   6   0   6         26.51         27.67         5.54 o                         
   7   0   6         20.08         26.91         4.55 o                         
   8   0   6         25.45         22.05         3.95 o                         
   9   0   6          0.14          2.26         3.01 o                         
 -12   1   6        121.42        130.94         8.36 o                         
 -11   1   6          0.89          2.67         2.16 o                         
 -10   1   6          0.56         -0.35         1.31 o                         
  -9   1   6         90.04         95.01         4.78 o                         
  -8   1   6          0.45          2.11         1.33 o                         
  -7   1   6         82.55         83.08         4.04 o                         
  -6   1   6         42.06         36.69         2.77 o                         
  -5   1   6          3.25          4.03         0.97 o                         
  -4   1   6          2.72          3.23         0.86 o                         
  -3   1   6         76.70         80.13         2.23 o                         
  -2   1   6         16.12         13.40         1.55 o                         
  -1   1   6          5.74          2.45         0.74 o                         
   0   1   6         46.70         49.89         6.35 o                         
   1   1   6         37.84         32.94         4.20 o                         
   2   1   6        245.86        268.87         6.91 o                         
   3   1   6          1.86         -0.68         0.89 o                         
   4   1   6          2.11          3.15         1.28 o                         
   5   1   6         10.10          8.96         1.66 o                         
   6   1   6         89.96         89.61         6.18 o                         
   7   1   6         17.65         19.78         3.98 o                         
   8   1   6         35.49         30.57         7.37 o                         
 -12   2   6          6.68          1.74         3.70 o                         
 -11   2   6          3.67          4.52         2.54 o                         
 -10   2   6         33.24         32.83         3.31 o                         
  -9   2   6        539.28        554.58        12.49 o                         
  -8   2   6         10.56          7.69         1.64 o                         
  -7   2   6         30.99         32.28         2.83 o                         
  -6   2   6        144.95        142.11         5.23 o                         
  -5   2   6        128.84        120.61         6.18 o                         
  -4   2   6        696.67        709.64        12.02 o                         
  -3   2   6        599.65        597.30        12.80 o                         
  -2   2   6         17.56         16.53         2.03 o                         
  -1   2   6        900.76        912.32        14.94 o                         
   0   2   6        300.42        277.52        11.11 o                         
   1   2   6        161.25        144.14         4.63 o                         
   2   2   6         66.55         76.12         7.18 o                         
   3   2   6        166.93        177.89         7.62 o                         
   4   2   6        785.42        745.14        17.69 o                         
   5   2   6         65.33         76.97         4.27 o                         
   6   2   6          4.97          4.63         1.72 o                         
   7   2   6         49.90         62.47         6.62 o                         
   8   2   6        217.07        228.37        11.86 o                         
 -12   3   6         57.11         47.34         5.43 o                         
 -11   3   6          6.73          8.83         4.01 o                         
 -10   3   6          7.07          2.82         1.52 o                         
  -9   3   6         49.99         49.18         3.69 o                         
  -8   3   6        569.31        598.68        14.74 o                         
  -7   3   6        144.69        141.41         6.11 o                         
  -6   3   6         17.54         18.53         2.37 o                         
  -5   3   6         17.61          8.56         1.56 o                         
  -4   3   6        439.38        466.56        14.37 o                         
  -3   3   6        322.15        338.41         7.64 o                         
  -2   3   6        739.76        724.30        12.70 o                         
  -1   3   6         10.26          5.11         1.08 o                         
   0   3   6        153.86        162.89         5.05 o                         
   1   3   6        384.78        390.10         8.51 o                         
   2   3   6        693.33        668.94        12.77 o                         
   3   3   6         47.18         46.63         3.45 o                         
   4   3   6         35.91         31.81         3.14 o                         
   5   3   6        251.45        239.91         7.75 o                         
   6   3   6         39.82         42.75         6.11 o                         
   7   3   6         56.00         55.40         6.13 o                         
   8   3   6          0.78         -2.31         2.31 o                         
 -11   4   6         52.03         37.06         5.78 o                         
 -10   4   6          5.39          7.37         2.49 o                         
  -9   4   6         35.82         35.83         3.93 o                         
  -8   4   6         23.60         11.76         3.36 o                         
  -7   4   6         13.28         12.42         3.34 o                         
  -6   4   6         61.75         62.15         3.80 o                         
  -5   4   6         15.28         16.35         2.22 o                         
  -4   4   6          2.59          0.80         1.28 o                         
  -3   4   6         51.28         45.72         4.55 o                         
  -2   4   6         27.19         30.68         2.94 o                         
  -1   4   6         59.80         65.55         5.64 o                         
   0   4   6         62.18         52.86         2.63 o                         
   1   4   6        170.23        176.68         5.54 o                         
   2   4   6          5.17          2.85         1.45 o                         
   3   4   6         13.55         14.00         2.14 o                         
   4   4   6         25.62         25.11         2.86 o                         
   5   4   6         21.66         22.92         3.05 o                         
   6   4   6         11.73         13.02         5.06 o                         
   7   4   6          0.81         -2.03         2.03 o                         
 -11   5   6         71.36         54.01         7.34 o                         
 -10   5   6         23.96         25.24         3.55 o                         
  -9   5   6          4.41          2.23         1.87 o                         
  -8   5   6         24.14         28.11         5.32 o                         
  -7   5   6        453.20        438.29        11.78 o                         
  -6   5   6        222.70        227.31         7.56 o                         
  -5   5   6          9.40          9.35         1.66 o                         
  -4   5   6          1.01          5.14         1.92 o                         
  -3   5   6        124.14         95.78         6.24 o                         
  -2   5   6        308.73        312.73         7.98 o                         
  -1   5   6         45.72         40.88         3.76 o                         
   0   5   6         47.14         39.16         2.54 o                         
   1   5   6        258.51        247.04         6.27 o                         
   2   5   6         24.73         18.27         2.56 o                         
   3   5   6         29.32         27.62         3.40 o                         
   4   5   6         44.59         35.32         4.01 o                         
   5   5   6          0.93         -0.18         1.47 o                         
   6   5   6         54.55         40.64        10.17 o                         
   7   5   6         32.08         25.00         4.32 o                         
 -11   6   6         45.09         47.33         6.38 o                         
 -10   6   6         59.92         59.43         5.65 o                         
  -9   6   6          1.99          1.58         4.26 o                         
  -8   6   6         85.73         79.84         5.19 o                         
  -7   6   6         17.15         17.19         2.55 o                         
  -6   6   6        153.93        146.20         6.89 o                         
  -5   6   6        107.33        109.27         4.86 o                         
  -4   6   6        109.62        113.79         7.30 o                         
  -3   6   6         14.30         18.42         2.41 o                         
  -2   6   6        567.24        553.92        13.38 o                         
  -1   6   6         94.46         90.40         3.18 o                         
   0   6   6         58.59         62.23         2.91 o                         
   1   6   6        286.01        264.23         8.08 o                         
   2   6   6         18.34         19.83         2.31 o                         
   3   6   6         53.38         55.13         5.58 o                         
   4   6   6        178.87        184.64         7.28 o                         
   5   6   6         11.62         11.84         2.55 o                         
   6   6   6         13.03          6.26         3.08 o                         
 -11   7   6          2.89          0.27         3.77 o                         
 -10   7   6         41.82         48.46         4.91 o                         
  -9   7   6          9.83          8.60         3.22 o                         
  -8   7   6        100.74        114.61         7.17 o                         
  -7   7   6        192.16        197.59         8.95 o                         
  -6   7   6          4.91          5.44         2.78 o                         
  -5   7   6        416.80        415.10        11.05 o                         
  -4   7   6          1.02          2.33         1.74 o                         
  -3   7   6        121.95        129.18         5.72 o                         
  -2   7   6        467.30        481.33        12.63 o                         
  -1   7   6        687.48        683.11        14.49 o                         
   0   7   6         13.78          9.88         1.57 o                         
   1   7   6         37.04         28.82         3.23 o                         
   2   7   6        332.86        325.32        10.65 o                         
   3   7   6         90.50         89.49         5.64 o                         
   4   7   6        113.69        118.60         6.86 o                         
   5   7   6         74.43         85.13         6.16 o                         
   6   7   6         24.02         22.96         4.01 o                         
 -10   8   6         28.33         35.01         4.38 o                         
  -9   8   6         28.09         29.09         4.45 o                         
  -8   8   6          0.83         -2.19         2.49 o                         
  -7   8   6        285.11        297.78        10.13 o                         
  -6   8   6         15.44         15.42         3.38 o                         
  -5   8   6        301.93        296.39         9.11 o                         
  -4   8   6         70.32         75.47         4.04 o                         
  -3   8   6         14.17         16.22         2.47 o                         
  -2   8   6          3.55          3.88         1.81 o                         
  -1   8   6          6.74          6.17         1.42 o                         
   0   8   6         37.22         32.05         2.99 o                         
   1   8   6         13.45         20.43         3.97 o                         
   2   8   6         88.87         81.16         8.83 o                         
   3   8   6          3.04          1.60         1.99 o                         
   4   8   6         21.09         11.52         2.90 o                         
   5   8   6         21.24         29.58         7.03 o                         
 -10   9   6        138.69        152.10        10.74 o                         
  -9   9   6         95.39         89.30         7.37 o                         
  -8   9   6         58.56         59.03         5.27 o                         
  -7   9   6         20.57         17.90         2.97 o                         
  -6   9   6          8.73         10.53         2.28 o                         
  -5   9   6        533.99        526.82        13.45 o                         
  -4   9   6         64.12         64.52        11.89 o                         
  -3   9   6        109.17        119.01         4.49 o                         
  -2   9   6        180.11        164.92         5.92 o                         
  -1   9   6        143.03        154.79         5.74 o                         
   0   9   6        165.33        155.61         6.96 o                         
   1   9   6         55.20         62.20         5.03 o                         
   2   9   6        153.21        157.96        10.38 o                         
   3   9   6          9.95          9.65         4.55 o                         
   4   9   6        181.83        182.17         8.87 o                         
  -9  10   6          1.14          5.42         4.12 o                         
  -8  10   6         49.43         46.55        12.53 o                         
  -7  10   6        131.63        146.08         8.07 o                         
  -6  10   6          4.73          4.76         2.06 o                         
  -5  10   6        142.56        163.62        10.40 o                         
  -4  10   6         58.46         67.82         7.93 o                         
  -3  10   6          0.79          0.31         1.50 o                         
  -2  10   6          5.59          7.18         1.81 o                         
  -1  10   6         63.08         64.61         4.28 o                         
   0  10   6          9.61          9.31         2.43 o                         
   1  10   6         89.64         87.49         6.00 o                         
   2  10   6         43.40         49.03         4.95 o                         
   3  10   6         44.84         41.79         4.98 o                         
   4  10   6         16.02         19.08         8.51 o                         
  -8  11   6         13.01         15.13         4.66 o                         
  -7  11   6          7.05          6.64         3.90 o                         
  -6  11   6        148.21        146.66        10.40 o                         
  -5  11   6         32.35         44.88         7.03 o                         
  -4  11   6         28.24         26.04         8.89 o                         
  -3  11   6         30.99         30.95         3.27 o                         
  -2  11   6         54.37         51.63         6.85 o                         
  -1  11   6        225.81        236.85        10.76 o                         
   0  11   6         32.95         35.02         8.37 o                         
   1  11   6        113.97        121.84         7.47 o                         
   2  11   6         51.20         64.82         6.12 o                         
  -7  12   6         48.18         40.88         6.03 o                         
  -6  12   6          2.68         11.27         3.25 o                         
  -5  12   6         18.97         10.47         5.18 o                         
  -4  12   6         47.06         46.70         6.65 o                         
  -3  12   6         17.59         19.55         3.02 o                         
  -2  12   6         16.93         25.11         4.60 o                         
  -1  12   6        180.69        208.20        12.25 o                         
   0  12   6         59.81         71.39         9.62 o                         
   1  12   6          3.83          2.04         3.27 o                         
  -5  13   6         55.41         63.50        11.64 o                         
  -4  13   6        240.28        261.23        32.77 o                         
  -3  13   6          0.72         -1.98         4.48 o                         
  -2  13   6          4.83          7.25         3.14 o                         
  -1  13   6          4.98          5.21         3.24 o                         
  -3 -14   7          6.21          3.88         2.69 o                         
  -2 -14   7         30.35         32.42         4.68 o                         
  -1 -14   7          0.40         -0.61         3.76 o                         
   0 -14   7         17.81          4.56         2.63 o                         
   1 -14   7          0.05         -1.65         1.65 o                         
   2 -14   7          3.35         -1.92         2.86 o                         
   3 -14   7          1.53         -0.63         1.42 o                         
  -5 -13   7         15.65          9.91         9.15 o                         
  -4 -13   7         72.08         80.62         7.59 o                         
  -3 -13   7          8.02          3.00         2.40 o                         
  -2 -13   7         17.07         11.33         3.68 o                         
  -1 -13   7          3.38          2.36         2.27 o                         
   0 -13   7         19.77         21.19         3.65 o                         
   1 -13   7          8.13         -1.47         2.37 o                         
   2 -13   7         19.45         18.07         3.65 o                         
   3 -13   7         35.84         42.09         3.45 o                         
   4 -13   7          1.23          3.04         1.69 o                         
   5 -13   7         59.79         42.84         8.63 o                         
  -6 -12   7         14.35         16.29         7.71 o                         
  -5 -12   7         50.41         44.72         7.07 o                         
  -4 -12   7          0.76         -3.39         3.39 o                         
  -3 -12   7          0.00         -0.81         2.59 o                         
  -2 -12   7         88.30        106.79         7.02 o                         
  -1 -12   7          0.41          1.03         1.73 o                         
   0 -12   7         12.14          5.14         2.35 o                         
   1 -12   7         22.69         27.28         4.99 o                         
   2 -12   7          6.11          1.64         2.34 o                         
   3 -12   7         13.58         21.28         3.55 o                         
   4 -12   7         34.07         35.17         3.51 o                         
   5 -12   7          6.45          5.54         2.75 o                         
  -7 -11   7          0.01         -2.60         2.60 o                         
  -6 -11   7          0.94         -1.33         2.76 o                         
  -5 -11   7          6.57          4.91         3.65 o                         
  -4 -11   7         27.15         28.17         7.06 o                         
  -3 -11   7         12.28         15.16         3.23 o                         
  -2 -11   7         18.41         18.36         4.01 o                         
  -1 -11   7         49.02         52.61         4.91 o                         
   0 -11   7         11.41          8.98         2.05 o                         
   1 -11   7          0.01          0.67         1.16 o                         
   2 -11   7         32.84         42.28         4.37 o                         
   3 -11   7          5.35          4.41         2.02 o                         
   4 -11   7          1.32         -0.83         1.20 o                         
   5 -11   7         10.02          8.15         2.94 o                         
   6 -11   7          4.66          7.97         2.00 o                         
  -8 -10   7          0.63         -2.83         3.05 o                         
  -7 -10   7          0.01          1.23         2.81 o                         
  -6 -10   7         38.84         37.30         7.51 o                         
  -5 -10   7          8.67         10.01         3.35 o                         
  -4 -10   7          5.55          3.26         2.21 o                         
  -3 -10   7         90.43         93.75         6.27 o                         
  -2 -10   7         58.59         64.24         5.91 o                         
  -1 -10   7         54.09         42.51         3.82 o                         
   0 -10   7         39.61         46.97         3.76 o                         
   1 -10   7        214.77        211.30         9.00 o                         
   2 -10   7         13.55         16.37         1.82 o                         
   3 -10   7          0.73         -0.94         0.94 o                         
   4 -10   7        110.18        100.13         4.54 o                         
   5 -10   7         22.78         20.91         2.42 o                         
   6 -10   7          1.67         -2.13         3.64 o                         
   7 -10   7          1.23          4.39         2.11 o                         
  -9  -9   7         34.98         36.70        10.17 o                         
  -8  -9   7         32.34         33.32         9.97 o                         
  -7  -9   7          3.11          3.20         3.04 o                         
  -6  -9   7          1.76          0.16         1.77 o                         
  -5  -9   7        106.95        100.04         6.58 o                         
  -4  -9   7          6.33          4.72         1.92 o                         
  -3  -9   7          0.03         -0.70         1.22 o                         
  -2  -9   7         18.02         15.47         2.37 o                         
  -1  -9   7         13.94          9.46         3.30 o                         
   0  -9   7        469.97        472.76        12.69 o                         
   1  -9   7         55.32         51.22         4.89 o                         
   2  -9   7          0.38          1.32         0.90 o                         
   3  -9   7         31.92         33.76         2.71 o                         
   4  -9   7         51.38         44.15         3.28 o                         
   5  -9   7         10.55          5.92         2.04 o                         
   6  -9   7          7.54         10.71         2.17 o                         
   7  -9   7          3.53          4.01         2.30 o                         
  -9  -8   7          0.33          0.14         2.60 o                         
  -8  -8   7         47.33         48.77         5.69 o                         
  -7  -8   7         22.58         15.80         3.46 o                         
  -6  -8   7        201.79        201.42         9.33 o                         
  -5  -8   7          2.53          1.77         1.90 o                         
  -4  -8   7        105.89        104.01         6.10 o                         
  -3  -8   7          2.21          1.85         2.09 o                         
  -2  -8   7        115.98        124.68         6.02 o                         
  -1  -8   7          6.02          2.91         1.30 o                         
   0  -8   7         83.88         80.68         4.20 o                         
   1  -8   7          9.40          9.13         1.75 o                         
   2  -8   7        180.71        174.55         5.66 o                         
   3  -8   7        137.97        148.40         5.03 o                         
   4  -8   7        195.66        172.94         5.55 o                         
   5  -8   7         11.57          7.85         2.15 o                         
   6  -8   7          5.46          4.47         1.87 o                         
   7  -8   7          0.02         -0.21         1.80 o                         
   8  -8   7         48.75         52.44         5.75 o                         
 -10  -7   7          2.95         -1.38         5.09 o                         
  -9  -7   7         10.93          7.44         2.21 o                         
  -8  -7   7          8.89          7.81         2.26 o                         
  -7  -7   7         98.89        104.04         5.05 o                         
  -6  -7   7         17.69         14.00         3.15 o                         
  -5  -7   7         15.46          8.29         3.46 o                         
  -4  -7   7          0.72         -0.37         1.35 o                         
  -3  -7   7          3.72          5.02         1.47 o                         
  -2  -7   7         13.31         10.45         1.88 o                         
  -1  -7   7        102.42        107.41         5.34 o                         
   0  -7   7         69.91         75.74         3.34 o                         
   1  -7   7         73.20         73.11         3.21 o                         
   2  -7   7          0.04         -1.27         1.27 o                         
   3  -7   7        204.78        214.97         7.38 o                         
   4  -7   7         82.00         89.54         4.49 o                         
   5  -7   7          0.29         -1.54         3.04 o                         
   6  -7   7          3.41          2.78         2.03 o                         
   7  -7   7         35.03         41.62         6.17 o                         
   8  -7   7          0.07         -0.99         1.91 o                         
 -10  -6   7         64.26         60.98         4.99 o                         
  -9  -6   7         19.25         22.37         4.08 o                         
  -8  -6   7         35.75         30.45         3.42 o                         
  -7  -6   7         65.77         68.78         5.07 o                         
  -6  -6   7        267.10        285.78        12.70 o                         
  -5  -6   7          1.48          1.83         1.02 o                         
  -4  -6   7         20.72         23.76         2.42 o                         
  -3  -6   7          2.03          1.18         0.89 o                         
  -2  -6   7          3.07          4.08         1.33 o                         
  -1  -6   7         40.40         32.32         2.09 o                         
   0  -6   7         64.62         65.45         4.20 o                         
   1  -6   7        135.67        144.31         5.00 o                         
   2  -6   7        117.28        110.43         4.60 o                         
   3  -6   7         31.12         27.45         3.86 o                         
   4  -6   7         50.09         50.31         3.51 o                         
   5  -6   7         14.13         12.31         2.90 o                         
   6  -6   7         28.57         27.71         3.85 o                         
   7  -6   7          3.45          2.23         2.10 o                         
   8  -6   7         26.44         29.15         6.24 o                         
 -10  -5   7         27.60         32.42         3.82 o                         
  -9  -5   7         58.33         65.55         6.89 o                         
  -8  -5   7        119.69        129.92         5.97 o                         
  -7  -5   7         48.73         51.92         4.19 o                         
  -6  -5   7         62.64         64.51         3.73 o                         
  -5  -5   7         32.76         35.80         2.82 o                         
  -4  -5   7         99.47         94.20         3.98 o                         
  -3  -5   7        506.03        514.50        11.43 o                         
  -2  -5   7          0.45         -0.74         0.74 o                         
  -1  -5   7        430.47        473.24         9.51 o                         
   0  -5   7        347.24        345.86         7.19 o                         
   1  -5   7          1.97          0.06         0.86 o                         
   2  -5   7         67.75         69.17         3.61 o                         
   3  -5   7        189.03        188.53         6.19 o                         
   4  -5   7         11.81         10.09         3.27 o                         
   5  -5   7        347.46        361.54        10.09 o                         
   6  -5   7         22.43         15.20         3.04 o                         
   7  -5   7          4.18          3.61         3.61 o                         
   8  -5   7          6.83          2.24         2.58 o                         
 -11  -4   7          3.37          8.81         3.98 o                         
 -10  -4   7          0.27          3.47         1.73 o                         
  -9  -4   7         43.87         30.06         4.59 o                         
  -8  -4   7         20.58         27.77         3.12 o                         
  -7  -4   7         27.02         28.23         3.10 o                         
  -6  -4   7        194.07        190.20         6.42 o                         
  -5  -4   7          7.16          4.10         1.92 o                         
  -4  -4   7          0.45          0.15         0.79 o                         
  -3  -4   7         41.47         34.91         2.54 o                         
  -2  -4   7          1.80          4.84         1.37 o                         
  -1  -4   7         13.81         20.13         2.10 o                         
   0  -4   7        145.50        158.85         5.04 o                         
   1  -4   7        235.58        268.64         6.99 o                         
   2  -4   7         45.49         49.95         3.17 o                         
   3  -4   7         14.14         16.80         2.32 o                         
   4  -4   7         73.96         72.08         3.75 o                         
   5  -4   7         14.41         17.39         2.55 o                         
   6  -4   7          2.49          2.72         2.72 o                         
   7  -4   7         10.53         15.20         4.87 o                         
   8  -4   7        114.56        130.31        12.54 o                         
 -11  -3   7         27.36         29.28         4.25 o                         
 -10  -3   7          0.16          1.77         1.77 o                         
  -9  -3   7          1.22          1.48         2.20 o                         
  -8  -3   7         91.49         98.29         5.09 o                         
  -7  -3   7         75.31         73.47         5.26 o                         
  -6  -3   7         18.55         18.00         2.90 o                         
  -5  -3   7        172.20        175.99         7.00 o                         
  -4  -3   7        201.23        212.59        13.98 o                         
  -3  -3   7         17.48         14.94         1.75 o                         
  -2  -3   7         29.61         31.02         3.10 o                         
  -1  -3   7         21.93         17.21         1.76 o                         
   0  -3   7        124.60        130.65         5.65 o                         
   1  -3   7         26.24         31.75         2.97 o                         
   2  -3   7        161.52        155.13         5.86 o                         
   3  -3   7         73.72         78.56         3.88 o                         
   4  -3   7         16.27         14.72         2.00 o                         
   5  -3   7         86.81         82.33         4.15 o                         
   6  -3   7         83.21         88.75         6.14 o                         
   7  -3   7         15.25          8.13         7.18 o                         
   8  -3   7          1.64         -0.60         3.23 o                         
 -11  -2   7          0.46          1.66         5.69 o                         
 -10  -2   7         63.48         70.60         5.64 o                         
  -9  -2   7          0.01          2.91         1.36 o                         
  -8  -2   7         17.64         16.60         2.34 o                         
  -7  -2   7        148.38        147.48         5.79 o                         
  -6  -2   7         22.38         19.35         2.69 o                         
  -5  -2   7          0.64         -0.26         0.97 o                         
  -4  -2   7          3.37          4.44         1.51 o                         
  -3  -2   7        372.47        399.52         8.44 o                         
  -2  -2   7        672.55        717.71        12.27 o                         
  -1  -2   7         20.73         19.86         1.95 o                         
   0  -2   7          8.77         10.08         1.42 o                         
   1  -2   7        197.79        191.31         6.63 o                         
   2  -2   7         24.63         29.70         2.68 o                         
   3  -2   7        183.83        191.90         6.29 o                         
   4  -2   7          9.96          7.10         1.85 o                         
   5  -2   7          6.18          6.86         1.52 o                         
   6  -2   7         10.18         10.32         2.43 o                         
   7  -2   7         28.70         30.48         5.32 o                         
   8  -2   7         17.13         10.09         3.24 o                         
 -11  -1   7          1.16          2.33         2.19 o                         
 -10  -1   7        150.83        150.94         6.53 o                         
  -9  -1   7        234.64        235.15         7.94 o                         
  -8  -1   7         53.90         41.47         4.70 o                         
  -7  -1   7        106.47        110.37         4.91 o                         
  -6  -1   7        190.13        190.90         6.19 o                         
  -5  -1   7        123.25        130.20         5.51 o                         
  -4  -1   7        229.58        225.73         6.10 o                         
  -3  -1   7          1.53          1.74         0.73 o                         
  -2  -1   7       1416.52       1476.47        20.90 o                         
  -1  -1   7        499.87        480.47         9.23 o                         
   0  -1   7          3.87          4.21         1.04 o                         
   1  -1   7         17.85         16.33         2.16 o                         
   2  -1   7        858.09        876.64        17.51 o                         
   3  -1   7        180.37        188.20         6.07 o                         
   4  -1   7         93.97        101.01         4.53 o                         
   5  -1   7         83.17         94.10         4.42 o                         
   6  -1   7         18.98         18.85         3.42 o                         
   7  -1   7         63.33         79.30         7.75 o                         
   8  -1   7         17.56         18.67         4.14 o                         
 -12   0   7          0.53         -3.71         4.28 o                         
 -11   0   7          1.68          2.86         2.76 o                         
 -10   0   7         44.28         39.87         3.78 o                         
  -9   0   7        130.52        141.35         6.83 o                         
  -8   0   7          7.92          9.05         1.82 o                         
  -7   0   7        128.00        139.08         5.45 o                         
  -6   0   7        418.85        416.37         9.68 o                         
  -5   0   7          0.05          0.79         1.06 o                         
  -4   0   7        134.75        128.97         4.28 o                         
  -3   0   7        250.87        262.49         7.64 o                         
  -2   0   7        137.55        157.47         7.89 o                         
  -1   0   7        662.03        615.40        10.69 o                         
   0   0   7        258.29        249.39         6.19 o                         
   1   0   7        107.96        118.41         4.52 o                         
   2   0   7         13.76         13.06         1.81 o                         
   3   0   7        105.27         98.70         5.32 o                         
   4   0   7        109.17        100.44         4.81 o                         
   5   0   7         46.64         50.43         3.67 o                         
   6   0   7         66.41         79.93         7.77 o                         
   7   0   7          8.44          9.54         2.78 o                         
   8   0   7         34.15         27.47         6.26 o                         
 -12   1   7         51.76         52.56         7.37 o                         
 -11   1   7          4.25          0.39         3.07 o                         
 -10   1   7        116.05        112.68         5.60 o                         
  -9   1   7        112.80        110.47         5.28 o                         
  -8   1   7        125.04        118.44         5.16 o                         
  -7   1   7        112.62        106.76         4.72 o                         
  -6   1   7          0.66          0.56         0.93 o                         
  -5   1   7         43.65         42.99         4.69 o                         
  -4   1   7         90.98         84.97         3.21 o                         
  -3   1   7        180.94        182.26         6.51 o                         
  -2   1   7         54.03         61.20         3.13 o                         
  -1   1   7        439.15        445.10        17.61 o                         
   0   1   7         10.50         13.10         1.52 o                         
   1   1   7          0.26          2.20         1.22 o                         
   2   1   7         74.60         62.67         3.37 o                         
   3   1   7         15.86         11.28         1.90 o                         
   4   1   7        338.09        326.45         9.78 o                         
   5   1   7         36.79         36.58         4.54 o                         
   6   1   7         65.02         61.93         6.06 o                         
   7   1   7          1.39          1.70         3.90 o                         
   8   1   7         25.02         21.98         5.53 o                         
 -12   2   7         51.72         43.14         5.23 o                         
 -11   2   7          5.25          5.58         2.94 o                         
 -10   2   7        104.90        110.57         5.47 o                         
  -9   2   7          0.18          1.02         1.43 o                         
  -8   2   7        180.07        179.32         7.42 o                         
  -7   2   7        274.06        263.54         8.70 o                         
  -6   2   7         47.89         40.33         3.01 o                         
  -5   2   7         14.91          9.04         1.35 o                         
  -4   2   7        854.71        816.21        16.83 o                         
  -3   2   7         19.16         35.10         3.08 o                         
  -2   2   7          0.57          0.18         0.79 o                         
  -1   2   7        132.46        142.77         8.17 o                         
   0   2   7         47.43         50.18         2.55 o                         
   1   2   7        140.59        138.24         6.09 o                         
   2   2   7         24.88         28.49         2.98 o                         
   3   2   7        307.61        281.44         8.14 o                         
   4   2   7          4.40          3.37         1.67 o                         
   5   2   7        123.40        114.71         5.87 o                         
   6   2   7         18.30         14.46         2.92 o                         
   7   2   7          0.02          0.90         2.68 o                         
   8   2   7         23.84         25.47         7.83 o                         
 -11   3   7          4.35         -1.86         6.17 o                         
 -10   3   7        104.31         98.47         8.82 o                         
  -9   3   7         66.72         70.10         4.94 o                         
  -8   3   7         32.89         28.89         3.38 o                         
  -7   3   7         63.11         64.02         5.47 o                         
  -6   3   7        230.78        216.35         8.26 o                         
  -5   3   7        213.27        213.65         7.88 o                         
  -4   3   7         27.18         29.08         4.62 o                         
  -3   3   7         34.65         29.76         4.89 o                         
  -2   3   7         46.61         47.34         6.57 o                         
  -1   3   7        285.36        268.73         7.47 o                         
   0   3   7          5.94          9.82         1.35 o                         
   1   3   7         13.90         11.12         1.55 o                         
   2   3   7        127.60        123.21         4.91 o                         
   3   3   7        187.89        198.92         7.11 o                         
   4   3   7          1.39          3.13         1.22 o                         
   5   3   7         77.45         76.70         4.77 o                         
   6   3   7          0.64          5.85         3.17 o                         
   7   3   7          7.72         -1.28         3.62 o                         
 -11   4   7         52.16         48.80         7.12 o                         
 -10   4   7         47.91         54.72         5.08 o                         
  -9   4   7         69.41         61.13         5.09 o                         
  -8   4   7         77.21         77.46         4.94 o                         
  -7   4   7          0.16          2.43         1.30 o                         
  -6   4   7        317.88        326.39        10.50 o                         
  -5   4   7         59.23         44.08         5.06 o                         
  -4   4   7        106.57        112.60         7.01 o                         
  -3   4   7        538.80        547.91        11.21 o                         
  -2   4   7         16.07         15.44         1.91 o                         
  -1   4   7        697.95        656.99        14.25 o                         
   0   4   7        505.84        504.61         9.02 o                         
   1   4   7          4.08          1.53         1.05 o                         
   2   4   7         26.93         26.31         3.93 o                         
   3   4   7        545.81        531.59        12.26 o                         
   4   4   7        162.34        164.82         6.64 o                         
   5   4   7         46.40         51.09         4.46 o                         
   6   4   7         86.23        105.30        10.90 o                         
   7   4   7          5.21         12.59         7.29 o                         
 -11   5   7          6.85          2.36         4.99 o                         
 -10   5   7          1.91          3.31         2.23 o                         
  -9   5   7         10.59         12.44         2.61 o                         
  -8   5   7         64.42         56.82         4.41 o                         
  -7   5   7         14.20         12.56         2.36 o                         
  -6   5   7        181.57        187.86         7.94 o                         
  -5   5   7         84.29         68.57        10.94 o                         
  -4   5   7        554.93        564.56        17.93 o                         
  -3   5   7          9.28         14.16         2.29 o                         
  -2   5   7        203.15        211.78         6.56 o                         
  -1   5   7         46.42         44.15         3.33 o                         
   0   5   7         65.01         57.62         2.91 o                         
   1   5   7        217.65        210.40         6.72 o                         
   2   5   7        137.37        128.56         5.41 o                         
   3   5   7         67.47         76.37         4.48 o                         
   4   5   7          0.01          1.33         2.04 o                         
   5   5   7         28.84         27.29         3.49 o                         
   6   5   7         13.57          8.61         3.46 o                         
 -11   6   7         49.48         45.34         7.74 o                         
 -10   6   7         72.63         78.60         6.02 o                         
  -9   6   7        166.69        171.26         7.95 o                         
  -8   6   7         94.92         92.57         7.83 o                         
  -7   6   7         64.48         57.39         4.44 o                         
  -6   6   7         22.95         19.40         2.38 o                         
  -5   6   7        582.03        596.14        19.39 o                         
  -4   6   7          0.02          3.53         1.67 o                         
  -3   6   7         73.43         56.36         4.35 o                         
  -2   6   7         83.02         74.40         5.25 o                         
  -1   6   7        421.37        418.65        10.30 o                         
   0   6   7         40.33         41.06         3.42 o                         
   1   6   7         13.22         12.46         3.15 o                         
   2   6   7        148.72        144.06         6.54 o                         
   3   6   7          2.59          2.06         1.62 o                         
   4   6   7          1.19         -0.83         1.81 o                         
   5   6   7         10.65          2.64         2.78 o                         
   6   6   7         84.01         85.85        16.46 o                         
 -11   7   7         92.25         90.10        11.32 o                         
 -10   7   7         30.70         26.95         4.00 o                         
  -9   7   7         49.35         53.83         5.69 o                         
  -8   7   7         58.46         62.38         5.67 o                         
  -7   7   7         74.69         88.92         5.14 o                         
  -6   7   7         84.40         86.04         4.51 o                         
  -5   7   7         78.99         76.37         6.62 o                         
  -4   7   7        364.50        358.41        20.72 o                         
  -3   7   7          7.35          6.58         1.79 o                         
  -2   7   7         13.12          7.89         2.18 o                         
  -1   7   7         33.09         32.46         4.00 o                         
   0   7   7        599.96        570.62        12.00 o                         
   1   7   7         20.60         16.41         2.52 o                         
   2   7   7          6.14          5.89         1.96 o                         
   3   7   7         22.80         26.76         4.15 o                         
   4   7   7          6.23          1.58         3.14 o                         
   5   7   7         27.57         26.91         4.58 o                         
 -10   8   7         29.59         25.20         6.84 o                         
  -9   8   7         17.11         20.40         4.11 o                         
  -8   8   7          0.47         -0.36         1.76 o                         
  -7   8   7         95.40         92.19         5.58 o                         
  -6   8   7         61.17         63.25        11.99 o                         
  -5   8   7         21.79         13.85        12.02 o                         
  -4   8   7        194.77        181.26        10.51 o                         
  -3   8   7        217.75        225.20         8.48 o                         
  -2   8   7          0.04          0.42         1.48 o                         
  -1   8   7         11.75         10.12         2.49 o                         
   0   8   7         80.32         73.86         4.55 o                         
   1   8   7         65.53         61.82         4.94 o                         
   2   8   7         68.14         64.06         5.34 o                         
   3   8   7          6.55          7.92         2.73 o                         
   4   8   7         94.23         92.78         7.07 o                         
  -9   9   7         19.93         23.08         5.07 o                         
  -8   9   7        115.47        117.73         9.40 o                         
  -7   9   7          0.50          3.85         2.58 o                         
  -6   9   7        225.23        234.91        12.77 o                         
  -5   9   7          3.28          0.12         2.21 o                         
  -4   9   7         32.32         40.15         6.01 o                         
  -3   9   7          7.35          6.98         3.60 o                         
  -2   9   7        139.64        146.07         7.42 o                         
  -1   9   7        138.40        129.97         9.29 o                         
   0   9   7          0.01          0.36         2.18 o                         
   1   9   7         18.16         19.03         3.20 o                         
   2   9   7          0.03         -1.30         2.09 o                         
   3   9   7         28.86         30.98         4.62 o                         
   4   9   7         56.28         56.15         8.76 o                         
  -9  10   7          0.69         -0.69         3.15 o                         
  -8  10   7        108.60        102.36        11.19 o                         
  -7  10   7          4.54          0.23         2.72 o                         
  -6  10   7          1.30         -3.00         5.21 o                         
  -5  10   7          4.53          3.13         2.85 o                         
  -4  10   7        105.91        106.20         8.69 o                         
  -3  10   7         78.64         69.10         5.27 o                         
  -2  10   7         19.08         17.31         3.64 o                         
  -1  10   7          0.42          1.53         8.22 o                         
   0  10   7         17.48         18.93         5.18 o                         
   1  10   7          7.48         13.84         4.02 o                         
   2  10   7          9.39         -0.52         2.96 o                         
   3  10   7         23.11         13.71        16.94 o                         
  -8  11   7         10.14          6.58         7.58 o                         
  -7  11   7        106.50        104.72        10.61 o                         
  -6  11   7         13.26          4.97        12.18 o                         
  -5  11   7         54.34         59.85         8.78 o                         
  -4  11   7        308.51        337.41        19.15 o                         
  -3  11   7          1.50         -1.37         1.94 o                         
  -2  11   7          0.35          1.91         2.53 o                         
  -1  11   7        190.29        201.21        13.53 o                         
   0  11   7        148.34        164.74        11.25 o                         
   1  11   7         33.35         44.28         6.41 o                         
  -6  12   7         52.14         73.72         8.75 o                         
  -5  12   7         12.31         14.26         6.52 o                         
  -4  12   7          3.25          1.88         4.44 o                         
  -3  12   7         18.53         22.96         3.09 o                         
  -2  12   7          8.15          5.02         2.84 o                         
  -1  12   7         20.82         11.60         4.16 o                         
   0  12   7          0.53         -0.58         4.60 o                         
  -2 -14   8         44.94         53.18        13.48 o                         
  -1 -14   8          9.52          3.83         2.64 o                         
   0 -14   8         19.12         16.96         3.61 o                         
   1 -14   8          0.20          0.27         2.04 o                         
   2 -14   8         18.44         11.92         4.15 o                         
  -4 -13   8         32.01         30.93         5.15 o                         
  -3 -13   8         15.12         11.81         3.40 o                         
  -2 -13   8          0.38          0.95         3.61 o                         
  -1 -13   8          2.84          1.85         1.80 o                         
   0 -13   8         81.57         80.36         7.05 o                         
   1 -13   8         29.46         33.77         5.05 o                         
   2 -13   8          1.40          2.49         2.42 o                         
   3 -13   8        114.42         96.26         6.98 o                         
   4 -13   8         41.76         45.08         3.85 o                         
  -6 -12   8          8.68          4.99         3.17 o                         
  -5 -12   8          4.94         -2.07         2.35 o                         
  -4 -12   8          4.14          1.68         2.08 o                         
  -3 -12   8         22.36         13.98         3.28 o                         
  -2 -12   8         64.42         68.42         6.12 o                         
  -1 -12   8          2.49         -0.57         2.26 o                         
   0 -12   8        243.74        254.39        10.70 o                         
   1 -12   8          0.43          1.91         1.86 o                         
   2 -12   8        180.27        178.01         8.64 o                         
   3 -12   8          0.18          4.90         2.19 o                         
   4 -12   8         57.98         57.71         5.03 o                         
   5 -12   8          8.93          5.46         2.36 o                         
  -7 -11   8          0.04         -3.72         6.62 o                         
  -6 -11   8          8.97          6.27         5.66 o                         
  -5 -11   8          8.27         11.44         3.96 o                         
  -4 -11   8          0.01          0.87         2.30 o                         
  -3 -11   8          1.54          0.03         1.74 o                         
  -2 -11   8          5.02          1.94         2.77 o                         
  -1 -11   8        133.52        122.30         7.33 o                         
   0 -11   8         47.14         62.37         8.96 o                         
   1 -11   8          5.15          6.91         2.25 o                         
   2 -11   8          3.91          2.75         1.84 o                         
   3 -11   8          4.38          4.08         1.81 o                         
   4 -11   8         17.39         23.23         3.51 o                         
   5 -11   8          0.01          1.29         1.81 o                         
   6 -11   8         30.42         30.46         4.87 o                         
  -8 -10   8          6.04         11.05         4.19 o                         
  -7 -10   8         12.36          5.68         4.99 o                         
  -6 -10   8         11.51         10.57         3.46 o                         
  -5 -10   8          3.03          2.56         2.49 o                         
  -4 -10   8          3.63          4.42         2.10 o                         
  -3 -10   8          0.87          0.87         2.57 o                         
  -2 -10   8        123.95        125.90         7.22 o                         
  -1 -10   8         64.85         56.86         5.06 o                         
   0 -10   8        219.65        195.65         8.80 o                         
   1 -10   8         97.11        106.27         5.35 o                         
   2 -10   8          0.40          3.36         1.18 o                         
   3 -10   8          9.99          9.89         1.80 o                         
   4 -10   8         54.12         63.44         4.40 o                         
   5 -10   8         10.30         10.52         2.93 o                         
   6 -10   8          0.74         -0.50         1.89 o                         
  -8  -9   8          5.08          3.95         3.05 o                         
  -7  -9   8         56.24         43.68         6.53 o                         
  -6  -9   8         10.03          4.14         3.13 o                         
  -5  -9   8         13.65         12.59         5.27 o                         
  -4  -9   8         39.27         37.03         3.93 o                         
  -3  -9   8          0.04         -1.43         1.58 o                         
  -2  -9   8         10.92         12.16         2.61 o                         
  -1  -9   8          0.02         -0.97         0.97 o                         
   0  -9   8         22.75         14.57         2.40 o                         
   1  -9   8          7.24          8.43         1.38 o                         
   2  -9   8          1.58          2.29         1.64 o                         
   3  -9   8        174.53        175.32         5.88 o                         
   4  -9   8         16.02         17.37         2.47 o                         
   5  -9   8         13.46         13.84         2.61 o                         
   6  -9   8         19.23         11.03         2.56 o                         
   7  -9   8         10.77         13.51         3.78 o                         
  -9  -8   8         73.06         89.89         7.96 o                         
  -8  -8   8         13.96         13.33         3.46 o                         
  -7  -8   8         49.89         49.07         6.86 o                         
  -6  -8   8        202.35        206.05         9.80 o                         
  -5  -8   8         32.76         27.96         4.05 o                         
  -4  -8   8          4.70          3.64         1.57 o                         
  -3  -8   8         33.59         36.26         4.20 o                         
  -2  -8   8         60.56         61.68         4.72 o                         
  -1  -8   8        185.52        168.12         6.71 o                         
   0  -8   8         17.75         18.99         2.63 o                         
   1  -8   8         16.97         15.34         2.12 o                         
   2  -8   8          0.01         -1.09         1.25 o                         
   3  -8   8         30.03         25.96         2.59 o                         
   4  -8   8        128.70        125.50         5.62 o                         
   5  -8   8          8.49          9.58         2.43 o                         
   6  -8   8          8.65          8.47         3.19 o                         
   7  -8   8        113.33        115.70         8.25 o                         
 -10  -7   8         25.39         30.85         4.79 o                         
  -9  -7   8          5.30          1.68         2.67 o                         
  -8  -7   8         40.42         35.33         5.99 o                         
  -7  -7   8          5.50          1.79         1.36 o                         
  -6  -7   8        132.90        128.26         5.39 o                         
  -5  -7   8        307.23        296.30         9.04 o                         
  -4  -7   8         12.74          7.57         2.22 o                         
  -3  -7   8         49.41         35.22         4.04 o                         
  -2  -7   8         98.49         93.03         5.37 o                         
  -1  -7   8         47.22         36.26         2.32 o                         
   0  -7   8        105.15        102.70         3.82 o                         
   1  -7   8         12.04         19.20         2.88 o                         
   2  -7   8         16.50         18.91         2.10 o                         
   3  -7   8         10.65         14.41         2.14 o                         
   4  -7   8          3.07          2.89         1.28 o                         
   5  -7   8          0.10         -0.83         1.24 o                         
   6  -7   8          7.88         14.57         2.99 o                         
   7  -7   8          0.03          1.27         3.31 o                         
 -10  -6   8          0.03         -1.97         1.97 o                         
  -9  -6   8         72.38         65.76         6.07 o                         
  -8  -6   8          7.14          7.52         2.07 o                         
  -7  -6   8         28.23         39.69         4.64 o                         
  -6  -6   8          9.99         10.38         2.02 o                         
  -5  -6   8         33.36         29.58         2.75 o                         
  -4  -6   8          7.73          5.15         1.53 o                         
  -3  -6   8        209.65        217.24         6.80 o                         
  -2  -6   8          3.73          6.62         1.47 o                         
  -1  -6   8          2.30          5.84         1.23 o                         
   0  -6   8         29.92         18.84         2.01 o                         
   1  -6   8          6.77          5.55         1.35 o                         
   2  -6   8         31.37         23.83         2.63 o                         
   3  -6   8         88.29         95.23         4.77 o                         
   4  -6   8         65.28         69.24         4.71 o                         
   5  -6   8         29.73         30.40         3.42 o                         
   6  -6   8          0.60          1.07         1.95 o                         
   7  -6   8          0.04          7.86         2.98 o                         
 -10  -5   8        104.93        105.85         8.49 o                         
  -9  -5   8        134.18        124.85         6.35 o                         
  -8  -5   8          8.96          5.34         1.95 o                         
  -7  -5   8         18.70         16.87         3.85 o                         
  -6  -5   8         18.80         21.57         2.65 o                         
  -5  -5   8          0.87          2.05         1.17 o                         
  -4  -5   8         18.88         30.54         2.91 o                         
  -3  -5   8          7.08          5.76         1.63 o                         
  -2  -5   8          8.62         14.99         1.77 o                         
  -1  -5   8          5.21          4.36         1.21 o                         
   0  -5   8        104.57         90.06         4.01 o                         
   1  -5   8         50.20         51.60         3.26 o                         
   2  -5   8         41.15         30.40         2.89 o                         
   3  -5   8         39.29         39.36         3.29 o                         
   4  -5   8         17.97         17.00         2.24 o                         
   5  -5   8          6.79          3.68         3.52 o                         
   6  -5   8         16.35         19.88         3.68 o                         
   7  -5   8         12.41          3.82         3.10 o                         
   8  -5   8         26.72         29.03         4.90 o                         
 -11  -4   8         45.61         43.50         5.38 o                         
 -10  -4   8         29.93         31.72         3.86 o                         
  -9  -4   8         37.40         39.67         3.84 o                         
  -8  -4   8        208.03        208.72         7.68 o                         
  -7  -4   8          1.76          2.92         1.37 o                         
  -6  -4   8         77.55         82.70         4.31 o                         
  -5  -4   8        155.81        150.38         5.97 o                         
  -4  -4   8        192.72        198.12         6.21 o                         
  -3  -4   8        512.75        540.05        10.95 o                         
  -2  -4   8          0.49          1.27         1.14 o                         
  -1  -4   8         14.34         16.19         1.91 o                         
   0  -4   8        216.77        229.49         7.87 o                         
   1  -4   8         93.50        104.22         4.46 o                         
   2  -4   8        274.69        273.22         7.74 o                         
   3  -4   8          0.75          0.90         1.12 o                         
   4  -4   8        119.47        111.77         5.54 o                         
   5  -4   8         45.51         42.04         3.47 o                         
   6  -4   8         89.60        102.39         6.95 o                         
   7  -4   8          6.43          7.32         3.28 o                         
   8  -4   8          3.95         -0.87         2.25 o                         
 -11  -3   8        111.87        102.45         7.78 o                         
 -10  -3   8          1.69          2.14         2.11 o                         
  -9  -3   8          8.90          9.43         2.66 o                         
  -8  -3   8        384.00        402.91        11.96 o                         
  -7  -3   8          9.89         14.62         2.26 o                         
  -6  -3   8          8.79          8.65         1.92 o                         
  -5  -3   8        196.52        198.22         6.41 o                         
  -4  -3   8         29.53         26.31         3.38 o                         
  -3  -3   8         28.54         33.56         2.97 o                         
  -2  -3   8       1085.00       1154.54        18.19 o                         
  -1  -3   8        145.65        148.66         5.04 o                         
   0  -3   8         44.18         37.84         3.82 o                         
   1  -3   8         38.20         35.85         2.89 o                         
   2  -3   8        178.84        176.61         8.98 o                         
   3  -3   8        757.97        794.54        15.22 o                         
   4  -3   8        315.70        308.57         8.89 o                         
   5  -3   8         13.34         15.56         3.33 o                         
   6  -3   8        278.87        287.63        11.85 o                         
   7  -3   8         62.65         64.32         7.71 o                         
   8  -3   8         39.32         35.61         5.08 o                         
 -11  -2   8         27.14         21.57         3.98 o                         
 -10  -2   8         47.09         45.71         4.18 o                         
  -9  -2   8        211.46        216.41         7.90 o                         
  -8  -2   8         99.52         92.35         4.93 o                         
  -7  -2   8         27.60         24.64         3.57 o                         
  -6  -2   8        367.23        359.23        10.75 o                         
  -5  -2   8         70.10         74.47         3.76 o                         
  -4  -2   8        338.99        317.36         7.86 o                         
  -3  -2   8         83.84         88.22         3.79 o                         
  -2  -2   8       1555.61       1575.47        37.45 o                         
  -1  -2   8        134.13        143.29         4.85 o                         
   0  -2   8        514.90        516.55        10.54 o                         
   1  -2   8        130.56        132.00         5.25 o                         
   2  -2   8        450.75        467.90        10.55 o                         
   3  -2   8          0.06          1.16         1.31 o                         
   4  -2   8         19.70         18.52         2.23 o                         
   5  -2   8         31.59         24.08         3.48 o                         
   6  -2   8         18.20         18.42         3.49 o                         
   7  -2   8          1.45         -0.81         3.04 o                         
   8  -2   8          5.24          6.18         3.18 o                         
 -11  -1   8         11.10         12.63         3.04 o                         
 -10  -1   8          0.13         -1.29         2.06 o                         
  -9  -1   8        237.58        245.01         8.36 o                         
  -8  -1   8        116.79        133.70         8.54 o                         
  -7  -1   8         57.95         49.92         3.26 o                         
  -6  -1   8        157.75        171.47         6.84 o                         
  -5  -1   8        633.52        613.51        23.54 o                         
  -4  -1   8          3.23          2.68         0.92 o                         
  -3  -1   8        469.88        482.76         9.69 o                         
  -2  -1   8        450.97        460.84         9.29 o                         
  -1  -1   8        628.06        629.42        11.56 o                         
   0  -1   8          9.95          9.16         1.80 o                         
   1  -1   8         83.68         69.42         3.98 o                         
   2  -1   8          8.81         10.73         1.88 o                         
   3  -1   8         52.83         51.33         3.46 o                         
   4  -1   8          5.44          2.94         1.34 o                         
   5  -1   8         12.55          9.99         2.79 o                         
   6  -1   8          1.73         -1.82         1.82 o                         
   7  -1   8          3.67          3.15         2.45 o                         
   8  -1   8         13.22          4.14         3.66 o                         
 -11   0   8        100.06        103.76         9.65 o                         
 -10   0   8          1.03         -0.86         1.46 o                         
  -9   0   8        148.29        132.27         6.16 o                         
  -8   0   8        502.08        505.30        13.72 o                         
  -7   0   8         15.93         11.78         1.94 o                         
  -6   0   8          9.91         11.14         1.97 o                         
  -5   0   8        168.71        172.56         5.54 o                         
  -4   0   8        183.96        167.76         5.64 o                         
  -3   0   8         26.16         29.26         2.05 o                         
  -2   0   8         31.60         37.44         7.14 o                         
  -1   0   8        278.49        263.69         8.49 o                         
   0   0   8         41.66         43.94         2.77 o                         
   1   0   8         15.94         11.96         1.66 o                         
   2   0   8        105.48        111.10         4.76 o                         
   3   0   8        435.12        437.21        11.73 o                         
   4   0   8         44.62         37.83         3.42 o                         
   5   0   8          4.23          1.79         1.78 o                         
   6   0   8         21.37         26.41         4.02 o                         
   7   0   8         11.89         14.05         3.53 o                         
 -11   1   8         67.02         58.19        16.47 o                         
 -10   1   8         30.49         25.93         4.63 o                         
  -9   1   8        117.15        119.03         6.49 o                         
  -8   1   8         11.18         13.12         2.49 o                         
  -7   1   8        182.89        172.74         6.15 o                         
  -6   1   8         30.24         25.15         3.41 o                         
  -5   1   8        154.94        166.78         8.00 o                         
  -4   1   8        110.44        103.91         5.25 o                         
  -3   1   8        202.80        205.34         7.04 o                         
  -2   1   8        191.38        188.26         7.11 o                         
  -1   1   8        648.04        621.02        14.50 o                         
   0   1   8        148.95        144.05         6.16 o                         
   1   1   8         97.29         98.80         4.18 o                         
   2   1   8        341.81        326.04         8.67 o                         
   3   1   8        685.55        683.98        14.07 o                         
   4   1   8         56.76         58.86         6.04 o                         
   5   1   8          0.03         -0.58         1.42 o                         
   6   1   8        101.81        103.44         7.23 o                         
   7   1   8         30.61         20.51         4.53 o                         
 -11   2   8          0.43          2.78         3.07 o                         
 -10   2   8         21.96         16.21         2.87 o                         
  -9   2   8          0.57         -0.82         2.75 o                         
  -8   2   8         27.56         30.69         3.39 o                         
  -7   2   8         43.59         40.54         7.96 o                         
  -6   2   8        271.13        277.30         7.31 o                         
  -5   2   8        261.30        232.86         9.41 o                         
  -4   2   8          1.18          1.53         1.14 o                         
  -3   2   8         70.82         63.79         4.32 o                         
  -2   2   8         34.65         26.24         2.54 o                         
  -1   2   8        228.12        222.20        15.83 o                         
   0   2   8        146.36        130.22         4.41 o                         
   1   2   8        181.23        175.09         5.77 o                         
   2   2   8          0.01         -0.95         1.13 o                         
   3   2   8        247.01        236.73        10.34 o                         
   4   2   8         19.12         14.31         2.36 o                         
   5   2   8        177.16        184.92         7.13 o                         
   6   2   8          7.56          3.38         3.07 o                         
   7   2   8        251.28        258.25        13.24 o                         
 -11   3   8         22.69         19.31         5.18 o                         
 -10   3   8         46.83         40.73         4.48 o                         
  -9   3   8        146.20        125.92         6.67 o                         
  -8   3   8        277.17        266.09         9.30 o                         
  -7   3   8         35.72         47.51         5.53 o                         
  -6   3   8          1.63          1.21         1.06 o                         
  -5   3   8        256.43        211.20        11.27 o                         
  -4   3   8        458.26        431.32        11.81 o                         
  -3   3   8          2.63         10.01         1.67 o                         
  -2   3   8          0.05         -0.77         0.77 o                         
  -1   3   8        905.28        871.60        16.13 o                         
   0   3   8         26.65         28.77         3.15 o                         
   1   3   8          5.51          5.97         1.39 o                         
   2   3   8          8.04          7.58         1.84 o                         
   3   3   8          4.93          1.83         2.36 o                         
   4   3   8         25.41         25.89         3.02 o                         
   5   3   8         96.78        103.89         5.82 o                         
   6   3   8         26.56         27.43         4.56 o                         
   7   3   8         62.22         62.04         9.13 o                         
 -11   4   8         45.30         41.46         6.39 o                         
 -10   4   8         12.84         13.64         2.92 o                         
  -9   4   8        103.35         96.75         6.59 o                         
  -8   4   8          7.46          3.87         2.06 o                         
  -7   4   8        300.68        318.02         9.64 o                         
  -6   4   8        123.04        137.96        10.45 o                         
  -5   4   8         43.03         35.82         5.05 o                         
  -4   4   8        240.89        196.44        12.76 o                         
  -3   4   8          0.72         -0.61         1.78 o                         
  -2   4   8          3.81          2.91         1.15 o                         
  -1   4   8        480.98        438.91        10.79 o                         
   0   4   8        343.72        329.28        10.62 o                         
   1   4   8        191.10        176.41         6.36 o                         
   2   4   8        321.68        325.85         9.08 o                         
   3   4   8          3.60          3.68         1.53 o                         
   4   4   8          1.15         -1.68         1.68 o                         
   5   4   8          6.94          8.58         2.05 o                         
   6   4   8          2.81          6.05         2.84 o                         
 -11   5   8         22.56         20.23        10.46 o                         
 -10   5   8          5.79         10.65         3.48 o                         
  -9   5   8        104.89        111.44         7.38 o                         
  -8   5   8          1.25          2.89         1.78 o                         
  -7   5   8          4.31          6.73         2.01 o                         
  -6   5   8        235.66        239.16        11.78 o                         
  -5   5   8          3.94          4.60         2.30 o                         
  -4   5   8        335.53        308.25        13.11 o                         
  -3   5   8        110.80        125.46         6.09 o                         
  -2   5   8         23.78         14.03         2.02 o                         
  -1   5   8         89.31         84.59         5.19 o                         
   0   5   8        247.30        217.10         8.69 o                         
   1   5   8         66.60         62.41         5.58 o                         
   2   5   8          2.85          1.57         1.43 o                         
   3   5   8        181.23        190.76         7.31 o                         
   4   5   8         78.76         87.08         5.94 o                         
   5   5   8        111.47        125.95         7.26 o                         
   6   5   8         12.24         18.50         5.22 o                         
 -11   6   8          3.73         10.87         6.01 o                         
 -10   6   8         48.46         49.35         6.25 o                         
  -9   6   8          0.87         -1.70         3.74 o                         
  -8   6   8        197.66        206.76        12.11 o                         
  -7   6   8          3.16          3.62         1.49 o                         
  -6   6   8          9.78          2.45         2.32 o                         
  -5   6   8          1.54          1.15         2.62 o                         
  -4   6   8          7.91          8.70         5.47 o                         
  -3   6   8        352.34        336.80        12.91 o                         
  -2   6   8         14.88         16.87         3.31 o                         
  -1   6   8          2.59          3.50         1.57 o                         
   0   6   8         99.41         90.99         9.59 o                         
   1   6   8         26.07         25.66         4.40 o                         
   2   6   8          0.03         -1.14         3.61 o                         
   3   6   8         48.19         48.50         6.02 o                         
   4   6   8         88.73         79.27         6.23 o                         
   5   6   8          6.34          4.08         4.20 o                         
 -10   7   8         52.93         47.00         8.76 o                         
  -9   7   8         25.14         25.13         6.84 o                         
  -8   7   8          8.37          5.17         5.50 o                         
  -7   7   8         72.24         70.35         8.18 o                         
  -6   7   8         82.14         95.41         7.75 o                         
  -5   7   8        100.56         97.16         7.80 o                         
  -4   7   8        470.01        448.34        17.30 o                         
  -3   7   8        158.02        162.74         7.42 o                         
  -2   7   8          2.55          2.29         1.66 o                         
  -1   7   8         24.22         25.09         4.52 o                         
   0   7   8          4.72          1.60         1.97 o                         
   1   7   8         28.15         25.27         3.09 o                         
   2   7   8        120.62        106.65         6.23 o                         
   3   7   8          9.12          9.02         3.18 o                         
   4   7   8          4.60         12.34         2.90 o                         
 -10   8   8        323.89        340.65        16.91 o                         
  -9   8   8        245.16        273.56        14.62 o                         
  -8   8   8          0.16          0.98         3.68 o                         
  -7   8   8         38.27         30.93         5.47 o                         
  -6   8   8        418.35        426.17        19.41 o                         
  -5   8   8        274.21        297.08        14.51 o                         
  -4   8   8          6.40          6.02         2.63 o                         
  -3   8   8         79.89         67.95         5.33 o                         
  -2   8   8        166.82        178.35         8.32 o                         
  -1   8   8        437.99        441.52        17.77 o                         
   0   8   8         13.85          7.22         3.13 o                         
   1   8   8         23.12         27.71         5.01 o                         
   2   8   8         25.26         26.23         6.49 o                         
   3   8   8         31.77         30.76        11.99 o                         
   4   8   8         10.45         10.83         4.02 o                         
  -9   9   8         88.97         85.89        11.06 o                         
  -8   9   8         12.77         19.56         4.27 o                         
  -7   9   8          0.02          0.10         6.78 o                         
  -6   9   8        142.57        160.60        17.23 o                         
  -5   9   8        179.16        210.99        12.30 o                         
  -4   9   8          5.16          7.11         2.99 o                         
  -3   9   8         22.84         25.33         3.58 o                         
  -2   9   8        124.43        140.64         9.81 o                         
  -1   9   8         41.16         41.55         6.21 o                         
   0   9   8         10.18         12.96         3.78 o                         
   1   9   8          4.41          2.35         4.12 o                         
   2   9   8         43.59         34.78         7.09 o                         
   3   9   8         22.69         27.73         5.10 o                         
  -8  10   8         18.20         20.26         4.42 o                         
  -7  10   8         32.80         28.65         8.57 o                         
  -6  10   8          1.42          3.47         2.51 o                         
  -5  10   8        113.88        127.97        10.01 o                         
  -4  10   8          9.75          6.94         3.30 o                         
  -3  10   8          4.98          2.67         2.77 o                         
  -2  10   8         36.00         34.06         5.85 o                         
  -1  10   8         92.16         93.81        13.62 o                         
   0  10   8          0.43         -0.82         2.39 o                         
   1  10   8         60.56         76.86        11.96 o                         
   2  10   8         73.40         67.70         8.51 o                         
  -7  11   8         10.12          8.77         5.60 o                         
  -6  11   8          0.51          2.72         2.97 o                         
  -5  11   8        136.59        140.17        15.60 o                         
  -4  11   8          0.14          2.72         2.92 o                         
  -3  11   8          0.14          1.32         2.78 o                         
  -2  11   8         11.46          7.93         6.65 o                         
  -1  11   8          6.81         10.25         4.33 o                         
   0  11   8          5.83          5.76         3.50 o                         
  -4  12   8        126.78        148.37        15.63 o                         
  -3  12   8         13.89         14.74         5.92 o                         
  -1 -14   9          1.13          0.53         2.55 o                         
   0 -14   9          6.55          6.11         2.75 o                         
  -4 -13   9         62.03         70.50        12.74 o                         
  -3 -13   9          3.05          1.26         3.28 o                         
  -2 -13   9          1.03          0.24         2.15 o                         
  -1 -13   9          0.44          1.33         2.64 o                         
   0 -13   9          0.34          0.68         1.86 o                         
   1 -13   9         41.42         44.72         5.90 o                         
   2 -13   9          0.45         -1.82         1.82 o                         
   3 -13   9          0.04         -1.16         2.19 o                         
  -5 -12   9         10.46          8.82         3.30 o                         
  -4 -12   9          1.06          0.84         2.33 o                         
  -3 -12   9         41.91         47.20         5.77 o                         
  -2 -12   9          0.12         -1.76         1.76 o                         
  -1 -12   9        136.59        169.67         9.16 o                         
   0 -12   9         11.45          8.65         2.63 o                         
   1 -12   9         32.11         23.53         4.96 o                         
   2 -12   9          2.68          0.34         2.24 o                         
   3 -12   9          7.91         12.04         2.76 o                         
   4 -12   9         11.19          7.97         3.85 o                         
  -7 -11   9          0.48          2.43         4.99 o                         
  -6 -11   9         46.15         45.96         6.54 o                         
  -5 -11   9         18.50         27.43         4.25 o                         
  -4 -11   9         57.32         65.25         6.51 o                         
  -3 -11   9          7.31          6.79         2.70 o                         
  -2 -11   9        458.21        498.10        16.13 o                         
  -1 -11   9         37.82         26.22         3.91 o                         
   0 -11   9        369.69        400.59        13.97 o                         
   1 -11   9         16.90         22.29         3.51 o                         
   2 -11   9        234.06        223.45         9.89 o                         
   3 -11   9         62.20         56.24         5.78 o                         
   4 -11   9        102.97         97.47         7.34 o                         
   5 -11   9          0.31         -0.53         2.03 o                         
  -7 -10   9          6.32          5.98         3.33 o                         
  -6 -10   9          6.76          5.83         4.15 o                         
  -5 -10   9         86.49        100.42         7.15 o                         
  -4 -10   9         10.09          3.88         2.46 o                         
  -3 -10   9         32.59         33.51         5.29 o                         
  -2 -10   9          2.57          6.80         2.28 o                         
  -1 -10   9          7.10          4.15         2.52 o                         
   0 -10   9          7.55         11.13         2.61 o                         
   1 -10   9         17.65         10.77         2.65 o                         
   2 -10   9          0.09         -1.13         1.59 o                         
   3 -10   9          4.39          3.57         2.41 o                         
   4 -10   9         14.55         21.94         5.88 o                         
   5 -10   9         27.79         23.88         3.52 o                         
  -8  -9   9         24.62         31.16         6.42 o                         
  -7  -9   9          0.08         -2.24         2.24 o                         
  -6  -9   9         53.10         50.15         6.96 o                         
  -5  -9   9         32.87         25.18         3.87 o                         
  -4  -9   9          3.67          4.93         2.00 o                         
  -3  -9   9         40.98         30.51         4.59 o                         
  -2  -9   9          3.38          3.26         1.83 o                         
  -1  -9   9         57.31         53.13         5.40 o                         
   0  -9   9          0.74         -0.34         2.09 o                         
   1  -9   9          1.44          0.14         1.34 o                         
   2  -9   9         74.52         76.23         4.47 o                         
   3  -9   9          8.15         10.12         2.07 o                         
   4  -9   9         29.60         24.39         4.59 o                         
   5  -9   9         51.74         48.43         9.94 o                         
   6  -9   9        107.73        118.02         7.61 o                         
  -9  -8   9         11.91         10.74         3.62 o                         
  -8  -8   9          1.57          3.25         3.19 o                         
  -7  -8   9        135.68        143.32         8.96 o                         
  -6  -8   9         51.17         38.26         4.80 o                         
  -5  -8   9          0.44         -0.98         1.84 o                         
  -4  -8   9         25.21         26.41         5.49 o                         
  -3  -8   9         17.82          6.99         3.43 o                         
  -2  -8   9          1.07          3.85         1.64 o                         
  -1  -8   9         65.07         69.77         8.05 o                         
   0  -8   9         14.84         14.69         2.38 o                         
   1  -8   9          0.12         -1.12         1.12 o                         
   2  -8   9          0.39          1.05         1.09 o                         
   3  -8   9         15.54         20.45         2.70 o                         
   4  -8   9          2.01          3.44         1.61 o                         
   5  -8   9          9.79          9.37         3.54 o                         
   6  -8   9          1.02          1.15         2.58 o                         
  -9  -7   9          4.74          5.57         2.71 o                         
  -8  -7   9         59.08         49.35         4.80 o                         
  -7  -7   9          0.52         -1.42         2.45 o                         
  -6  -7   9          7.77          4.89         1.63 o                         
  -5  -7   9          9.62          7.10         1.67 o                         
  -4  -7   9        146.62        140.83         8.36 o                         
  -3  -7   9         15.26         10.62         2.17 o                         
  -2  -7   9         62.17         74.70         4.65 o                         
  -1  -7   9          5.34          2.94         1.26 o                         
   0  -7   9         17.37         10.18         1.56 o                         
   1  -7   9         59.58         54.30         3.75 o                         
   2  -7   9          0.20         -1.01         2.05 o                         
   3  -7   9        125.89        126.57         5.65 o                         
   4  -7   9         53.97         62.65         5.78 o                         
   5  -7   9          5.77          8.20         2.07 o                         
   6  -7   9          2.99         10.48         3.44 o                         
   7  -7   9         25.76         18.91         4.87 o                         
 -10  -6   9          8.70          5.34         2.78 o                         
  -9  -6   9          0.33         -2.11         2.11 o                         
  -8  -6   9        100.84        108.94         9.31 o                         
  -7  -6   9         57.21         57.70         5.72 o                         
  -6  -6   9         15.05         13.37         3.29 o                         
  -5  -6   9         57.48         52.21         3.65 o                         
  -4  -6   9          1.01         -1.01         1.01 o                         
  -3  -6   9        539.62        501.15        11.73 o                         
  -2  -6   9         96.83        101.74         4.37 o                         
   0  -6   9        119.01        111.39         5.19 o                         
   1  -6   9          9.36          1.73         1.26 o                         
   2  -6   9         19.68         26.15         3.30 o                         
   3  -6   9         17.16         18.15         2.40 o                         
   4  -6   9         24.78         24.77         3.08 o                         
   5  -6   9          0.05         -1.38         1.38 o                         
   6  -6   9         14.72          5.02         2.85 o                         
   7  -6   9         37.05         32.29         4.92 o                         
 -10  -5   9         14.47         15.12         2.88 o                         
  -9  -5   9          0.01         -1.71         2.70 o                         
  -8  -5   9          0.07         -0.21         1.83 o                         
  -7  -5   9         13.00         12.13         2.25 o                         
  -6  -5   9         10.21          9.59         1.88 o                         
  -5  -5   9         32.28         30.59         4.40 o                         
  -4  -5   9         98.49         91.72         5.17 o                         
  -3  -5   9         44.10         37.75         3.09 o                         
  -2  -5   9          3.75          0.87         0.95 o                         
  -1  -5   9        144.79        117.96         4.82 o                         
   0  -5   9        151.16        142.49         5.40 o                         
   1  -5   9        184.12        162.93         5.98 o                         
   2  -5   9          2.64          2.17         1.59 o                         
   3  -5   9          0.05          2.48         1.38 o                         
   4  -5   9        215.24        222.21         7.78 o                         
   5  -5   9          4.72         -0.95         1.15 o                         
   6  -5   9          0.84          2.30         1.99 o                         
   7  -5   9         20.53         17.19         3.86 o                         
 -11  -4   9        118.49        107.86        13.78 o                         
 -10  -4   9        144.86        152.16         7.19 o                         
  -9  -4   9         93.07         86.24         6.66 o                         
  -8  -4   9          2.39         -2.52         2.52 o                         
  -7  -4   9        266.37        292.31         8.21 o                         
  -6  -4   9        347.65        368.07         9.87 o                         
  -5  -4   9         70.61         62.30         4.26 o                         
  -4  -4   9         49.48         51.65         3.31 o                         
  -3  -4   9         11.23          7.87         1.42 o                         
  -2  -4   9        100.78        119.52         5.73 o                         
  -1  -4   9        166.03        156.71         5.54 o                         
   0  -4   9         35.53         32.18         2.88 o                         
   1  -4   9        202.64        196.47         6.58 o                         
   2  -4   9         14.81         13.95         2.13 o                         
   3  -4   9        342.44        342.62         9.55 o                         
   4  -4   9        153.16        153.74         6.26 o                         
   5  -4   9          1.89          1.56         2.01 o                         
   6  -4   9          2.82          4.24         2.12 o                         
   7  -4   9         19.45         15.84         3.57 o                         
 -11  -3   9         45.82         44.24         4.96 o                         
 -10  -3   9         34.45         36.35         3.97 o                         
  -9  -3   9          0.13         -1.28         1.60 o                         
  -8  -3   9        119.50        122.81         6.98 o                         
  -7  -3   9          0.78          3.21         2.38 o                         
  -6  -3   9        933.25        963.08        17.83 o                         
  -5  -3   9          1.34          2.62         1.14 o                         
  -4  -3   9        266.77        254.57         7.32 o                         
  -3  -3   9        142.76        141.16         5.21 o                         
  -2  -3   9          3.08          2.70         1.11 o                         
  -1  -3   9         70.19         65.59         3.78 o                         
   0  -3   9         95.56         88.58         4.18 o                         
   1  -3   9         77.08         68.37         3.81 o                         
   2  -3   9          2.28          1.68         1.16 o                         
   3  -3   9        329.77        322.70         9.62 o                         
   4  -3   9         40.71         39.18         4.01 o                         
   5  -3   9         66.43         62.52         4.27 o                         
   6  -3   9          0.79         -3.25         4.12 o                         
   7  -3   9          6.79          5.81         2.67 o                         
 -11  -2   9         32.95         25.70         6.21 o                         
 -10  -2   9         16.45         12.51         2.56 o                         
  -9  -2   9          1.42          1.38         1.61 o                         
  -8  -2   9          4.48          6.93         2.69 o                         
  -7  -2   9        173.39        182.03         6.75 o                         
  -6  -2   9        116.09        120.66         5.26 o                         
  -5  -2   9          7.98          6.04         1.43 o                         
  -4  -2   9         91.14         91.08         4.41 o                         
  -3  -2   9       1755.82       1754.61        25.65 o                         
  -2  -2   9        201.48        198.41         6.09 o                         
  -1  -2   9         36.39         34.05         2.69 o                         
   0  -2   9        102.53         99.66         4.41 o                         
   1  -2   9        105.13        117.87         5.92 o                         
   2  -2   9         15.69         14.08         2.05 o                         
   3  -2   9        175.27        174.30         6.54 o                         
   4  -2   9        287.20        276.11         8.90 o                         
   5  -2   9          5.38          1.99         1.51 o                         
   6  -2   9          3.75          7.53         3.24 o                         
   7  -2   9         71.49         78.15         7.66 o                         
 -11  -1   9          0.27         -0.55         2.57 o                         
 -10  -1   9          1.93          5.06         1.94 o                         
  -9  -1   9         33.60         31.42         3.74 o                         
  -8  -1   9        103.51        117.62         9.11 o                         
  -7  -1   9         18.29         20.80         3.29 o                         
  -6  -1   9        364.17        371.19        12.40 o                         
  -5  -1   9          7.84          7.35         1.37 o                         
  -4  -1   9        818.47        814.22        14.54 o                         
  -3  -1   9        112.63        117.52         4.35 o                         
  -2  -1   9       3171.74       3142.60        41.00 o                         
  -1  -1   9         48.02         40.81         2.99 o                         
   0  -1   9        565.60        570.07        11.68 o                         
   1  -1   9         44.70         38.64         3.99 o                         
   2  -1   9        213.64        210.17         6.97 o                         
   3  -1   9          6.47          6.08         1.48 o                         
   4  -1   9          4.76          7.52         1.78 o                         
   5  -1   9          7.59          9.27         2.09 o                         
   6  -1   9          1.24          3.35         2.77 o                         
   7  -1   9         25.02         13.68         3.73 o                         
 -11   0   9         43.88         54.00         7.80 o                         
 -10   0   9         21.99         19.79         3.45 o                         
  -9   0   9        374.53        361.33        12.75 o                         
  -8   0   9          0.04         -0.96         2.21 o                         
  -7   0   9         38.73         37.03         3.36 o                         
  -6   0   9         86.73         82.95         4.11 o                         
  -5   0   9         43.65         46.85         2.95 o                         
  -4   0   9        341.13        340.07         7.85 o                         
  -3   0   9        290.77        298.81         7.41 o                         
  -2   0   9        264.46        226.33         8.25 o                         
  -1   0   9         54.20         55.45         2.94 o                         
   0   0   9       2099.74       2087.73        29.65 o                         
   1   0   9         72.40         65.09         6.42 o                         
   2   0   9        253.14        240.27         7.84 o                         
   3   0   9         23.97         25.14         2.79 o                         
   4   0   9        338.89        339.01         9.82 o                         
   5   0   9         68.71         72.96         5.06 o                         
   6   0   9         26.39         13.76         3.47 o                         
   7   0   9         32.41         32.73         4.91 o                         
 -11   1   9          4.82          6.77         3.04 o                         
 -10   1   9         99.03         96.42         6.31 o                         
  -9   1   9        139.47        136.65         7.04 o                         
  -8   1   9          2.51          2.78         1.72 o                         
  -7   1   9          4.49         12.49         3.28 o                         
  -6   1   9        741.45        742.94        14.05 o                         
  -5   1   9         36.23         22.34         2.78 o                         
  -4   1   9         13.93         12.55         2.10 o                         
  -3   1   9        149.20        150.04         5.78 o                         
  -2   1   9          0.10         -0.20         1.18 o                         
  -1   1   9         12.90         24.91         3.91 o                         
   0   1   9        524.90        517.11        10.70 o                         
   1   1   9        150.88        154.97         6.66 o                         
   2   1   9        197.08        203.53         6.98 o                         
   3   1   9          8.70          7.05         2.51 o                         
   4   1   9        309.46        316.58         9.54 o                         
   5   1   9          8.26         10.24         2.35 o                         
   6   1   9         38.57         32.91         5.22 o                         
 -11   2   9          2.76          5.00         2.72 o                         
 -10   2   9         69.48         76.21         5.84 o                         
  -9   2   9          1.43         -1.04         1.71 o                         
  -8   2   9          3.97         -0.81         2.15 o                         
  -7   2   9          6.84          5.16         1.62 o                         
  -6   2   9        154.69        155.27         5.42 o                         
  -5   2   9        440.94        407.50        11.99 o                         
  -4   2   9          0.37          1.44         1.27 o                         
  -3   2   9        155.24        131.59         6.11 o                         
  -2   2   9        440.29        433.66        10.95 o                         
  -1   2   9         65.38         70.39         4.66 o                         
   0   2   9        115.57        104.86         4.08 o                         
   1   2   9         10.59          8.01         2.44 o                         
   2   2   9          0.34          0.83         1.23 o                         
   3   2   9        127.70        126.27         5.82 o                         
   4   2   9        294.61        311.94         9.69 o                         
   5   2   9         17.72         17.13         5.47 o                         
   6   2   9         84.43         78.94         7.36 o                         
 -11   3   9         18.43         16.79         3.37 o                         
 -10   3   9          1.20         -1.82         1.94 o                         
  -9   3   9         10.47          6.11         3.04 o                         
  -8   3   9         20.00         16.85         2.85 o                         
  -7   3   9          0.64         -1.27         1.33 o                         
  -6   3   9          1.66          3.77         2.28 o                         
  -5   3   9         62.08         55.26         4.63 o                         
  -4   3   9          0.08          1.82         1.30 o                         
  -3   3   9         55.71         73.24         5.70 o                         
  -2   3   9        163.82        143.97         5.79 o                         
  -1   3   9         60.18         63.66         5.51 o                         
   0   3   9          7.97          5.52         1.78 o                         
   1   3   9        372.74        351.82         8.98 o                         
   2   3   9         62.51         62.31         4.38 o                         
   3   3   9          2.57          0.99         1.44 o                         
   4   3   9        207.00        213.92         7.98 o                         
   5   3   9        203.29        203.54         8.11 o                         
   6   3   9          3.67         -2.98         4.21 o                         
 -11   4   9          5.36          5.80         2.81 o                         
 -10   4   9         99.17         87.84         7.05 o                         
  -9   4   9         60.61         61.77         6.11 o                         
  -8   4   9          3.34          5.46         2.13 o                         
  -7   4   9         25.42         20.99         4.09 o                         
  -6   4   9         11.88         12.60        10.52 o                         
  -5   4   9          5.18         10.04         3.84 o                         
  -4   4   9        373.52        342.63        12.81 o                         
  -3   4   9        160.48        122.61         5.41 o                         
  -2   4   9          1.03          2.91         1.28 o                         
  -1   4   9         15.00          5.07         1.67 o                         
   0   4   9         43.82         32.27         3.73 o                         
   1   4   9        385.32        376.01        11.74 o                         
   2   4   9         23.35         15.79         3.34 o                         
   3   4   9          0.70          2.68         1.89 o                         
   4   4   9         35.89         44.21         4.27 o                         
   5   4   9         47.55         48.65         4.62 o                         
 -11   5   9         84.29         68.81        11.19 o                         
 -10   5   9        186.76        189.02        15.41 o                         
  -9   5   9         19.72         15.68         3.68 o                         
  -8   5   9        158.78        168.91        10.54 o                         
  -7   5   9        200.09        202.27        11.59 o                         
  -6   5   9        115.96        116.59         9.08 o                         
  -5   5   9         37.33         31.48         6.71 o                         
  -4   5   9        241.09        258.76        12.37 o                         
  -3   5   9        301.45        271.39         9.85 o                         
  -2   5   9         51.88         51.52         4.50 o                         
  -1   5   9         75.67         95.18         7.80 o                         
   0   5   9        137.10        136.34         7.53 o                         
   1   5   9        311.34        306.23         8.84 o                         
   2   5   9          2.32          1.15         2.59 o                         
   3   5   9         13.66         19.10         3.96 o                         
   4   5   9         86.69         94.35         6.62 o                         
   5   5   9         74.79         85.96        10.52 o                         
 -10   6   9         52.08         60.48        12.31 o                         
  -9   6   9          6.37          1.73         3.52 o                         
  -8   6   9         46.14         38.85         6.13 o                         
  -7   6   9         79.37         92.28        15.63 o                         
  -6   6   9        107.83        105.49         8.29 o                         
  -5   6   9        277.59        263.32        13.10 o                         
  -4   6   9         56.40         53.77         6.92 o                         
  -3   6   9         12.75         13.53         2.64 o                         
  -2   6   9         26.33         25.24         3.73 o                         
  -1   6   9         57.92         63.98         7.49 o                         
   0   6   9         95.13        114.90        17.46 o                         
   1   6   9          5.01          0.85         2.55 o                         
   2   6   9         37.27         40.34         4.49 o                         
   3   6   9         10.27          4.68         4.17 o                         
   4   6   9          0.39          2.57         2.40 o                         
 -10   7   9          4.71         -1.01         7.48 o                         
  -9   7   9         22.26         20.53         4.88 o                         
  -8   7   9        100.87        102.31        20.08 o                         
  -7   7   9         10.71          6.93         2.87 o                         
  -6   7   9        345.97        358.82        17.49 o                         
  -5   7   9         50.39         43.78         6.31 o                         
  -4   7   9          4.25          2.36         1.79 o                         
  -3   7   9         36.34         48.16         5.94 o                         
  -2   7   9         65.11         71.02         7.09 o                         
  -1   7   9         24.01         26.03         6.42 o                         
   0   7   9         51.06         63.69        10.94 o                         
   1   7   9          3.27          1.87         2.26 o                         
   2   7   9         27.63         34.80         5.88 o                         
   3   7   9         39.27         50.17         6.82 o                         
  -9   8   9         98.13         83.02         9.27 o                         
  -8   8   9          5.11          8.38         4.51 o                         
  -7   8   9          0.04         -2.95         4.19 o                         
  -6   8   9          9.95         13.58         8.38 o                         
  -5   8   9         38.48         35.63         5.89 o                         
  -4   8   9        287.47        339.50        16.03 o                         
  -3   8   9         34.14         35.74         4.43 o                         
  -2   8   9         27.31         34.26         5.55 o                         
  -1   8   9          0.01          3.88         2.30 o                         
   0   8   9         34.65         30.63         5.38 o                         
   1   8   9          7.40          4.63         5.21 o                         
   2   8   9          1.00          1.18         2.64 o                         
   3   8   9          0.00         -2.81         2.81 o                         
  -8   9   9         95.62         87.06        12.95 o                         
  -7   9   9          3.16          6.53         5.85 o                         
  -6   9   9         15.31         13.67         4.74 o                         
  -5   9   9        143.32        138.62        10.50 o                         
  -4   9   9        219.96        246.07        13.85 o                         
  -3   9   9        133.43        134.74        10.19 o                         
  -2   9   9          0.58         -0.54         3.84 o                         
  -1   9   9        153.67        155.08        19.79 o                         
   0   9   9        170.29        179.70        20.11 o                         
   1   9   9          6.70         10.57         6.46 o                         
   2   9   9         49.19         52.67         7.63 o                         
  -7  10   9          1.93         -0.59         3.39 o                         
  -6  10   9         40.98         28.99         7.77 o                         
  -5  10   9         19.73         17.88         5.15 o                         
  -4  10   9        218.19        257.05        15.19 o                         
  -3  10   9         29.73         32.70         6.01 o                         
  -2  10   9         20.10         21.38         8.28 o                         
  -1  10   9         17.68         18.73         4.58 o                         
   0  10   9        439.24        491.35        20.79 o                         
  -6  11   9         48.70         68.74        11.70 o                         
  -5  11   9          0.66          2.82         2.98 o                         
  -4  11   9         27.78         25.97         5.77 o                         
  -3  11   9         16.13         12.69         4.58 o                         
  -2  11   9         31.75         31.51         5.58 o                         
  -3 -13  10          4.42          2.89         2.60 o                         
  -2 -13  10         24.72         20.77         5.47 o                         
  -1 -13  10          0.01         -2.10         2.10 o                         
   0 -13  10         50.11         52.09         6.08 o                         
   1 -13  10          8.98          2.17         6.08 o                         
  -5 -12  10         14.81         17.65         4.03 o                         
  -4 -12  10          0.03          1.99         2.78 o                         
  -3 -12  10         17.98         22.85         4.42 o                         
  -2 -12  10         25.13         21.38         3.80 o                         
  -1 -12  10         20.87          9.11         3.03 o                         
   0 -12  10          2.58          4.24         3.43 o                         
   1 -12  10          6.27          1.76         3.00 o                         
   2 -12  10         27.25         31.31         5.70 o                         
   3 -12  10         11.74          8.44         4.99 o                         
  -6 -11  10          0.72          3.38         4.28 o                         
  -5 -11  10        142.89        141.95         8.89 o                         
  -4 -11  10         63.90         54.37        10.52 o                         
  -3 -11  10        148.82        161.77         9.33 o                         
  -2 -11  10          0.13          2.88         2.28 o                         
  -1 -11  10        156.23        160.19        10.29 o                         
   0 -11  10         16.59         12.87         3.72 o                         
   1 -11  10         53.38         56.98         6.00 o                         
   2 -11  10          1.03          2.12         1.89 o                         
   3 -11  10          4.05          0.81         2.20 o                         
   4 -11  10          0.60          3.94         3.59 o                         
  -7 -10  10         13.18          9.46         3.36 o                         
  -6 -10  10         64.35         52.05         7.25 o                         
  -5 -10  10         20.14         18.25         3.87 o                         
  -4 -10  10        104.23        122.81         7.86 o                         
  -3 -10  10          3.48          2.18         1.90 o                         
  -2 -10  10          2.70          3.05         1.94 o                         
  -1 -10  10          3.07          1.55         1.90 o                         
   0 -10  10        322.19        324.98        12.33 o                         
   1 -10  10        103.79        111.74         7.03 o                         
   2 -10  10         13.10         14.70         2.95 o                         
   3 -10  10        155.76        157.76         7.40 o                         
   4 -10  10         91.59         96.19         5.47 o                         
   5 -10  10         18.09         20.29         6.33 o                         
  -8  -9  10         24.04         17.02         3.95 o                         
  -7  -9  10          0.08          2.81         3.84 o                         
  -6  -9  10         30.78         32.36         5.69 o                         
  -5  -9  10          3.68          5.64         2.91 o                         
  -4  -9  10          7.04          7.50         2.71 o                         
  -3  -9  10          1.86         -1.63         2.51 o                         
  -2  -9  10         34.75         35.23         5.58 o                         
  -1  -9  10        147.63        169.89         8.54 o                         
   0  -9  10          0.34         -0.83         1.97 o                         
   1  -9  10          6.30          9.67         2.19 o                         
   2  -9  10         53.64         55.17         4.29 o                         
   3  -9  10        172.39        174.93         7.19 o                         
   4  -9  10         45.40         62.05         5.33 o                         
   5  -9  10          1.71          5.31         2.43 o                         
  -9  -8  10         11.73          7.94         3.61 o                         
  -8  -8  10          1.87          5.88         3.42 o                         
  -7  -8  10         65.97         68.00         7.38 o                         
  -6  -8  10          5.54          6.87         2.65 o                         
  -5  -8  10         95.46        105.39         7.02 o                         
  -4  -8  10         10.50          9.29         2.60 o                         
  -3  -8  10         18.84         12.40         3.67 o                         
  -2  -8  10          3.50          5.92         2.51 o                         
  -1  -8  10         18.68         10.51         2.08 o                         
   0  -8  10         26.40         20.45         3.09 o                         
   1  -8  10          7.22          3.71         1.60 o                         
   2  -8  10          6.62          8.74         1.97 o                         
   3  -8  10         47.73         41.89         4.05 o                         
   4  -8  10          2.10          4.68         2.10 o                         
   5  -8  10         26.78         22.62         6.10 o                         
   6  -8  10         22.90         21.44         4.04 o                         
  -9  -7  10          3.85          9.70         3.12 o                         
  -8  -7  10         52.80         47.98         5.35 o                         
  -7  -7  10          6.50          4.90         2.32 o                         
  -6  -7  10         56.89         52.72         4.22 o                         
  -5  -7  10         13.09          9.99         2.71 o                         
  -4  -7  10         22.63         19.90         2.72 o                         
  -3  -7  10          5.06          5.84         1.50 o                         
  -2  -7  10         12.50         14.83         1.99 o                         
  -1  -7  10          3.82         10.63         2.31 o                         
   0  -7  10        128.11        133.38         6.40 o                         
   1  -7  10          3.37          2.12         1.39 o                         
   2  -7  10         14.19         12.19         2.68 o                         
   3  -7  10         15.21         12.91         2.86 o                         
   4  -7  10         10.50          7.08         2.41 o                         
   5  -7  10         37.37         39.96         4.83 o                         
   6  -7  10         10.10         10.13         3.22 o                         
 -10  -6  10         32.92         37.51         6.35 o                         
  -9  -6  10         80.78         85.56         6.62 o                         
  -8  -6  10         76.46         76.72         5.11 o                         
  -7  -6  10         74.90         84.25         5.17 o                         
  -6  -6  10         94.01         91.17         4.90 o                         
  -5  -6  10         34.97         34.73         3.39 o                         
  -4  -6  10        123.36        117.25         5.10 o                         
  -3  -6  10         28.53         26.62         2.74 o                         
  -2  -6  10         29.59         19.42         2.37 o                         
  -1  -6  10        147.12        162.07         6.39 o                         
   0  -6  10         38.25         29.39         2.99 o                         
   1  -6  10          4.78          1.69         1.42 o                         
   2  -6  10          0.20         -1.17         1.17 o                         
   3  -6  10        193.85        192.88         8.39 o                         
   4  -6  10         37.06         39.30         3.82 o                         
   5  -6  10         26.67         24.11         3.87 o                         
   6  -6  10         13.54         17.36         3.79 o                         
 -10  -5  10          7.04          3.00         2.10 o                         
  -9  -5  10          7.89          7.89         2.35 o                         
  -8  -5  10         19.66         18.22         2.80 o                         
  -7  -5  10         35.36         37.53         5.47 o                         
  -6  -5  10         47.04         47.59         4.10 o                         
  -5  -5  10         11.79         11.82         1.95 o                         
  -4  -5  10         37.59         42.18         3.29 o                         
  -3  -5  10          0.68          1.70         1.13 o                         
  -2  -5  10        144.64        125.65         5.25 o                         
  -1  -5  10        111.79        103.00         4.78 o                         
   0  -5  10          2.71          2.50         1.45 o                         
   1  -5  10         27.59         31.28         3.12 o                         
   2  -5  10         68.76         66.77         5.57 o                         
   3  -5  10          0.57          3.68         1.49 o                         
   4  -5  10        295.49        300.18         9.42 o                         
   5  -5  10          4.14          2.98         3.01 o                         
   6  -5  10          2.71         -2.26         2.36 o                         
 -10  -4  10          0.00          2.55         3.05 o                         
  -9  -4  10         36.61         33.97         4.49 o                         
  -8  -4  10          3.99          0.68         1.59 o                         
  -7  -4  10        209.14        210.09        10.18 o                         
  -6  -4  10          4.89          2.89         1.46 o                         
  -5  -4  10         17.49         15.23         2.57 o                         
  -4  -4  10         14.23         18.10         2.39 o                         
  -3  -4  10          0.25          0.93         1.02 o                         
  -2  -4  10        108.13        110.04         6.67 o                         
  -1  -4  10         79.67         79.68         4.14 o                         
   0  -4  10          0.32          0.12         1.12 o                         
   1  -4  10         83.07         78.41         4.36 o                         
   2  -4  10          0.25          1.33         1.30 o                         
   3  -4  10         49.91         47.25         6.43 o                         
   4  -4  10         15.84         17.31         2.59 o                         
   5  -4  10         31.61         24.19         3.98 o                         
   6  -4  10          0.00          2.03         2.41 o                         
 -11  -3  10         13.93         12.28         6.20 o                         
 -10  -3  10         59.28         59.29         7.19 o                         
  -9  -3  10        294.49        306.15        11.52 o                         
  -8  -3  10          9.38          9.54         2.51 o                         
  -7  -3  10          6.48          4.49         1.77 o                         
  -6  -3  10         20.77         14.76         2.19 o                         
  -5  -3  10        396.24        411.38        10.36 o                         
  -4  -3  10        181.12        177.63         6.30 o                         
  -3  -3  10         53.50         56.33         3.59 o                         
  -2  -3  10        115.56        106.50         4.72 o                         
  -1  -3  10        186.09        195.97         6.50 o                         
   0  -3  10        188.08        181.04         6.38 o                         
   1  -3  10          0.71         -0.08         1.27 o                         
   2  -3  10          0.61          0.08         2.12 o                         
   3  -3  10         17.57         13.52         2.21 o                         
   4  -3  10        120.91        129.61         6.02 o                         
   5  -3  10         51.40         49.99         5.37 o                         
   6  -3  10          0.04         -1.97         1.97 o                         
 -11  -2  10          1.28         -3.27         3.27 o                         
 -10  -2  10         22.31         29.96         5.85 o                         
  -9  -2  10        198.80        200.86        11.54 o                         
  -8  -2  10          0.90         -0.81         1.60 o                         
  -7  -2  10          3.61          3.05         1.53 o                         
  -6  -2  10         45.10         47.02         4.50 o                         
  -5  -2  10        138.84        141.30         5.50 o                         
  -4  -2  10        339.34        336.63         9.38 o                         
  -3  -2  10        454.52        453.01        10.23 o                         
  -2  -2  10          1.97          2.37         1.10 o                         
  -1  -2  10        151.39        153.64         5.65 o                         
   0  -2  10        394.70        420.68        12.38 o                         
   1  -2  10         13.02         14.34         2.16 o                         
   2  -2  10         27.67         25.24         2.85 o                         
   3  -2  10          0.49          2.30         1.54 o                         
   4  -2  10         10.27          8.29         2.12 o                         
   5  -2  10         21.29         26.24         4.22 o                         
   6  -2  10          0.06          3.53         2.75 o                         
 -11  -1  10          0.32          0.26         4.06 o                         
 -10  -1  10        105.84        106.29         8.28 o                         
  -9  -1  10          0.48          0.83         5.40 o                         
  -8  -1  10         25.88         25.68         3.79 o                         
  -7  -1  10         85.00         84.70         5.03 o                         
  -6  -1  10        290.06        292.88        11.07 o                         
  -5  -1  10        318.48        317.16         8.40 o                         
  -4  -1  10         63.80         60.28         3.35 o                         
  -3  -1  10          3.20          1.61         0.94 o                         
  -2  -1  10          7.04          7.03         1.39 o                         
  -1  -1  10        144.70        144.58         6.85 o                         
   0  -1  10         25.67         28.92         2.60 o                         
   1  -1  10         37.38         40.54         3.53 o                         
   2  -1  10          1.49          0.49         1.26 o                         
   3  -1  10        160.16        159.20         6.86 o                         
   4  -1  10         21.72         19.23         2.79 o                         
   5  -1  10          4.07          7.48         2.47 o                         
   6  -1  10         42.31         41.22         5.37 o                         
 -11   0  10         14.64         11.12         8.09 o                         
 -10   0  10         16.62         11.68         3.34 o                         
  -9   0  10          3.33          4.12         2.59 o                         
  -8   0  10         28.10         26.79         3.27 o                         
  -7   0  10         46.24         41.56         4.48 o                         
  -6   0  10          0.67          0.08         1.20 o                         
  -5   0  10        505.69        484.68        10.47 o                         
  -4   0  10          8.23          7.48         2.13 o                         
  -3   0  10         61.60         61.72         4.41 o                         
  -2   0  10        139.57        143.04         6.83 o                         
  -1   0  10        187.39        171.31         5.45 o                         
   0   0  10        196.42        198.52         6.38 o                         
   1   0  10        105.55        107.18        10.16 o                         
   2   0  10         48.40         47.73         6.90 o                         
   3   0  10        509.29        526.77        12.81 o                         
   4   0  10         70.80         80.14         6.08 o                         
   5   0  10         10.55         10.93         3.41 o                         
   6   0  10          5.43          5.67         6.08 o                         
 -11   1  10          0.56         -1.96         4.38 o                         
 -10   1  10        113.39        137.95         8.54 o                         
  -9   1  10          0.65          1.76         2.12 o                         
  -8   1  10         11.47         11.97         2.85 o                         
  -7   1  10          5.54          7.14         1.85 o                         
  -6   1  10        114.85        115.54         4.84 o                         
  -5   1  10          4.37          2.48         2.31 o                         
  -4   1  10         68.73         70.70         4.99 o                         
  -3   1  10        191.15        185.39         7.94 o                         
  -2   1  10         64.85         71.91         4.98 o                         
  -1   1  10          9.39          7.32         2.11 o                         
   0   1  10          7.33          5.74         1.87 o                         
   1   1  10          8.47          9.12         1.78 o                         
   2   1  10        366.27        371.83        10.14 o                         
   3   1  10         54.61         52.09         4.45 o                         
   4   1  10        175.17        161.53         7.00 o                         
   5   1  10         28.87         33.93         4.86 o                         
   6   1  10         45.16         42.48         5.42 o                         
 -11   2  10          5.51          5.73         3.67 o                         
 -10   2  10          0.51          5.00         2.51 o                         
  -9   2  10        404.73        417.63        12.92 o                         
  -8   2  10        336.35        336.89        10.74 o                         
  -7   2  10          0.51          0.75         1.32 o                         
  -6   2  10          6.16          1.09         1.60 o                         
  -5   2  10        403.81        377.50        13.07 o                         
  -4   2  10        175.71        163.02         8.03 o                         
  -3   2  10        406.06        382.90        11.41 o                         
  -2   2  10          0.33          3.56         1.49 o                         
  -1   2  10         16.86         17.37         2.84 o                         
   0   2  10        359.78        367.58        18.74 o                         
   1   2  10        194.30        201.04         6.75 o                         
   2   2  10         29.00         20.10         3.00 o                         
   3   2  10         43.39         47.15         4.59 o                         
   4   2  10          6.46          1.06         2.31 o                         
   5   2  10         65.03         74.43         7.13 o                         
 -11   3  10         53.54         43.48         8.70 o                         
 -10   3  10          0.04         10.30         4.16 o                         
  -9   3  10          2.42          3.37         3.23 o                         
  -8   3  10        108.87        121.35        10.74 o                         
  -7   3  10          5.57          4.67         2.14 o                         
  -6   3  10         46.98         44.69         5.88 o                         
  -5   3  10         34.03         26.68         4.72 o                         
  -4   3  10          2.53          4.06         1.84 o                         
  -3   3  10        206.48        201.09         7.29 o                         
  -2   3  10          9.62         11.80         2.37 o                         
  -1   3  10        114.84        118.05         6.54 o                         
   0   3  10        223.37        229.71         9.50 o                         
   1   3  10        169.95        166.93         6.12 o                         
   2   3  10          8.24          8.88         2.16 o                         
   3   3  10          6.33          5.50         2.14 o                         
   4   3  10          0.02          2.14         2.22 o                         
   5   3  10          2.06          3.02         2.87 o                         
 -10   4  10          0.88          1.66         4.22 o                         
  -9   4  10         13.09         12.84         4.22 o                         
  -8   4  10         43.06         39.78         5.99 o                         
  -7   4  10         67.20         66.06        14.42 o                         
  -6   4  10          2.06         -0.75         1.93 o                         
  -5   4  10        343.50        353.44        15.39 o                         
  -4   4  10          6.68          1.30         1.90 o                         
  -3   4  10        163.63        158.39        19.35 o                         
  -2   4  10         77.48         83.59         7.10 o                         
  -1   4  10         22.81         26.37         3.75 o                         
   0   4  10          8.88          5.41         2.48 o                         
   1   4  10          0.03          1.50         1.83 o                         
   2   4  10         68.68         66.56         5.03 o                         
   3   4  10         45.13         50.27         6.97 o                         
   4   4  10          6.92         -0.21         2.86 o                         
 -10   5  10          0.49          3.91         3.30 o                         
  -9   5  10        106.60        113.89        21.42 o                         
  -8   5  10          2.44          3.45         2.55 o                         
  -7   5  10          1.03         -2.03         2.94 o                         
  -6   5  10         12.18         10.48         3.09 o                         
  -5   5  10        230.16        241.42        15.28 o                         
  -4   5  10         76.28         79.88        10.84 o                         
  -3   5  10         11.30          7.25         2.67 o                         
  -2   5  10          8.50          2.95         4.03 o                         
  -1   5  10          3.03          2.87         2.78 o                         
   0   5  10         54.45         55.67         6.97 o                         
   1   5  10         62.41         57.73         7.01 o                         
   2   5  10         27.66         28.06         5.09 o                         
   3   5  10         20.97          8.70         3.16 o                         
   4   5  10          4.41         -0.96         4.92 o                         
 -10   6  10         47.70         59.56         9.82 o                         
  -9   6  10        221.86        252.25        14.14 o                         
  -8   6  10         62.09         49.13         6.72 o                         
  -7   6  10          5.84          3.90         2.87 o                         
  -6   6  10        377.85        377.73        16.78 o                         
  -5   6  10         28.66         37.03         6.30 o                         
  -4   6  10         80.77         84.02         6.26 o                         
  -3   6  10        172.73        170.04        12.12 o                         
  -2   6  10        371.64        372.67        26.09 o                         
  -1   6  10          4.26          6.33         3.08 o                         
   0   6  10         13.05         14.74         4.09 o                         
   1   6  10         56.45         48.25         6.90 o                         
   2   6  10         92.81         99.00        10.41 o                         
   3   6  10        138.64        144.99        10.70 o                         
  -9   7  10        118.33        123.65        12.05 o
[truncated: 80,272 more chars]
